# Supplementary material for: A low-coverage 3′ RNA-seq to detect homeolog expression in polyploid wheat
Source: NAR Genom Bioinform. 2023 Jul 12;5(3):lqad067. doi: 10.1093/nargab/lqad067 (PMC10336777; doi:10.1093/nargab/lqad067)
Supplement: lqad067_Supplemental_Files [file lqad067_supplemental_files.zip]

Archive with 8 entries (8 files):
- README.docx
- SI_Data_1.xlsx
- SI_Data_2.xlsx
- SI_Data_3.xlsx
- SI_Data_4.xlsx
- SI_Data_5.xlsx
- SI_Data_6.xlsx
- SI_Data_7.xlsx
