# Supplementary material for: A low-coverage 3′ RNA-seq to detect homeolog expression in polyploid wheat
Source: NAR Genom Bioinform. 2023 Jul 12;5(3):lqad067. doi: 10.1093/nargab/lqad067 (PMC10336777; doi:10.1093/nargab/lqad067)
Supplement: lqad067_Supplemental_Files [file lqad067_supplemental_files.zip › SI_Data_1.xlsx]

## Sheet: homeologs
A	B	D
TraesCS2A02G472700	TraesCS2B02G495400	TraesCS2D02G472400
TraesCS4A02G282800	TraesCS4B02G030500	TraesCS4D02G028000
TraesCS7A02G278300	TraesCS7B02G176100	TraesCS7D02G278100
TraesCS2A02G206800	TraesCS2B02G234000	TraesCS2D02G209100
TraesCS7A02G147700	TraesCS2B02G248500	TraesCS7D02G149600
TraesCS1A02G432800	TraesCS1B02G468600	TraesCS1D02G442100
TraesCS5A02G320336	TraesCS5B02G320600	TraesCS5D02G326300
TraesCS6A02G278200	TraesCS6B02G306500	TraesCS6D02G258800
TraesCS1A02G125800	TraesCS1B02G144800	TraesCS1D02G127700
TraesCS6A02G334300	TraesCS6B02G365000	TraesCS6D02G313600
TraesCS1A02G350500	TraesCS1B02G364800	TraesCS1D02G353300
TraesCS5A02G118600	TraesCS5B02G117600	TraesCS5D02G130000
TraesCS2A02G489500	TraesCS2B02G517400	TraesCS2D02G489700
TraesCS1A02G173700	TraesCS1B02G190700	TraesCS1D02G165100
TraesCS5A02G056600	TraesCS5B02G060200	TraesCS5D02G067800
TraesCS5A02G446800	TraesCS5B02G450700	TraesCS5D02G453600
TraesCS1A02G328200	TraesCS1B02G342000	TraesCS1D02G330700
TraesCS1A02G329900	TraesCS1B02G343500	TraesCS1D02G332200
TraesCS2A02G080000	TraesCS2B02G094800	TraesCS2D02G077300
TraesCS4A02G160400	TraesCS4B02G165800	TraesCS4D02G163400
TraesCS7A02G509500	TraesCS7B02G419500	TraesCS7D02G498800
TraesCS7A02G504600	TraesCS7B02G411700	TraesCS7D02G491800
TraesCS2A02G041100	TraesCS2B02G053600	TraesCS2D02G039500
TraesCS5A02G131400	TraesCS5B02G133400	TraesCS5D02G139900
TraesCS5A02G372300	TraesCS5B02G374400	TraesCS5D02G381800
TraesCS5A02G212200	TraesCS5B02G211500	TraesCS2D02G069200
TraesCS7A02G248200	TraesCS7B02G143300	TraesCS7D02G247000
TraesCS2A02G084400	TraesCS2B02G099100	TraesCS2D02G082300
TraesCS5A02G185100	TraesCS5B02G183100	TraesCS5D02G190100
TraesCS1A02G231000	TraesCS1B02G243400	TraesCS1D02G231200
TraesCS4A02G140000	TraesCS4B02G167500	TraesCS4D02G169800
TraesCS2A02G031800	TraesCS2B02G043500	TraesCS2D02G031400
TraesCS7A02G121400	TraesCS7B02G020000	TraesCS7D02G119600
TraesCS1A02G445100	TraesCS1B02G479900	TraesCS1D02G453200
TraesCS1A02G334900	TraesCS1B02G347900	TraesCS1D02G337400
TraesCS6A02G060700	TraesCS6B02G080700	TraesCS6D02G064400
TraesCS2A02G480900	TraesCS2B02G506600	TraesCS2D02G481000
TraesCS6A02G139900	TraesCS6B02G168500	TraesCS6D02G129000
TraesCS2A02G083600	TraesCS2B02G097800	TraesCS2D02G081400
TraesCS6A02G329700	TraesCS6B02G360500	TraesCS6D02G308600
TraesCS5A02G432000	TraesCS5B02G434000	TraesCS5D02G439900
TraesCS3A02G195200	TraesCS3B02G222900	TraesCS3D02G198500
TraesCS4A02G339100	TraesCS5B02G548400	TraesCS5D02G535400
TraesCS7A02G280900	TraesCS7B02G180300	TraesCS7D02G279500
TraesCS3A02G487200	TraesCS3B02G535000	TraesCS3D02G482500
TraesCS3A02G465400	TraesCS3B02G509400	TraesCS3D02G460600
TraesCS4A02G277600	TraesCS4B02G035500	TraesCS4D02G033500
TraesCS3A02G181800	TraesCS3B02G211600	TraesCS3D02G186400
TraesCS2A02G248600	TraesCS2B02G268600	TraesCS2D02G250300
TraesCS2A02G375700	TraesCS2B02G392600	TraesCS2D02G371900
TraesCS4A02G103300	TraesCS4B02G200800	TraesCS4D02G201800
TraesCS1A02G344400	TraesCS1B02G358300	TraesCS1D02G347000
TraesCS3A02G108600	TraesCS3B02G127600	TraesCS3D02G110400
TraesCS2A02G366700	TraesCS2B02G384300	TraesCS2D02G363700
TraesCS2A02G181900	TraesCS2B02G208400	TraesCS2D02G189600
TraesCS4A02G023800	TraesCS4B02G279800	TraesCS4D02G278200
TraesCS7A02G319400	TraesCS7B02G220200	TraesCS7D02G315900
TraesCS6A02G084100	TraesCS6B02G112900	TraesCS6D02G077600
TraesCS6A02G039300	TraesCS6B02G054200	TraesCS6D02G045100
TraesCS3A02G140100	TraesCS3B02G164500	TraesCS3D02G146900
TraesCS6A02G311900	TraesCS6B02G342100	TraesCS6D02G291300
TraesCS1A02G043900	TraesCS1B02G056900	TraesCS1D02G044300
TraesCS6A02G159700	TraesCS6B02G191600	TraesCS6D02G152800
TraesCS1A02G269200	TraesCS1B02G279700	TraesCS1D02G269300
TraesCS2A02G119800	TraesCS2B02G140600	TraesCS2D02G121700
TraesCS2A02G499100	TraesCS2B02G527300	TraesCS2D02G499300
TraesCS7A02G097800	TraesCS3B02G363800	TraesCS7D02G464400
TraesCS3A02G321100	TraesCS3B02G344600	TraesCS3D02G310200
TraesCS4A02G014900	TraesCS4B02G288900	TraesCS4D02G287900
TraesCS5A02G186800	TraesCS5B02G185200	TraesCS5D02G192100
TraesCS1A02G405800	TraesCS1B02G435900	TraesCS1D02G413700
TraesCS4A02G245900	TraesCS4B02G069600	TraesCS4D02G068300
TraesCS5A02G305400	TraesCS5B02G305900	TraesCS5D02G312400
TraesCS2A02G313300	TraesCS2B02G332100	TraesCS2D02G311800
TraesCS1A02G321100	TraesCS1B02G333800	TraesCS1D02G321300
TraesCS4A02G293000	TraesCS4B02G020300	TraesCS4D02G018500
TraesCS6A02G128800	TraesCS6B02G154800	TraesCS6D02G117100
TraesCS6A02G292800	TraesCS6B02G323200	TraesCS6D02G273900
TraesCS1A02G307700	TraesCS1B02G318400	TraesCS1D02G307100
TraesCS5A02G293400	TraesCS5B02G292500	TraesCS5D02G300700
TraesCS3A02G348200	TraesCS3B02G380100	TraesCS3D02G341800
TraesCS5A02G141200	TraesCS5B02G139500	TraesCS5D02G151200
TraesCS6A02G115900	TraesCS6B02G143700	TraesCS6D02G104700
TraesCS7A02G329700	TraesCS7B02G230200	TraesCS7D02G326400
TraesCS2A02G195200	TraesCS2B02G211600	TraesCS2D02G192700
TraesCS2A02G147800	TraesCS2B02G173300	TraesCS2D02G152700
TraesCS3A02G043800	TraesCS3B02G039800	TraesCS3D02G037000
TraesCS5A02G241000	TraesCS5B02G239100	TraesCS5D02G247500
TraesCS7A02G423300	TraesCS1B02G456800	TraesCS1D02G433500
TraesCS2A02G335200	TraesCS2B02G348500	TraesCS2D02G329500
TraesCS2A02G039500	TraesCS2B02G052300	TraesCS2D02G038100
TraesCS5A02G078000	TraesCS5B02G087700	TraesCS5D02G093900
TraesCS5A02G335700	TraesCS5B02G335000	TraesCS5D02G340500
TraesCS4A02G036800	TraesCS4B02G269800	TraesCS4D02G269100
TraesCS1A02G168300	TraesCS1B02G184600	TraesCS1D02G172700
TraesCS5A02G537300	TraesCS4B02G375600	TraesCS4D02G361700
TraesCS6A02G150800	TraesCS6B02G178900	TraesCS6D02G140800
TraesCS7A02G378200	TraesCS7B02G280000	TraesCS7D02G375000
TraesCS6A02G119100	TraesCS6B02G147200	TraesCS6D02G109000
TraesCS3A02G375700	TraesCS3B02G407900	TraesCS3D02G368200
TraesCS7A02G343600	TraesCS7B02G239500	TraesCS7D02G336000
TraesCS3A02G022500	TraesCS3B02G023200	TraesCS3D02G024100
TraesCS3A02G283900	TraesCS3B02G317600	TraesCS3D02G283800
TraesCS4A02G119400	TraesCS4B02G185100	TraesCS4D02G186500
TraesCS7A02G281300	TraesCS7B02G179800	TraesCS7D02G280000
TraesCS3A02G047400	TraesCS3B02G035300	TraesCS3D02G032600
TraesCS5A02G021500	TraesCS5B02G018800	TraesCS5D02G026600
TraesCS2A02G454800	TraesCS2B02G476700	TraesCS2D02G455000
TraesCS3A02G365300	TraesCS3B02G397200	TraesCS3D02G358500
TraesCS4A02G094400	TraesCS4B02G210000	TraesCS4D02G210800
TraesCS5A02G541300	TraesCS4B02G372700	TraesCS4D02G364500
TraesCS3A02G304900	TraesCS3B02G331600	TraesCS3D02G296900
TraesCS3A02G517700	TraesCS3B02G585300	TraesCS3D02G525200
TraesCS4A02G193000	TraesCS4B02G122200	TraesCS4D02G120300
TraesCS4A02G048800	TraesCS4B02G256000	TraesCS4D02G256100
TraesCS7A02G296000	TraesCS7B02G189400	TraesCS7D02G293600
TraesCS4A02G090200	TraesCS3B02G549200	TraesCS5D02G183700
TraesCS5A02G234800	TraesCS5B02G233300	TraesCS5D02G241700
TraesCS4A02G406900	TraesCS4B02G306200	TraesCS4D02G304400
TraesCS2A02G154800	TraesCS2B02G179900	TraesCS2D02G160100
TraesCS1A02G170100	TraesCS1B02G186800	TraesCS1D02G167800
TraesCS1A02G158900	TraesCS1B02G175000	TraesCS1D02G156200
TraesCS2A02G077100	TraesCS2B02G092000	TraesCS2D02G075600
TraesCS7A02G316900	TraesCS7B02G218000	TraesCS7D02G313900
TraesCS2A02G128900	TraesCS2B02G151000	TraesCS2D02G131600
TraesCS3A02G129600	TraesCS3B02G148700	TraesCS3D02G130500
TraesCS2A02G285200	TraesCS2B02G302300	TraesCS2D02G283800
TraesCS5A02G493300	TraesCS4B02G318900	TraesCS4D02G315400
TraesCS7A02G131500	TraesCS7B02G032100	TraesCS7D02G130700
TraesCS7A02G485300	TraesCS7B02G388800	TraesCS7D02G472600
TraesCS4A02G242400	TraesCS4B02G072700	TraesCS4D02G071500
TraesCS2A02G513300	TraesCS3B02G172900	TraesCS2D02G514900
TraesCS1A02G020600	TraesCS1B02G024600	TraesCS1D02G020100
TraesCS5A02G433800	TraesCS5B02G436700	TraesCS5D02G441700
TraesCS2A02G377200	TraesCS2B02G394400	TraesCS2D02G373800
TraesCS3A02G272200	TraesCS3B02G306000	TraesCS3D02G271800
TraesCS5A02G176900	TraesCS5B02G173000	TraesCS5D02G180000
TraesCS5A02G385300	TraesCS5B02G390300	TraesCS5D02G395300
TraesCS4A02G057200	TraesCS4B02G247900	TraesCS4D02G247100
TraesCS1A02G395400	TraesCS1B02G424000	TraesCS1D02G403600
TraesCS6A02G187400	TraesCS6B02G392500	TraesCS6D02G174300
TraesCS5A02G142500	TraesCS5B02G141200	TraesCS5D02G149600
TraesCS2A02G198500	TraesCS2B02G225900	TraesCS2D02G206300
TraesCS1A02G380300	TraesCS1B02G402400	TraesCS1D02G387800
TraesCS1A02G129000	TraesCS1B02G147900	TraesCS1D02G125700
TraesCS7A02G452600	TraesCS7B02G352500	TraesCS7D02G441800
TraesCS4A02G213400	TraesCS4B02G102400	TraesCS4D02G099200
TraesCS1A02G060900	TraesCS1B02G079100	TraesCS1D02G061800
TraesCS7A02G362600	TraesCS7B02G266000	TraesCS7D02G360500
TraesCS4A02G193400	TraesCS4B02G121700	TraesCS4D02G119800
TraesCS5A02G413800	TraesCS2B02G474100	TraesCS2D02G452400
TraesCS2A02G212200	TraesCS2B02G237300	TraesCS2D02G218100
TraesCS5A02G032700	TraesCS5B02G032900	TraesCS5D02G041000
TraesCS4A02G334000	TraesCS5B02G551200	TraesCS5D02G538000
TraesCS1A02G102300	TraesCS1B02G112700	TraesCS1D02G093900
TraesCS2A02G453300	TraesCS2B02G474600	TraesCS2D02G452900
TraesCS5A02G352100	TraesCS5B02G354800	TraesCS5D02G359600
TraesCS1A02G101700	TraesCS1B02G112200	TraesCS1D02G093300
TraesCS4A02G013200	TraesCS4B02G291200	TraesCS4D02G289800
TraesCS2A02G218000	TraesCS2B02G243400	TraesCS2D02G223900
TraesCS5A02G058700	TraesCS5B02G058800	TraesCS5D02G069200
TraesCS5A02G091800	TraesCS5B02G097800	TraesCS5D02G103900
TraesCS6A02G112500	TraesCS6B02G141700	TraesCS6D02G102700
TraesCS7A02G132600	TraesCS7B02G033200	TraesCS7D02G132100
TraesCS5A02G406700	TraesCS5B02G411700	TraesCS5D02G416700
TraesCS5A02G524400	TraesCS4B02G355100	TraesCS4D02G348600
TraesCS4A02G005100	TraesCS4B02G299900	TraesCS4D02G298800
TraesCS3A02G472200	TraesCS3B02G515400	TraesCS3D02G468000
TraesCS4A02G272800	TraesCS4B02G041200	TraesCS4D02G038600
TraesCS6A02G409300	TraesCS6B02G455200	TraesCS6D02G393000
TraesCS3A02G107000	TraesCS3B02G125500	TraesCS3D02G109100
TraesCS6A02G247800	TraesCS6B02G276900	TraesCS6D02G229900
TraesCS2A02G215700	TraesCS2B02G240700	TraesCS2D02G221300
TraesCS3A02G388500	TraesCS3B02G420300	TraesCS3D02G381100
TraesCS4A02G008900	TraesCS4B02G296200	TraesCS4D02G294900
TraesCS6A02G237500	TraesCS6B02G266000	TraesCS6D02G220200
TraesCS6A02G222300	TraesCS6B02G258800	TraesCS6D02G212700
TraesCS7A02G130700	TraesCS7B02G031000	TraesCS7D02G130100
TraesCS6A02G392500	TraesCS6B02G432700	TraesCS6D02G378200
TraesCS1A02G162400	TraesCS1B02G179000	TraesCS1D02G159200
TraesCS1A02G327100	TraesCS1B02G340500	TraesCS1D02G329200
TraesCS3A02G236300	TraesCS3B02G263400	TraesCS3D02G236800
TraesCS2A02G449500	TraesCS2B02G470900	TraesCS2D02G448900
TraesCS6A02G289000	TraesCS6B02G318800	TraesCS6D02G269900
TraesCS1A02G078800	TraesCS1B02G097200	TraesCS1D02G081200
TraesCS2A02G583300	TraesCS2B02G603300	TraesCS2D02G596700
TraesCS2A02G065000	TraesCS2B02G077200	TraesCS2D02G063100
TraesCS5A02G461500	TraesCS5B02G471700	TraesCS5D02G474200
TraesCS3A02G406500	TraesCS3B02G440200	TraesCS3D02G401700
TraesCS1A02G420300	TraesCS1B02G450700	TraesCS1D02G428100
TraesCS4A02G083400	TraesCS4B02G220800	TraesCS4D02G221100
TraesCS5A02G294600	TraesCS5B02G293900	TraesCS5D02G302000
TraesCS3A02G402500	TraesCS3B02G435900	TraesCS3D02G397500
TraesCS2A02G275600	TraesCS2B02G293300	TraesCS2D02G274600
TraesCS3A02G253800	TraesCS3B02G285700	TraesCS3D02G254700
TraesCS7A02G331500	TraesCS7B02G243200	TraesCS7D02G339800
TraesCS5A02G387500	TraesCS5B02G053000	TraesCS5D02G397400
TraesCS5A02G012700	TraesCS5B02G011000	TraesCS5D02G018200
TraesCS4A02G030200	TraesCS4B02G275700	TraesCS4D02G274200
TraesCS3A02G419200	TraesCS3B02G454500	TraesCS3D02G414900
TraesCS7A02G120200	TraesCS7B02G018500	TraesCS7D02G117900
TraesCS7A02G259500	TraesCS7B02G157300	TraesCS7D02G260500
TraesCS6A02G145200	TraesCS6B02G173400	TraesCS6D02G134200
TraesCS2A02G409700	TraesCS2B02G428100	TraesCS2D02G407000
TraesCS3A02G350500	TraesCS3B02G383200	TraesCS3D02G344500
TraesCS6A02G091200	TraesCS6B02G119265	TraesCS6D02G079400
TraesCS4A02G180300	TraesCS4B02G137600	TraesCS4D02G132300
TraesCS4A02G277100	TraesCS4B02G035800	TraesCS4D02G034000
TraesCS4A02G203400	TraesCS4B02G107300	TraesCS4D02G104200
TraesCS4A02G346700	TraesCS5B02G526400	TraesCS5D02G525800
TraesCS4A02G330800	TraesCS5B02G545500	TraesCS5D02G542100
TraesCS4A02G127900	TraesCS4B02G176900	TraesCS4D02G178600
TraesCS4A02G300300	TraesCS4B02G013500	TraesCS4D02G011300
TraesCS2A02G321500	TraesCS2B02G361000	TraesCS2D02G342000
TraesCS7A02G328100	TraesCS7B02G228900	TraesCS7D02G324900
TraesCS4A02G158900	TraesCS4B02G166300	TraesCS4D02G166400
TraesCS3A02G402300	TraesCS3B02G435700	TraesCS3D02G397200
TraesCS6A02G215500	TraesCS6B02G245100	TraesCS6D02G197800
TraesCS4A02G106400	TraesCS4B02G197800	TraesCS4D02G198600
TraesCS5A02G431800	TraesCS5B02G433500	TraesCS5D02G439400
TraesCS2A02G245500	TraesCS2B02G258200	TraesCS2D02G244600
TraesCS6A02G218900	TraesCS6B02G248400	TraesCS6D02G202000
TraesCS2A02G025000	TraesCS2B02G037100	TraesCS2D02G027000
TraesCS5A02G274100	TraesCS5B02G273500	TraesCS5D02G281200
TraesCS2A02G502400	TraesCS2B02G530500	TraesCS2D02G503000
TraesCS7A02G563500	TraesCS7B02G499200	TraesCS7D02G547500
TraesCS3A02G240600	TraesCS3B02G268700	TraesCS3D02G241000
TraesCS7A02G318400	TraesCS7B02G219300	TraesCS7D02G315000
TraesCS7A02G293100	TraesCS7B02G186200	TraesCS7D02G289600
TraesCS5A02G100500	TraesCS5B02G105600	TraesCS5D02G113000
TraesCS1A02G022400	TraesCS1B02G026200	TraesCS1D02G022300
TraesCS1A02G281000	TraesCS1B02G290000	TraesCS1D02G280200
TraesCS4A02G160900	TraesCS4B02G160100	TraesCS4D02G156000
TraesCS5A02G297400	TraesCS5B02G296700	TraesCS5D02G304500
TraesCS3A02G235300	TraesCS3B02G264600	TraesCS3D02G235700
TraesCS5A02G408000	TraesCS5B02G412900	TraesCS5D02G417900
TraesCS1A02G141700	TraesCS1B02G158300	TraesCS1D02G140800
TraesCS7A02G312000	TraesCS7B02G211800	TraesCS7D02G308500
TraesCS7A02G519800	TraesCS7B02G435900	TraesCS7D02G509500
TraesCS6A02G369700	TraesCS6B02G405900	TraesCS6D02G353200
TraesCS1A02G182100	TraesCS1B02G198900	TraesCS1D02G185200
TraesCS3A02G070200	TraesCS3B02G084300	TraesCS3D02G069200
TraesCS3A02G089700	TraesCS3B02G105200	TraesCS3D02G089900
TraesCS6A02G116200	TraesCS6B02G144000	TraesCS6D02G105000
TraesCS3A02G097700	TraesCS3B02G113400	TraesCS3D02G098200
TraesCS6A02G340700	TraesCS6B02G372500	TraesCS6D02G321400
TraesCS5A02G066700	TraesCS5B02G073400	TraesCS5D02G077800
TraesCS6A02G264500	TraesCS6B02G291500	TraesCS6D02G250400
TraesCS4A02G080000	TraesCS4B02G224000	TraesCS4D02G224300
TraesCS7A02G070800	TraesCS1B02G339800	TraesCS7D02G066300
TraesCS7A02G116200	TraesCS7B02G012400	TraesCS7D02G110400
TraesCS6A02G385200	TraesCS6B02G424200	TraesCS6D02G370000
TraesCS7A02G378500	TraesCS7B02G280300	TraesCS7D02G375300
TraesCS5A02G186100	TraesCS5B02G184200	TraesCS5D02G191200
TraesCS2A02G099800	TraesCS2B02G116700	TraesCS2D02G099300
TraesCS5A02G166800	TraesCS5B02G163900	TraesCS5D02G171100
TraesCS7A02G411800	TraesCS7B02G311000	TraesCS7D02G405000
TraesCS2A02G413200	TraesCS2B02G431900	TraesCS2D02G410400
TraesCS7A02G266300	TraesCS7B02G166200	TraesCS7D02G268500
TraesCS5A02G454700	TraesCS5B02G464300	TraesCS5D02G465200
TraesCS6A02G261800	TraesCS6B02G289100	TraesCS6D02G242500
TraesCS7A02G292100	TraesCS7B02G197300	TraesCS7D02G290700
TraesCS6A02G165600	TraesCS5B02G085400	TraesCS6D02G156400
TraesCS3A02G230600	TraesCS3B02G259900	TraesCS3D02G222700
TraesCS3A02G108200	TraesCS3B02G127200	TraesCS3D02G110000
TraesCS7A02G178400	TraesCS7B02G084100	TraesCS7D02G180300
TraesCS7A02G459400	TraesCS7B02G359700	TraesCS7D02G447200
TraesCS2A02G161300	TraesCS2B02G187300	TraesCS2D02G168400
TraesCS5A02G488600	TraesCS5B02G502300	TraesCS5D02G503500
TraesCS7A02G561600	TraesCS7B02G502200	TraesCS7D02G548200
TraesCS1A02G322600	TraesCS1B02G334900	TraesCS1D02G322600
TraesCS4A02G121300	TraesCS4B02G181400	TraesCS4D02G184600
TraesCS5A02G339300	TraesCS5B02G337700	TraesCS5D02G343500
TraesCS5A02G394900	TraesCS5B02G399800	TraesCS5D02G404300
TraesCS6A02G007000	TraesCS6B02G013500	TraesCS6D02G011200
TraesCS1A02G296500	TraesCS1B02G305600	TraesCS1D02G294800
TraesCS3A02G153100	TraesCS3B02G179800	TraesCS3D02G160500
TraesCS1A02G003900	TraesCS4B02G313900	TraesCS4D02G310900
TraesCS7A02G329600	TraesCS7B02G230100	TraesCS7D02G326300
TraesCS2A02G152100	TraesCS2B02G177200	TraesCS2D02G157200
TraesCS4A02G055000	TraesCS4B02G249600	TraesCS4D02G249800
TraesCS5A02G368900	TraesCS5B02G371300	TraesCS5D02G378400
TraesCS7A02G313800	TraesCS7B02G214700	TraesCS7D02G310600
TraesCS7A02G406500	TraesCS7B02G306500	TraesCS7D02G400200
TraesCS2A02G539300	TraesCS2B02G569300	TraesCS2D02G540400
TraesCS5A02G448200	TraesCS5B02G452700	TraesCS5D02G454800
TraesCS3A02G166700	TraesCS3B02G199400	TraesCS3D02G175000
TraesCS3A02G042600	TraesCS3B02G040900	TraesCS3D02G038000
TraesCS3A02G286600	TraesCS3B02G320800	TraesCS3D02G286300
TraesCS3A02G351600	TraesCS3B02G384300	TraesCS3D02G345800
TraesCS5A02G515100	TraesCS4B02G346300	TraesCS4D02G341300
TraesCS2A02G011400	TraesCS2B02G010200	TraesCS2D02G012200
TraesCS4A02G102300	TraesCS4B02G202300	TraesCS4D02G203200
TraesCS4A02G213800	TraesCS4B02G102200	TraesCS4D02G098900
TraesCS3A02G195300	TraesCS3B02G228500	TraesCS3D02G198600
TraesCS1A02G326100	TraesCS1B02G339500	TraesCS1D02G328000
TraesCS6A02G141100	TraesCS6B02G169200	TraesCS6D02G130400
TraesCS1A02G297500	TraesCS1B02G306500	TraesCS1D02G293900
TraesCS1A02G035700	TraesCS1B02G045600	TraesCS7D02G136700
TraesCS4A02G144400	TraesCS4B02G150500	TraesCS4D02G163500
TraesCS5A02G099600	TraesCS5B02G104800	TraesCS5D02G111900
TraesCS7A02G230200	TraesCS7B02G196100	TraesCS7D02G230800
TraesCS3A02G363700	TraesCS3B02G395900	TraesCS3D02G357200
TraesCS7A02G167000	TraesCS7B02G071600	TraesCS7D02G167600
TraesCS6A02G313300	TraesCS6B02G343400	TraesCS6D02G292800
TraesCS1A02G277100	TraesCS1B02G286200	TraesCS1D02G276500
TraesCS6A02G337000	TraesCS6B02G367600	TraesCS6D02G317500
TraesCS5A02G297000	TraesCS5B02G296300	TraesCS5D02G304100
TraesCS3A02G343100	TraesCS3B02G375300	TraesCS3D02G337100
TraesCS1A02G090600	TraesCS1B02G118400	TraesCS1D02G099200
TraesCS7A02G208200	TraesCS7B02G115400	TraesCS7D02G210600
TraesCS2A02G179300	TraesCS2B02G206200	TraesCS2D02G187800
TraesCS2A02G440000	TraesCS2B02G461400	TraesCS2D02G438800
TraesCS5A02G282500	TraesCS5B02G281900	TraesCS5D02G289600
TraesCS5A02G406200	TraesCS5B02G411400	TraesCS5D02G416300
TraesCS1A02G136400	TraesCS1B02G152800	TraesCS1D02G134000
TraesCS4A02G139500	TraesCS4B02G154600	TraesCS4D02G167700
TraesCS2A02G164900	TraesCS2B02G190900	TraesCS2D02G171800
TraesCS4A02G095000	TraesCS4B02G209500	TraesCS4D02G210100
TraesCS7A02G335400	TraesCS7B02G247000	TraesCS7D02G342900
TraesCS3A02G028100	TraesCS3B02G018300	TraesCS3D02G017800
TraesCS1A02G047400	TraesCS1B02G061900	TraesCS1D02G048500
TraesCS5A02G450700	TraesCS5B02G459000	TraesCS5D02G460600
TraesCS5A02G088200	TraesCS5B02G094200	TraesCS5D02G100600
TraesCS2A02G420700	TraesCS2B02G439700	TraesCS2D02G417400
TraesCS2A02G397800	TraesCS2B02G416000	TraesCS2D02G395500
TraesCS3A02G404600	TraesCS3B02G438300	TraesCS3D02G399900
TraesCS3A02G247200	TraesCS3B02G272200	TraesCS3D02G244300
TraesCS1A02G249200	TraesCS1B02G259900	TraesCS1D02G248700
TraesCS1A02G042700	TraesCS1B02G055200	TraesCS1D02G043300
TraesCS3A02G214500	TraesCS3B02G245100	TraesCS3D02G217100
TraesCS2A02G298000	TraesCS2B02G314500	TraesCS2D02G296100
TraesCS5A02G420000	TraesCS5B02G421900	TraesCS5D02G428300
TraesCS6A02G330100	TraesCS6B02G360900	TraesCS6D02G309000
TraesCS2A02G112900	TraesCS2B02G131700	TraesCS2D02G113400
TraesCS5A02G102700	TraesCS5B02G107000	TraesCS5D02G114500
TraesCS7A02G270500	TraesCS7B02G168500	TraesCS7D02G270700
TraesCS3A02G167800	TraesCS3B02G198500	TraesCS3D02G174000
TraesCS2A02G302500	TraesCS2B02G318400	TraesCS2D02G301200
TraesCS1A02G325800	TraesCS1B02G339100	TraesCS1D02G327600
TraesCS6A02G097900	TraesCS6B02G126100	TraesCS6D02G084700
TraesCS2A02G446900	TraesCS2B02G467600	TraesCS2D02G445800
TraesCS7A02G356900	TraesCS7B02G270900	TraesCS7D02G365800
TraesCS4A02G129400	TraesCS4B02G175100	TraesCS4D02G177000
TraesCS1A02G187100	TraesCS1B02G195000	TraesCS1D02G189500
TraesCS5A02G376900	TraesCS5B02G380500	TraesCS5D02G386900
TraesCS1A02G251700	TraesCS1B02G262600	TraesCS1D02G251500
TraesCS3A02G440100	TraesCS3B02G474200	TraesCS3D02G432900
TraesCS3A02G124100	TraesCS3B02G143800	TraesCS3D02G125600
TraesCS5A02G065700	TraesCS7B02G413200	TraesCS2D02G072700
TraesCS6A02G280100	TraesCS6B02G309300	TraesCS6D02G260300
TraesCS3A02G390700	TraesCS3B02G422500	TraesCS3D02G383300
TraesCS3A02G433700	TraesCS3B02G469500	TraesCS3D02G427000
TraesCS6A02G214500	TraesCS6B02G244500	TraesCS6D02G197200
TraesCS5A02G403400	TraesCS5B02G408200	TraesCS5D02G413400
TraesCS7A02G226000	TraesCS7B02G193600	TraesCS7D02G228500
TraesCS4A02G049200	TraesCS4B02G255600	TraesCS4D02G255600
TraesCS1A02G095100	TraesCS1B02G123100	TraesCS1D02G103800
TraesCS7A02G174000	TraesCS7B02G079100	TraesCS7D02G175000
TraesCS3A02G147900	TraesCS3B02G174500	TraesCS3D02G155800
TraesCS2A02G142700	TraesCS2B02G167800	TraesCS2D02G146000
TraesCS2A02G248300	TraesCS2B02G268900	TraesCS2D02G250000
TraesCS2A02G327100	TraesCS2B02G354900	TraesCS2D02G335800
TraesCS4A02G234400	TraesCS4B02G080800	TraesCS4D02G079600
TraesCS2A02G318500	TraesCS2B02G336700	TraesCS2D02G316100
TraesCS2A02G462600	TraesCS2B02G484200	TraesCS2D02G463000
TraesCS1A02G373700	TraesCS1B02G393600	TraesCS1D02G380300
TraesCS5A02G048800	TraesCS5B02G053900	TraesCS5D02G059400
TraesCS2A02G502100	TraesCS2B02G530200	TraesCS2D02G502600
TraesCS3A02G252600	TraesCS3B02G284200	TraesCS3D02G253200
TraesCS1A02G021100	TraesCS1B02G024900	TraesCS1D02G020700
TraesCS4A02G004100	TraesCS4B02G301200	TraesCS4D02G299500
TraesCS3A02G407700	TraesCS3B02G440600	TraesCS3D02G402900
TraesCS2A02G224900	TraesCS2B02G274900	TraesCS2D02G230900
TraesCS2A02G161600	TraesCS2B02G187600	TraesCS2D02G168700
TraesCS7A02G414300	TraesCS7B02G314200	TraesCS7D02G407500
TraesCS6A02G301900	TraesCS6B02G331000	TraesCS6D02G281200
TraesCS5A02G464500	TraesCS5B02G476000	TraesCS5D02G477100
TraesCS2A02G199900	TraesCS2B02G227500	TraesCS2D02G207800
TraesCS3A02G252700	TraesCS3B02G284300	TraesCS3D02G253300
TraesCS5A02G242000	TraesCS5B02G240500	TraesCS5D02G249000
TraesCS5A02G105900	TraesCS5B02G111000	TraesCS5D02G123300
TraesCS6A02G158300	TraesCS6B02G187500	TraesCS6D02G148700
TraesCS6A02G280800	TraesCS6B02G309600	TraesCS6D02G261100
TraesCS3A02G123700	TraesCS3B02G144100	TraesCS3D02G125300
TraesCS7A02G420400	TraesCS7B02G321300	TraesCS7D02G413100
TraesCS3A02G087700	TraesCS3B02G103100	TraesCS3D02G087800
TraesCS6A02G275600	TraesCS6B02G303000	TraesCS6D02G255900
TraesCS1A02G320800	TraesCS1B02G333000	TraesCS1D02G320700
TraesCS7A02G537300	TraesCS7B02G455100	TraesCS7D02G524200
TraesCS2A02G107900	TraesCS2B02G125400	TraesCS2D02G108000
TraesCS3A02G067300	TraesCS3B02G080400	TraesCS3D02G066900
TraesCS4A02G368500	TraesCS5B02G504100	TraesCS5D02G504900
TraesCS5A02G314300	TraesCS5B02G315000	TraesCS5D02G320500
TraesCS2A02G326200	TraesCS2B02G355800	TraesCS2D02G336600
TraesCS6A02G284800	TraesCS6B02G313500	TraesCS6D02G265200
TraesCS5A02G025500	TraesCS5B02G023200	TraesCS5D02G032200
TraesCS3A02G325400	TraesCS3B02G354200	TraesCS3D02G318700
TraesCS3A02G177700	TraesCS3B02G207300	TraesCS3D02G183100
TraesCS1A02G073200	TraesCS1B02G092000	TraesCS1D02G076100
TraesCS6A02G023700	TraesCS6B02G032400	TraesCS6D02G027000
TraesCS7A02G220600	TraesCS7B02G126800	TraesCS7D02G221500
TraesCS4A02G283200	TraesCS4B02G030400	TraesCS4D02G027800
TraesCS7A02G125600	TraesCS7B02G024500	TraesCS7D02G122600
TraesCS3A02G063300	TraesCS3B02G075900	TraesCS3D02G063300
TraesCS6A02G054800	TraesCS6B02G072900	TraesCS6D02G056700
TraesCS4A02G241200	TraesCS4B02G073900	TraesCS4D02G072400
TraesCS5A02G516400	TraesCS4B02G347800	TraesCS4D02G342700
TraesCS5A02G078100	TraesCS5B02G087600	TraesCS5D02G093800
TraesCS7A02G160800	TraesCS7B02G065800	TraesCS7D02G161900
TraesCS6A02G188800	TraesCS6B02G215700	TraesCS6D02G177500
TraesCS2A02G439400	TraesCS2B02G459300	TraesCS2D02G436700
TraesCS3A02G040200	TraesCS3B02G043000	TraesCS3D02G039900
TraesCS2A02G577500	TraesCS2B02G609900	TraesCS2D02G588500
TraesCS7A02G465200	TraesCS7B02G365700	TraesCS7D02G452900
TraesCS4A02G234500	TraesCS4B02G080700	TraesCS4D02G079500
TraesCS2A02G141200	TraesCS2B02G166200	TraesCS2D02G144600
TraesCS3A02G376100	TraesCS3B02G408400	TraesCS3D02G368600
TraesCS1A02G168700	TraesCS1B02G188200	TraesCS1D02G166700
TraesCS2A02G076300	TraesCS2B02G091300	TraesCS2D02G075000
TraesCS1A02G127500	TraesCS1B02G147400	TraesCS1D02G126500
TraesCS3A02G442000	TraesCS3B02G475800	TraesCS3D02G434700
TraesCS4A02G221500	TraesCS4B02G099700	TraesCS4D02G095900
TraesCS3A02G493600	TraesCS3B02G555600	TraesCS3D02G501200
TraesCS1A02G242800	TraesCS1B02G254300	TraesCS1D02G242800
TraesCS4A02G122400	TraesCS4B02G182300	TraesCS4D02G183500
TraesCS6A02G039900	TraesCS6B02G054900	TraesCS6D02G045800
TraesCS5A02G443700	TraesCS5B02G448100	TraesCS5D02G451100
TraesCS7A02G211300	TraesCS7B02G118300	TraesCS7D02G213000
TraesCS6A02G071200	TraesCS6B02G095600	TraesCS6D02G069300
TraesCS1A02G322200	TraesCS1B02G334605	TraesCS1D02G322339
TraesCS5A02G390200	TraesCS5B02G395100	TraesCS5D02G400000
TraesCS7A02G274000	TraesCS7B02G172000	TraesCS7D02G273800
TraesCS7A02G150900	TraesCS7B02G054900	TraesCS7D02G152800
TraesCS3A02G247800	TraesCS3B02G271600	TraesCS3D02G243600
TraesCS7A02G327700	TraesCS7B02G228400	TraesCS7D02G324500
TraesCS2A02G079400	TraesCS2B02G094200	TraesCS2D02G076800
TraesCS1A02G255600	TraesCS1B02G266300	TraesCS1D02G254900
TraesCS1A02G201000	TraesCS1B02G215400	TraesCS1D02G204400
TraesCS5A02G520000	TraesCS4B02G351400	TraesCS4D02G346200
TraesCS7A02G386500	TraesCS7B02G289300	TraesCS7D02G383000
TraesCS1A02G207500	TraesCS1B02G221200	TraesCS1D02G210800
TraesCS3A02G365100	TraesCS3B02G397000	TraesCS3D02G358300
TraesCS5A02G243400	TraesCS5B02G241300	TraesCS5D02G250000
TraesCS4A02G108600	TraesCS4B02G196000	TraesCS4D02G196300
TraesCS3A02G375300	TraesCS3B02G407500	TraesCS3D02G367800
TraesCS5A02G096800	TraesCS5B02G102700	TraesCS5D02G109500
TraesCS1A02G089800	TraesCS1B02G117800	TraesCS1D02G098300
TraesCS1A02G418000	TraesCS1B02G448100	TraesCS1D02G425600
TraesCS3A02G099000	TraesCS3B02G115300	TraesCS3D02G099400
TraesCS5A02G161000	TraesCS5B02G158400	TraesCS5D02G165900
TraesCS3A02G253400	TraesCS3B02G285300	TraesCS3D02G254300
TraesCS2A02G170800	TraesCS2B02G197200	TraesCS2D02G178300
TraesCS2A02G182000	TraesCS2B02G208500	TraesCS2D02G189700
TraesCS5A02G073500	TraesCS5B02G079800	TraesCS5D02G086800
TraesCS2A02G300900	TraesCS2B02G317100	TraesCS2D02G299600
TraesCS7A02G509200	TraesCS7B02G417900	TraesCS7D02G498100
TraesCS2A02G263500	TraesCS2B02G278500	TraesCS2D02G260300
TraesCS6A02G333400	TraesCS6B02G363800	TraesCS6D02G312500
TraesCS6A02G344700	TraesCS6B02G377400	TraesCS6D02G327300
TraesCS3A02G209800	TraesCS3B02G240200	TraesCS3D02G212700
TraesCS7A02G252400	TraesCS7B02G138500	TraesCS7D02G250500
TraesCS2A02G157000	TraesCS2B02G182600	TraesCS2D02G162900
TraesCS4A02G328000	TraesCS5B02G542200	TraesCS5D02G545700
TraesCS2A02G053500	TraesCS2B02G067400	TraesCS6D02G140200
TraesCS4A02G363500	TraesCS5B02G509900	TraesCS5D02G510000
TraesCS7A02G232000	TraesCS7B02G130500	TraesCS7D02G232100
TraesCS5A02G348400	TraesCS5B02G349800	TraesCS5D02G354600
TraesCS4A02G028000	TraesCS4B02G277900	TraesCS4D02G276200
TraesCS5A02G183300	TraesCS5B02G181500	TraesCS7D02G161200
TraesCS3A02G350100	TraesCS3B02G382700	TraesCS3D02G344100
TraesCS4A02G211400	TraesCS4B02G105100	TraesCS4D02G102000
TraesCS4A02G221100	TraesCS4B02G099500	TraesCS4D02G095700
TraesCS1A02G149400	TraesCS1B02G167400	TraesCS1D02G146700
TraesCS5A02G221300	TraesCS5B02G220100	TraesCS5D02G229100
TraesCS5A02G403600	TraesCS5B02G408300	TraesCS5D02G413600
TraesCS6A02G392100	TraesCS6B02G432300	TraesCS6D02G378000
TraesCS6A02G395000	TraesCS6B02G434900	TraesCS6D02G380300
TraesCS7A02G285600	TraesCS7B02G199900	TraesCS7D02G282700
TraesCS4A02G095200	TraesCS4B02G209300	TraesCS4D02G210000
TraesCS4A02G131300	TraesCS4B02G173300	TraesCS4D02G175400
TraesCS3A02G342000	TraesCS3B02G374100	TraesCS3D02G335700
TraesCS5A02G083700	TraesCS5B02G089500	TraesCS5D02G095900
TraesCS5A02G122300	TraesCS5B02G122400	TraesCS5D02G130700
TraesCS6A02G117300	TraesCS6B02G145100	TraesCS6D02G106900
TraesCS7A02G500900	TraesCS7B02G408200	TraesCS7D02G488300
TraesCS1A02G141100	TraesCS1B02G157500	TraesCS1D02G140100
TraesCS3A02G518600	TraesCS3B02G585600	TraesCS3D02G525700
TraesCS5A02G122400	TraesCS5B02G122500	TraesCS5D02G130800
TraesCS1A02G235000	TraesCS1B02G248600	TraesCS1D02G237100
TraesCS3A02G360600	TraesCS3B02G393000	TraesCS3D02G354400
TraesCS5A02G307200	TraesCS5B02G307600	TraesCS5D02G314100
TraesCS3A02G369300	TraesCS3B02G401200	TraesCS3D02G362300
TraesCS1A02G173600	TraesCS1B02G190800	TraesCS1D02G165200
TraesCS4A02G007700	TraesCS4B02G297200	TraesCS4D02G296100
TraesCS3A02G251600	TraesCS3B02G281100	TraesCS3D02G252000
TraesCS3A02G043400	TraesCS3B02G040100	TraesCS3D02G037300
TraesCS2A02G501200	TraesCS2B02G529300	TraesCS2D02G501700
TraesCS2A02G507400	TraesCS2B02G535400	TraesCS2D02G507800
TraesCS3A02G404000	TraesCS3B02G437500	TraesCS3D02G399200
TraesCS7A02G542800	TraesCS7B02G464800	TraesCS7D02G528400
TraesCS7A02G248000	TraesCS7B02G143500	TraesCS7D02G246800
TraesCS5A02G383100	TraesCS5B02G387600	TraesCS5D02G392500
TraesCS3A02G231900	TraesCS3B02G261200	TraesCS3D02G221400
TraesCS2A02G551400	TraesCS2B02G582600	TraesCS2D02G552500
TraesCS3A02G153500	TraesCS3B02G180100	TraesCS3D02G160800
TraesCS7A02G281000	TraesCS7B02G180100	TraesCS7D02G279600
TraesCS7A02G214500	TraesCS7B02G121800	TraesCS7D02G216600
TraesCS7A02G502900	TraesCS7B02G410300	TraesCS7D02G490300
TraesCS4A02G189300	TraesCS1B02G144100	TraesCS1D02G128600
TraesCS5A02G325700	TraesCS5B02G326000	TraesCS5D02G331800
TraesCS7A02G312300	TraesCS7B02G212000	TraesCS7D02G308700
TraesCS4A02G256900	TraesCS4B02G057600	TraesCS4D02G057800
TraesCS2A02G406700	TraesCS2B02G424300	TraesCS2D02G403600
TraesCS4A02G349100	TraesCS5B02G523700	TraesCS5D02G522700
TraesCS7A02G195700	TraesCS7B02G101400	TraesCS7D02G197200
TraesCS7A02G499900	TraesCS7B02G406900	TraesCS7D02G486800
TraesCS3A02G136700	TraesCS3B02G154500	TraesCS3D02G137500
TraesCS1A02G223100	TraesCS1B02G236400	TraesCS1D02G224700
TraesCS4A02G025100	TraesCS4B02G279000	TraesCS4D02G277500
TraesCS1A02G269600	TraesCS1B02G280100	TraesCS1D02G269700
TraesCS3A02G327000	TraesCS3B02G356400	TraesCS3D02G320400
TraesCS6A02G231500	TraesCS6B02G249800	TraesCS6D02G203600
TraesCS5A02G091400	TraesCS5B02G098100	TraesCS5D02G103500
TraesCS2A02G297900	TraesCS2B02G314100	TraesCS2D02G295900
TraesCS1A02G107800	TraesCS1B02G129900	TraesCS1D02G111300
TraesCS5A02G457500	TraesCS5B02G466700	TraesCS5D02G468400
TraesCS2A02G293300	TraesCS2B02G309600	TraesCS2D02G290900
TraesCS3A02G131500	TraesCS3B02G165100	TraesCS3D02G147800
TraesCS2A02G178900	TraesCS2B02G205700	TraesCS2D02G187400
TraesCS2A02G022700	TraesCS2B02G031800	TraesCS2D02G023900
TraesCS2A02G521800	TraesCS2B02G551300	TraesCS2D02G523600
TraesCS5A02G373500	TraesCS5B02G375500	TraesCS5D02G383000
TraesCS2A02G170100	TraesCS2B02G196400	TraesCS2D02G177600
TraesCS1A02G420200	TraesCS1B02G450600	TraesCS1D02G428000
TraesCS5A02G258700	TraesCS5B02G257600	TraesCS5D02G266600
TraesCS7A02G368600	TraesCS7B02G259800	TraesCS7D02G354300
TraesCS5A02G266000	TraesCS5B02G265700	TraesCS5D02G274000
TraesCS6A02G338700	TraesCS6B02G369600	TraesCS6D02G319400
TraesCS3A02G025500	TraesCS3B02G019500	TraesCS3D02G020200
TraesCS7A02G558000	TraesCS7B02G483300	TraesCS7D02G552400
TraesCS4A02G257100	TraesCS4B02G057400	TraesCS4D02G057600
TraesCS1A02G308400	TraesCS1B02G319100	TraesCS1D02G307800
TraesCS5A02G508600	TraesCS4B02G338700	TraesCS4D02G335000
TraesCS3A02G450500	TraesCS3B02G487600	TraesCS3D02G443300
TraesCS2A02G086300	TraesCS2B02G100500	TraesCS3D02G274400
TraesCS7A02G539800	TraesCS7B02G461100	TraesCS7D02G526000
TraesCS2A02G576500	TraesCS2B02G610900	TraesCS2D02G587200
TraesCS2A02G435000	TraesCS2B02G458100	TraesCS2D02G435000
TraesCS4A02G297200	TraesCS4B02G016500	TraesCS4D02G014900
TraesCS6A02G252300	TraesCS6B02G272300	TraesCS6D02G233800
TraesCS3A02G037400	TraesCS3B02G046300	TraesCS3D02G042200
TraesCS2A02G314500	TraesCS2B02G332900	TraesCS2D02G312700
TraesCS7A02G339600	TraesCS7B02G251100	TraesCS7D02G347300
TraesCS4A02G124100	TraesCS4B02G180300	TraesCS4D02G181800
TraesCS5A02G352400	TraesCS6B02G134500	TraesCS6D02G179900
TraesCS6A02G111700	TraesCS6B02G139800	TraesCS6D02G100500
TraesCS1A02G272700	TraesCS1B02G282700	TraesCS1D02G273000
TraesCS2A02G367800	TraesCS2B02G385100	TraesCS2D02G364700
TraesCS2A02G270700	TraesCS2B02G289500	TraesCS2D02G269800
TraesCS2A02G252700	TraesCS2B02G272400	TraesCS2D02G253300
TraesCS5A02G157900	TraesCS5B02G155800	TraesCS5D02G163300
TraesCS6A02G165800	TraesCS6B02G193200	TraesCS6D02G154400
TraesCS7A02G514600	TraesCS7B02G431100	TraesCS7D02G504900
TraesCS5A02G376700	TraesCS5B02G380400	TraesCS5D02G386800
TraesCS2A02G362600	TraesCS2B02G380500	TraesCS2D02G360000
TraesCS2A02G506200	TraesCS2B02G534600	TraesCS2D02G507000
TraesCS5A02G123600	TraesCS5B02G123200	TraesCS5D02G131500
TraesCS5A02G259300	TraesCS5B02G258100	TraesCS5D02G267200
TraesCS1A02G177600	TraesCS1B02G202600	TraesCS1D02G176100
TraesCS5A02G427700	TraesCS5B02G429700	TraesCS5D02G435800
TraesCS4A02G358800	TraesCS5B02G513200	TraesCS5D02G513700
TraesCS2A02G274400	TraesCS2B02G292300	TraesCS2D02G273900
TraesCS1A02G282600	TraesCS1B02G291500	TraesCS1D02G281800
TraesCS6A02G246900	TraesCS6B02G277700	TraesCS6D02G229100
TraesCS6A02G357500	TraesCS6B02G389500	TraesCS6D02G339500
TraesCS5A02G214600	TraesCS5B02G209200	TraesCS5D02G217400
TraesCS5A02G257100	TraesCS5B02G256600	TraesCS5D02G265700
TraesCS2A02G293200	TraesCS2B02G309700	TraesCS2D02G291000
TraesCS4A02G169500	TraesCS7B02G316300	TraesCS4D02G144900
TraesCS3A02G271700	TraesCS3B02G305400	TraesCS3D02G271300
TraesCS3A02G243800	TraesCS3B02G276400	TraesCS3D02G247600
TraesCS1A02G016900	TraesCS1B02G021300	TraesCS1D02G016500
TraesCS3A02G366000	TraesCS3B02G397800	TraesCS3D02G359100
TraesCS1A02G275800	TraesCS1B02G285000	TraesCS1D02G275400
TraesCS5A02G312600	TraesCS5B02G313600	TraesCS5D02G319400
TraesCS7A02G495100	TraesCS7B02G402200	TraesCS7D02G482500
TraesCS6A02G104900	TraesCS6B02G134100	TraesCS6D02G093800
TraesCS4A02G110400	TraesCS4B02G193600	TraesCS4D02G194600
TraesCS6A02G149900	TraesCS6B02G177800	TraesCS6D02G139200
TraesCS2A02G237300	TraesCS2B02G261900	TraesCS2D02G238800
TraesCS5A02G221400	TraesCS5B02G220200	TraesCS5D02G229200
TraesCS1A02G310000	TraesCS1B02G321100	TraesCS1D02G309500
TraesCS4A02G174600	TraesCS4B02G142800	TraesCS4D02G141100
TraesCS2A02G091300	TraesCS2B02G106700	TraesCS2D02G089100
TraesCS7A02G357600	TraesCS7B02G270200	TraesCS7D02G365100
TraesCS1A02G369500	TraesCS1B02G388000	TraesCS1D02G375400
TraesCS6A02G358400	TraesCS6B02G391100	TraesCS6D02G341200
TraesCS6A02G243000	TraesCS6B02G281200	TraesCS6D02G225300
TraesCS2A02G143600	TraesCS2B02G168600	TraesCS2D02G147200
TraesCS5A02G418800	TraesCS5B02G421300	TraesCS5D02G427200
TraesCS2A02G288600	TraesCS2B02G305400	TraesCS2D02G286800
TraesCS6A02G148100	TraesCS6B02G176400	TraesCS6D02G137400
TraesCS1A02G317300	TraesCS1B02G329700	TraesCS1D02G317200
TraesCS7A02G294300	TraesCS7B02G184000	TraesCS7D02G289700
TraesCS3A02G150100	TraesCS3B02G177100	TraesCS3D02G158000
TraesCS4A02G010000	TraesCS4B02G294300	TraesCS4D02G293200
TraesCS2A02G331100	TraesCS2B02G351100	TraesCS2D02G331800
TraesCS2A02G288100	TraesCS2B02G304900	TraesCS2D02G286400
TraesCS1A02G074300	TraesCS1B02G093000	TraesCS1D02G077200
TraesCS3A02G276700	TraesCS3B02G310900	TraesCS3D02G276900
TraesCS3A02G426600	TraesCS3B02G462800	TraesCS3D02G421500
TraesCS3A02G348600	TraesCS3B02G380500	TraesCS3D02G342200
TraesCS7A02G303300	TraesCS7B02G203500	TraesCS7D02G298700
TraesCS4A02G047300	TraesCS4B02G257400	TraesCS4D02G257300
TraesCS5A02G000200	TraesCS5B02G001500	TraesCS5D02G000500
TraesCS3A02G313000	TraesCS3B02G158900	TraesCS3D02G141300
TraesCS2A02G495900	TraesCS2B02G524200	TraesCS2D02G496200
TraesCS7A02G135000	TraesCS7B02G036500	TraesCS7D02G135300
TraesCS3A02G525000	TraesCS3B02G592300	TraesCS3D02G530200
TraesCS7A02G390400	TraesCS7B02G292100	TraesCS7D02G386100
TraesCS7A02G439900	TraesCS7B02G338900	TraesCS7D02G429400
TraesCS1A02G153300	TraesCS1B02G171600	TraesCS1D02G151800
TraesCS7A02G248400	TraesCS7B02G143100	TraesCS7D02G247200
TraesCS5A02G502100	TraesCS4B02G330700	TraesCS4D02G327500
TraesCS6A02G005000	TraesCS6B02G010400	TraesCS6D02G007600
TraesCS6A02G203500	TraesCS6B02G223900	TraesCS6D02G187000
TraesCS3A02G263300	TraesCS3B02G296500	TraesCS3D02G263000
TraesCS1A02G235700	TraesCS1B02G250500	TraesCS1D02G238800
TraesCS5A02G038800	TraesCS5B02G040600	TraesCS5D02G046200
TraesCS6A02G180900	TraesCS6B02G204600	TraesCS6D02G164200
TraesCS6A02G240400	TraesCS6B02G284300	TraesCS6D02G222600
TraesCS7A02G285500	TraesCS7B02G200000	TraesCS7D02G282900
TraesCS6A02G143900	TraesCS6B02G172300	TraesCS6D02G133100
TraesCS6A02G208800	TraesCS6B02G237800	TraesCS6D02G192300
TraesCS7A02G431500	TraesCS6B02G426200	TraesCS7D02G423300
TraesCS4A02G109400	TraesCS4B02G194800	TraesCS4D02G195500
TraesCS4A02G145700	TraesCS7B02G262600	TraesCS7D02G357800
TraesCS1A02G390400	TraesCS1B02G418600	TraesCS1D02G398600
TraesCS5A02G089300	TraesCS5B02G095300	TraesCS5D02G101400
TraesCS3A02G217200	TraesCS3B02G247500	TraesCS3D02G219100
TraesCS5A02G498700	TraesCS4B02G326700	TraesCS4D02G323400
TraesCS3A02G112300	TraesCS3B02G131700	TraesCS3D02G114300
TraesCS3A02G377200	TraesCS1B02G327700	TraesCS3D02G370300
TraesCS7A02G304600	TraesCS7B02G204900	TraesCS7D02G300100
TraesCS6A02G405500	TraesCS6B02G449900	TraesCS6D02G389200
TraesCS3A02G172500	TraesCS3B02G203300	TraesCS3D02G179000
TraesCS2A02G120300	TraesCS2B02G141200	TraesCS2D02G122500
TraesCS7A02G382500	TraesCS7B02G285200	TraesCS7D02G378900
TraesCS4A02G336200	TraesCS5B02G536000	TraesCS5D02G533500
TraesCS1A02G233200	TraesCS1B02G249800	TraesCS1D02G238300
TraesCS2A02G423600	TraesCS2B02G443100	TraesCS2D02G421400
TraesCS7A02G337300	TraesCS7B02G248700	TraesCS7D02G344900
TraesCS1A02G210400	TraesCS1B02G224300	TraesCS1D02G213700
TraesCS2A02G307400	TraesCS2B02G323900	TraesCS2D02G305700
TraesCS2A02G207000	TraesCS2B02G234100	TraesCS2D02G209000
TraesCS5A02G494800	TraesCS4B02G322700	TraesCS4D02G319100
TraesCS7A02G417600	TraesCS7B02G317700	TraesCS7D02G410500
TraesCS5A02G061500	TraesCS5B02G070400	TraesCS5D02G073200
TraesCS2A02G164700	TraesCS2B02G190500	TraesCS2D02G171600
TraesCS5A02G369500	TraesCS5B02G371800	TraesCS5D02G378900
TraesCS7A02G141500	TraesCS7B02G042800	TraesCS7D02G142800
TraesCS3A02G198900	TraesCS3B02G231600	TraesCS3D02G202100
TraesCS4A02G019100	TraesCS4B02G285000	TraesCS4D02G283800
TraesCS4A02G320800	TraesCS5B02G558100	TraesCS5D02G564500
TraesCS7A02G223500	TraesCS7B02G190300	TraesCS7D02G225100
TraesCS6A02G141200	TraesCS6B02G169500	TraesCS6D02G130600
TraesCS1A02G142600	TraesCS1B02G159100	TraesCS1D02G141600
TraesCS6A02G155200	TraesCS6B02G183300	TraesCS6D02G145100
TraesCS2A02G260000	TraesCS2B02G281900	TraesCS2D02G263500
TraesCS3A02G405500	TraesCS3B02G439200	TraesCS3D02G400700
TraesCS4A02G058700	TraesCS4B02G246000	TraesCS4D02G245400
TraesCS2A02G200000	TraesCS2B02G227600	TraesCS2D02G207900
TraesCS7A02G515200	TraesCS7B02G431900	TraesCS7D02G505600
TraesCS6A02G372600	TraesCS6B02G410500	TraesCS6D02G356700
TraesCS4A02G162300	TraesCS4B02G157900	TraesCS4D02G161700
TraesCS3A02G133200	TraesCS3B02G166400	TraesCS3D02G149400
TraesCS2A02G198600	TraesCS2B02G226000	TraesCS2D02G206400
TraesCS2A02G138100	TraesCS2B02G162000	TraesCS2D02G141100
TraesCS6A02G330400	TraesCS6B02G361300	TraesCS6D02G309500
TraesCS2A02G105700	TraesCS2B02G122700	TraesCS2D02G105400
TraesCS6A02G401600	TraesCS6B02G443800	TraesCS6D02G385500
TraesCS5A02G134700	TraesCS5B02G133700	TraesCS5D02G139600
TraesCS7A02G228900	TraesCS7B02G195100	TraesCS7D02G229900
TraesCS1A02G424500	TraesCS1B02G456500	TraesCS1D02G433100
TraesCS3A02G385500	TraesCS3B02G417700	TraesCS3D02G378500
TraesCS7A02G299500	TraesCS7B02G187900	TraesCS7D02G295300
TraesCS6A02G195100	TraesCS6B02G231600	TraesCS6D02G183700
TraesCS7A02G271800	TraesCS7B02G170200	TraesCS7D02G272100
TraesCS3A02G507200	TraesCS3B02G575100	TraesCS3D02G514700
TraesCS2A02G331300	TraesCS2B02G350900	TraesCS2D02G331600
TraesCS2A02G098100	TraesCS2B02G113800	TraesCS2D02G097500
TraesCS5A02G074800	TraesCS5B02G081200	TraesCS5D02G088300
TraesCS1A02G214500	TraesCS1B02G228400	TraesCS1D02G217500
TraesCS3A02G280000	TraesCS3B02G313900	TraesCS3D02G279800
TraesCS3A02G289000	TraesCS3B02G323700	TraesCS3D02G288800
TraesCS4A02G182800	TraesCS4B02G135800	TraesCS4D02G130600
TraesCS1A02G258100	TraesCS1B02G268500	TraesCS1D02G257400
TraesCS4A02G061900	TraesCS4B02G237600	TraesCS4D02G238800
TraesCS2A02G237700	TraesCS2B02G260600	TraesCS2D02G244700
TraesCS2A02G102300	TraesCS2B02G119400	TraesCS2D02G101800
TraesCS6A02G171400	TraesCS6B02G199600	TraesCS6D02G161100
TraesCS3A02G408400	TraesCS3B02G442100	TraesCS3D02G403500
TraesCS5A02G014500	TraesCS5B02G012100	TraesCS5D02G020100
TraesCS7A02G330200	TraesCS7B02G230800	TraesCS7D02G327000
TraesCS6A02G335700	TraesCS6B02G366400	TraesCS6D02G315400
TraesCS6A02G333600	TraesCS6B02G364000	TraesCS6D02G312800
TraesCS1A02G402400	TraesCS1B02G431400	TraesCS1D02G410100
TraesCS3A02G195400	TraesCS3B02G232600	TraesCS3D02G200800
TraesCS7A02G313900	TraesCS7B02G214800	TraesCS7D02G310800
TraesCS7A02G293200	TraesCS7B02G185900	TraesCS7D02G286500
TraesCS4A02G083200	TraesCS4B02G221000	TraesCS4D02G221300
TraesCS7A02G479900	TraesCS7B02G382200	TraesCS7D02G467000
TraesCS6A02G182000	TraesCS6B02G210800	TraesCS6D02G169300
TraesCS3A02G505400	TraesCS3B02G572900	TraesCS3D02G512700
TraesCS2A02G199000	TraesCS2B02G226400	TraesCS2D02G206800
TraesCS3A02G189000	TraesCS3B02G218200	TraesCS3D02G192500
TraesCS6A02G412800	TraesCS6B02G462100	TraesCS6D02G397000
TraesCS1A02G188500	TraesCS1B02G196200	TraesCS1D02G187900
TraesCS7A02G225800	TraesCS7B02G193800	TraesCS7D02G228700
TraesCS6A02G419900	TraesCS6B02G468500	TraesCS6D02G405900
TraesCS1A02G214316	TraesCS1B02G228200	TraesCS1D02G217300
TraesCS3A02G396300	TraesCS3B02G428300	TraesCS3D02G390300
TraesCS3A02G000800	TraesCS3B02G003200	TraesCS3D02G009500
TraesCS3A02G214000	TraesCS3B02G244700	TraesCS3D02G216600
TraesCS4A02G328900	TraesCS5B02G543300	TraesCS5D02G544900
TraesCS3A02G080800	TraesCS3B02G095400	TraesCS3D02G080700
TraesCS5A02G167400	TraesCS5B02G164400	TraesCS5D02G171800
TraesCS7A02G282200	TraesCS7B02G179000	TraesCS7D02G280800
TraesCS6A02G310200	TraesCS6B02G340100	TraesCS6D02G289600
TraesCS5A02G129600	TraesCS5B02G128200	TraesCS5D02G137100
TraesCS4A02G192600	TraesCS4B02G122700	TraesCS4D02G120700
TraesCS6A02G047700	TraesCS6B02G064200	TraesCS6D02G055200
TraesCS5A02G476800	TraesCS5B02G489700	TraesCS5D02G490100
TraesCS3A02G352900	TraesCS3B02G385600	TraesCS3D02G347000
TraesCS2A02G228600	TraesCS2B02G255100	TraesCS2D02G239800
TraesCS5A02G321300	TraesCS5B02G321800	TraesCS5D02G328100
TraesCS2A02G306200	TraesCS2B02G322900	TraesCS2D02G304600
TraesCS6A02G283800	TraesCS6B02G311900	TraesCS6D02G264300
TraesCS5A02G150700	TraesCS5B02G149300	TraesCS5D02G155800
TraesCS4A02G146900	TraesCS4B02G161900	TraesCS4D02G159800
TraesCS2A02G239800	TraesCS1B02G451000	TraesCS7D02G533300
TraesCS4A02G061500	TraesCS4B02G236900	TraesCS4D02G238400
TraesCS4A02G106800	TraesCS4B02G197500	TraesCS4D02G198000
TraesCS2A02G391200	TraesCS2B02G407800	TraesCS2D02G387500
TraesCS1A02G379800	TraesCS1B02G401800	TraesCS1D02G387200
TraesCS5A02G217000	TraesCS5B02G215900	TraesCS5D02G225100
TraesCS2A02G335400	TraesCS2B02G346500	TraesCS2D02G327400
TraesCS5A02G503200	TraesCS4B02G331800	TraesCS4D02G328600
TraesCS5A02G255900	TraesCS5B02G255200	TraesCS5D02G264000
TraesCS6A02G274700	TraesCS6B02G302200	TraesCS6D02G255000
TraesCS5A02G497900	TraesCS4B02G325700	TraesCS4D02G322600
TraesCS4A02G136800	TraesCS4B02G167700	TraesCS4D02G170400
TraesCS1A02G375900	TraesCS1B02G396300	TraesCS1D02G383300
TraesCS7A02G501700	TraesCS7B02G409100	TraesCS7D02G489100
TraesCS2A02G336400	TraesCS2B02G345500	TraesCS2D02G326500
TraesCS2A02G291200	TraesCS2B02G307600	TraesCS2D02G289200
TraesCS1A02G004000	TraesCS1B02G002900	TraesCS1D02G006000
TraesCS6A02G345000	TraesCS6B02G377700	TraesCS6D02G327500
TraesCS4A02G071600	TraesCS4B02G227500	TraesCS4D02G228400
TraesCS1A02G119000	TraesCS1B02G138500	TraesCS1D02G119900
TraesCS2A02G572600	TraesCS2B02G615000	TraesCS2D02G583900
TraesCS7A02G347800	TraesCS7B02G235400	TraesCS7D02G331200
TraesCS7A02G245100	TraesCS7B02G146400	TraesCS7D02G243700
TraesCS7A02G332800	TraesCS7B02G244700	TraesCS7D02G340800
TraesCS3A02G120200	TraesCS3B02G139700	TraesCS3D02G122300
TraesCS2A02G150600	TraesCS2B02G175800	TraesCS2D02G155700
TraesCS2A02G583200	TraesCS2B02G603400	TraesCS2D02G596800
TraesCS3A02G285900	TraesCS3B02G320200	TraesCS3D02G285700
TraesCS3A02G333500	TraesCS3B02G364700	TraesCS3D02G327100
TraesCS7A02G382900	TraesCS7B02G285600	TraesCS7D02G379300
TraesCS5A02G156300	TraesCS5B02G154500	TraesCS5D02G161600
TraesCS3A02G186400	TraesCS3B02G215900	TraesCS3D02G190300
TraesCS2A02G188000	TraesCS2B02G219200	TraesCS2D02G199600
TraesCS2A02G075400	TraesCS2B02G090400	TraesCS2D02G074100
TraesCS2A02G356800	TraesCS2B02G376000	TraesCS2D02G355600
TraesCS5A02G490500	TraesCS4B02G321500	TraesCS4D02G318200
TraesCS1A02G126200	TraesCS1B02G145400	TraesCS1D02G127300
TraesCS2A02G278500	TraesCS2B02G296100	TraesCS2D02G277600
TraesCS5A02G380500	TraesCS5B02G384100	TraesCS5D02G390300
TraesCS5A02G038500	TraesCS5B02G039900	TraesCS5D02G045800
TraesCS4A02G276900	TraesCS4B02G036800	TraesCS4D02G034100
TraesCS1A02G048000	TraesCS1B02G062200	TraesCS1D02G048900
TraesCS1A02G045100	TraesCS1B02G058400	TraesCS1D02G045800
TraesCS6A02G334700	TraesCS6B02G365100	TraesCS6D02G314200
TraesCS3A02G052300	TraesCS3B02G061000	TraesCS3D02G051400
TraesCS5A02G193500	TraesCS5B02G188800	TraesCS5D02G195900
TraesCS3A02G207900	TraesCS3B02G236600	TraesCS3D02G210800
TraesCS5A02G384500	TraesCS5B02G389300	TraesCS5D02G394100
TraesCS7A02G216900	TraesCS7B02G123900	TraesCS7D02G218400
TraesCS2A02G373600	TraesCS2B02G390700	TraesCS2D02G369800
TraesCS2A02G332700	TraesCS2B02G349100	TraesCS2D02G330200
TraesCS6A02G342200	TraesCS6B02G374500	TraesCS6D02G322700
TraesCS1A02G337400	TraesCS1B02G349900	TraesCS1D02G339200
TraesCS4A02G413400	TraesCS4B02G314100	TraesCS4D02G311300
TraesCS3A02G313300	TraesCS3B02G158600	TraesCS3D02G141000
TraesCS2A02G142300	TraesCS2B02G167500	TraesCS2D02G145700
TraesCS3A02G473100	TraesCS3B02G516400	TraesCS3D02G469400
TraesCS2A02G110600	TraesCS2B02G129400	TraesCS2D02G111200
TraesCS7A02G229800	TraesCS7B02G195700	TraesCS7D02G230500
TraesCS3A02G182100	TraesCS3B02G212200	TraesCS3D02G186800
TraesCS1A02G125900	TraesCS1B02G145000	TraesCS1D02G127600
TraesCS6A02G308100	TraesCS6B02G336800	TraesCS6D02G287300
TraesCS5A02G390400	TraesCS5B02G395300	TraesCS5D02G400200
TraesCS1A02G299200	TraesCS1B02G309000	TraesCS1D02G292000
TraesCS5A02G306900	TraesCS5B02G307300	TraesCS5D02G313900
TraesCS1A02G217500	TraesCS1B02G230800	TraesCS1D02G219300
TraesCS1A02G226700	TraesCS1B02G240700	TraesCS1D02G228100
TraesCS6A02G410200	TraesCS6B02G456300	TraesCS6D02G393300
TraesCS3A02G189200	TraesCS3B02G218400	TraesCS3D02G192700
TraesCS2A02G492100	TraesCS2B02G520200	TraesCS2D02G492300
TraesCS2A02G309600	TraesCS2B02G326700	TraesCS2D02G307900
TraesCS7A02G388500	TraesCS7B02G290400	TraesCS7D02G384400
TraesCS1A02G273000	TraesCS1B02G282800	TraesCS1D02G273100
TraesCS6A02G268100	TraesCS6B02G295300	TraesCS6D02G246800
TraesCS1A02G326000	TraesCS1B02G339300	TraesCS1D02G327800
TraesCS4A02G316700	TraesCS5B02G562300	TraesCS5D02G567100
TraesCS3A02G069900	TraesCS3B02G083400	TraesCS3D02G068900
TraesCS1A02G314100	TraesCS1B02G326400	TraesCS1D02G314600
TraesCS2A02G394800	TraesCS4B02G301000	TraesCS6D02G291200
TraesCS2A02G161100	TraesCS2B02G187100	TraesCS2D02G168200
TraesCS4A02G030800	TraesCS4B02G275200	TraesCS4D02G273800
TraesCS3A02G532600	TraesCS3B02G609400	TraesCS3D02G537800
TraesCS3A02G350800	TraesCS3B02G383400	TraesCS3D02G344800
TraesCS7A02G315400	TraesCS7B02G216400	TraesCS7D02G312400
TraesCS7A02G190200	TraesCS7B02G095200	TraesCS7D02G191300
TraesCS6A02G403500	TraesCS6B02G447400	TraesCS6D02G387000
TraesCS2A02G224300	TraesCS2B02G274500	TraesCS2D02G230600
TraesCS1A02G346800	TraesCS1B02G360800	TraesCS1D02G349700
TraesCS1A02G185300	TraesCS1B02G193200	TraesCS1D02G191600
TraesCS3A02G180700	TraesCS3B02G210400	TraesCS3D02G185600
TraesCS5A02G119000	TraesCS5B02G112600	TraesCS5D02G119400
TraesCS5A02G521700	TraesCS4B02G353600	TraesCS4D02G347600
TraesCS7A02G399800	TraesCS7B02G299900	TraesCS7D02G393600
TraesCS5A02G269300	TraesCS5B02G269600	TraesCS5D02G277500
TraesCS1A02G269300	TraesCS1B02G279800	TraesCS1D02G269400
TraesCS4A02G195400	TraesCS4B02G120000	TraesCS4D02G118100
TraesCS5A02G432200	TraesCS5B02G434300	TraesCS5D02G440200
TraesCS1A02G045500	TraesCS1B02G058800	TraesCS1D02G046200
TraesCS1A02G035600	TraesCS1B02G045300	TraesCS1D02G036900
TraesCS3A02G410300	TraesCS3B02G443700	TraesCS3D02G405000
TraesCS3A02G146300	TraesCS3B02G173400	TraesCS3D02G155200
TraesCS2A02G104500	TraesCS2B02G121500	TraesCS2D02G104200
TraesCS2A02G221200	TraesCS2B02G246900	TraesCS2D02G226900
TraesCS2A02G014300	TraesCS2B02G002100	TraesCS2D02G015500
TraesCS2A02G372700	TraesCS2B02G389700	TraesCS2D02G368900
TraesCS2A02G125500	TraesCS2B02G148000	TraesCS2D02G128600
TraesCS5A02G031800	TraesCS5B02G031900	TraesCS5D02G040000
TraesCS3A02G433300	TraesCS3B02G469100	TraesCS3D02G426700
TraesCS2A02G307900	TraesCS2B02G324400	TraesCS2D02G306200
TraesCS5A02G335600	TraesCS5B02G334900	TraesCS5D02G340400
TraesCS6A02G352500	TraesCS6B02G385300	TraesCS6D02G335200
TraesCS4A02G000400	TraesCS4B02G000400	TraesCS4D02G000400
TraesCS6A02G296700	TraesCS6B02G326500	TraesCS6D02G276900
TraesCS2A02G303800	TraesCS2B02G320400	TraesCS2D02G302300
TraesCS4A02G050200	TraesCS4B02G254400	TraesCS4D02G254200
TraesCS1A02G289200	TraesCS1B02G298800	TraesCS1D02G288200
TraesCS2A02G444300	TraesCS2B02G465400	TraesCS2D02G443400
TraesCS2A02G352800	TraesCS2B02G370600	TraesCS2D02G351300
TraesCS4A02G225200	TraesCS4B02G091000	TraesCS4D02G088100
TraesCS7A02G283100	TraesCS7B02G177100	TraesCS7D02G281900
TraesCS7A02G334100	TraesCS7B02G245700	TraesCS7D02G341700
TraesCS2A02G301100	TraesCS2B02G317300	TraesCS2D02G299800
TraesCS2A02G192100	TraesCS2B02G214000	TraesCS2D02G195400
TraesCS7A02G121500	TraesCS7B02G020100	TraesCS7D02G119700
TraesCS4A02G293600	TraesCS4B02G019400	TraesCS4D02G018200
TraesCS6A02G368900	TraesCS6B02G404900	TraesCS6D02G352400
TraesCS7A02G559100	TraesCS4B02G333900	TraesCS7D02G550400
TraesCS4A02G132300	TraesCS4B02G172400	TraesCS4D02G174400
TraesCS6A02G173300	TraesCS6B02G201000	TraesCS6D02G162400
TraesCS7A02G382800	TraesCS7B02G285500	TraesCS7D02G379200
TraesCS2A02G041700	TraesCS2B02G054200	TraesCS2D02G040400
TraesCS6A02G167900	TraesCS6B02G195600	TraesCS6D02G156900
TraesCS1A02G172300	TraesCS1B02G205000	TraesCS1D02G166300
TraesCS4A02G234300	TraesCS4B02G080900	TraesCS4D02G079700
TraesCS3A02G187500	TraesCS3B02G216900	TraesCS3D02G191200
TraesCS5A02G401300	TraesCS5B02G406100	TraesCS5D02G411600
TraesCS5A02G491500	TraesCS4B02G320500	TraesCS4D02G317000
TraesCS3A02G490700	TraesCS3B02G551600	TraesCS3D02G496600
TraesCS5A02G157300	TraesCS5B02G156400	TraesCS5D02G162600
TraesCS2A02G011500	TraesCS2B02G010100	TraesCS2D02G012100
TraesCS3A02G191800	TraesCS3B02G219800	TraesCS3D02G194400
TraesCS6A02G351900	TraesCS6B02G385000	TraesCS6D02G334800
TraesCS5A02G452500	TraesCS5B02G461400	TraesCS5D02G462900
TraesCS2A02G262400	TraesCS2B02G279700	TraesCS2D02G261600
TraesCS1A02G196700	TraesCS1B02G211300	TraesCS1D02G200200
TraesCS2A02G431200	TraesCS2B02G452500	TraesCS2D02G429000
TraesCS2A02G552000	TraesCS2B02G583300	TraesCS2D02G553000
TraesCS3A02G331000	TraesCS3B02G361100	TraesCS3D02G324400
TraesCS7A02G191400	TraesCS7B02G096200	TraesCS7D02G192400
TraesCS7A02G306800	TraesCS7B02G207100	TraesCS7D02G303700
TraesCS5A02G075400	TraesCS5B02G081700	TraesCS5D02G088900
TraesCS1A02G104100	TraesCS1B02G115700	TraesCS1D02G096200
TraesCS2A02G338900	TraesCS2B02G343100	TraesCS2D02G324200
TraesCS5A02G283900	TraesCS5B02G282500	TraesCS5D02G291100
TraesCS6A02G057300	TraesCS6B02G075300	TraesCS6D02G059400
TraesCS1A02G159600	TraesCS1B02G176000	TraesCS1D02G157000
TraesCS5A02G407900	TraesCS5B02G412800	TraesCS5D02G417800
TraesCS3A02G488800	TraesCS3B02G536700	TraesCS3D02G484500
TraesCS2A02G146500	TraesCS2B02G171800	TraesCS2D02G151100
TraesCS5A02G384300	TraesCS5B02G389100	TraesCS5D02G393900
TraesCS1A02G212800	TraesCS1B02G226300	TraesCS1D02G215700
TraesCS6A02G327500	TraesCS6B02G358800	TraesCS6D02G307100
TraesCS1A02G381800	TraesCS1B02G404200	TraesCS1D02G389500
TraesCS5A02G143300	TraesCS5B02G142200	TraesCS5D02G148700
TraesCS4A02G362100	TraesCS5B02G510800	TraesCS5D02G511000
TraesCS7A02G488200	TraesCS7B02G391300	TraesCS7D02G474700
TraesCS5A02G161300	TraesCS5B02G158700	TraesCS5D02G166200
TraesCS5A02G213500	TraesCS5B02G210300	TraesCS5D02G218500
TraesCS7A02G351400	TraesCS7B02G276700	TraesCS7D02G371600
TraesCS6A02G093700	TraesCS6B02G122500	TraesCS6D02G088800
TraesCS2A02G131600	TraesCS2B02G154000	TraesCS2D02G133700
TraesCS5A02G308500	TraesCS5B02G308900	TraesCS5D02G315500
TraesCS2A02G188500	TraesCS2B02G218800	TraesCS2D02G199200
TraesCS4A02G331000	TraesCS5B02G545700	TraesCS5D02G541900
TraesCS4A02G294300	TraesCS4B02G019300	TraesCS4D02G017600
TraesCS2A02G113500	TraesCS2B02G132400	TraesCS2D02G114100
TraesCS2A02G294600	TraesCS2B02G311000	TraesCS2D02G292300
TraesCS4A02G035300	TraesCS4B02G268000	TraesCS4D02G267400
TraesCS5A02G426300	TraesCS5B02G428200	TraesCS5D02G434300
TraesCS3A02G532400	TraesCS3B02G609800	TraesCS3D02G537600
TraesCS5A02G262600	TraesCS5B02G261000	TraesCS5D02G270200
TraesCS3A02G475500	TraesCS3B02G519000	TraesCS3D02G470100
TraesCS3A02G140000	TraesCS3B02G164600	TraesCS3D02G147100
TraesCS5A02G448100	TraesCS5B02G452800	TraesCS5D02G454900
TraesCS2A02G483000	TraesCS2B02G509500	TraesCS2D02G483000
TraesCS2A02G442400	TraesCS2B02G463500	TraesCS2D02G441400
TraesCS5A02G385700	TraesCS5B02G390800	TraesCS5D02G395700
TraesCS5A02G499000	TraesCS4B02G327000	TraesCS4D02G323700
TraesCS5A02G293700	TraesCS5B02G292900	TraesCS5D02G301000
TraesCS7A02G242400	TraesCS2B02G335900	TraesCS1D02G450700
TraesCS4A02G003600	TraesCS4B02G301800	TraesCS4D02G300100
TraesCS3A02G189800	TraesCS3B02G218900	TraesCS3D02G193300
TraesCS5A02G082200	TraesCS5B02G084100	TraesCS5D02G090400
TraesCS6A02G029700	TraesCS6B02G042300	TraesCS6D02G034000
TraesCS2A02G460500	TraesCS2B02G482200	TraesCS2D02G460700
TraesCS3A02G250600	TraesCS3B02G280100	TraesCS3D02G251000
TraesCS4A02G405900	TraesCS4B02G305400	TraesCS4D02G303600
TraesCS7A02G283200	TraesCS7B02G177300	TraesCS7D02G281800
TraesCS4A02G017000	TraesCS4B02G287100	TraesCS4D02G285800
TraesCS5A02G124700	TraesCS5B02G124300	TraesCS5D02G132500
TraesCS6A02G148400	TraesCS6B02G176600	TraesCS6D02G137700
TraesCS3A02G513400	TraesCS3B02G548800	TraesCS3D02G522100
TraesCS6A02G198200	TraesCS6B02G235000	TraesCS6D02G183400
TraesCS2A02G222700	TraesCS2B02G248200	TraesCS2D02G228700
TraesCS5A02G151700	TraesCS5B02G150300	TraesCS5D02G156900
TraesCS3A02G003400	TraesCS3B02G009100	TraesCS3D02G006000
TraesCS7A02G516600	TraesCS7B02G432900	TraesCS7D02G506800
TraesCS1A02G347200	TraesCS1B02G361400	TraesCS1D02G350100
TraesCS7A02G241600	TraesCS7B02G137200	TraesCS7D02G240600
TraesCS6A02G248200	TraesCS6B02G276500	TraesCS6D02G230300
TraesCS6A02G131200	TraesCS6B02G159600	TraesCS6D02G121100
TraesCS3A02G105000	TraesCS3B02G123500	TraesCS3D02G107200
TraesCS7A02G206400	TraesCS7B02G113600	TraesCS7D02G209200
TraesCS4A02G174700	TraesCS4B02G142700	TraesCS4D02G141000
TraesCS7A02G312800	TraesCS7B02G212500	TraesCS7D02G309200
TraesCS4A02G084900	TraesCS4B02G219300	TraesCS4D02G219500
TraesCS5A02G052600	TraesCS5B02G064100	TraesCS5D02G064000
TraesCS3A02G152300	TraesCS3B02G179400	TraesCS3D02G160100
TraesCS4A02G083100	TraesCS4B02G221100	TraesCS4D02G221500
TraesCS5A02G264100	TraesCS5B02G263500	TraesCS5D02G271700
TraesCS2A02G157600	TraesCS2B02G183100	TraesCS2D02G163700
TraesCS1A02G199000	TraesCS1B02G214000	TraesCS1D02G202800
TraesCS3A02G194100	TraesCS3B02G223900	TraesCS3D02G197700
TraesCS3A02G517100	TraesCS3B02G584700	TraesCS3D02G524700
TraesCS6A02G337300	TraesCS6B02G368000	TraesCS6D02G318100
TraesCS2A02G010300	TraesCS2B02G011800	TraesCS2D02G010900
TraesCS2A02G381200	TraesCS2B02G398500	TraesCS2D02G377700
TraesCS5A02G428800	TraesCS5B02G430800	TraesCS5D02G436900
TraesCS1A02G117400	TraesCS1B02G137200	TraesCS1D02G118500
TraesCS7A02G279000	TraesCS7B02G181200	TraesCS7D02G278800
TraesCS3A02G315800	TraesCS3B02G351100	TraesCS3D02G315700
TraesCS2A02G166300	TraesCS2B02G192200	TraesCS2D02G173600
TraesCS3A02G446400	TraesCS3B02G481500	TraesCS3D02G439000
TraesCS5A02G359300	TraesCS5B02G361600	TraesCS5D02G368400
TraesCS2A02G148900	TraesCS2B02G173600	TraesCS2D02G153700
TraesCS5A02G276700	TraesCS5B02G276500	TraesCS5D02G284100
TraesCS5A02G287400	TraesCS5B02G286900	TraesCS5D02G295300
TraesCS3A02G531100	TraesCS3B02G601500	TraesCS3D02G536500
TraesCS6A02G241700	TraesCS6B02G282700	TraesCS6D02G223700
TraesCS3A02G454900	TraesCS3B02G493700	TraesCS3D02G447600
TraesCS7A02G237100	TraesCS7B02G103300	TraesCS7D02G199400
TraesCS6A02G027984	TraesCS6B02G039441	TraesCS6D02G031200
TraesCS4A02G057700	TraesCS4B02G247300	TraesCS4D02G246600
TraesCS1A02G414000	TraesCS1B02G444000	TraesCS1D02G421400
TraesCS3A02G023200	TraesCS3B02G021600	TraesCS3D02G022900
TraesCS2A02G296900	TraesCS2B02G313100	TraesCS2D02G294800
TraesCS3A02G285100	TraesCS3B02G319000	TraesCS3D02G284900
TraesCS4A02G193100	TraesCS4B02G122100	TraesCS4D02G120200
TraesCS3A02G216300	TraesCS3B02G246100	TraesCS3D02G217900
TraesCS7A02G367600	TraesCS7B02G260900	TraesCS7D02G355200
TraesCS3A02G140200	TraesCS3B02G164300	TraesCS3D02G146800
TraesCS3A02G219800	TraesCS3B02G250200	TraesCS3D02G232800
TraesCS4A02G223800	TraesCS4B02G092400	TraesCS4D02G089200
TraesCS3A02G405900	TraesCS3B02G439500	TraesCS3D02G401100
TraesCS3A02G260000	TraesCS3B02G293100	TraesCS3D02G260200
TraesCS7A02G239500	TraesCS7B02G135000	TraesCS7D02G237100
TraesCS5A02G521000	TraesCS4B02G352400	TraesCS4D02G346800
TraesCS2A02G315600	TraesCS2B02G333900	TraesCS2D02G313700
TraesCS2A02G089100	TraesCS2B02G104800	TraesCS2D02G087000
TraesCS5A02G229000	TraesCS5B02G227700	TraesCS5D02G238700
TraesCS3A02G211200	TraesCS3B02G241700	TraesCS3D02G214000
TraesCS2A02G245700	TraesCS2B02G269600	TraesCS2D02G236200
TraesCS3A02G482400	TraesCS3B02G528800	TraesCS3D02G477600
TraesCS4A02G134100	TraesCS4B02G170800	TraesCS4D02G172800
TraesCS2A02G189000	TraesCS2B02G218300	TraesCS2D02G198700
TraesCS2A02G506100	TraesCS2B02G534500	TraesCS2D02G506900
TraesCS6A02G281100	TraesCS6B02G309900	TraesCS6D02G261400
TraesCS7A02G499700	TraesCS7B02G406800	TraesCS7D02G486500
TraesCS2A02G067800	TraesCS2B02G080000	TraesCS2D02G066100
TraesCS2A02G125200	TraesCS2B02G147700	TraesCS2D02G128300
TraesCS7A02G455900	TraesCS7B02G356900	TraesCS7D02G444800
TraesCS3A02G443200	TraesCS3B02G476800	TraesCS3D02G435700
TraesCS4A02G047700	TraesCS4B02G257200	TraesCS4D02G257100
TraesCS3A02G264200	TraesCS3B02G297600	TraesCS3D02G264300
TraesCS1A02G291500	TraesCS1B02G300900	TraesCS1D02G290000
TraesCS1A02G206500	TraesCS1B02G220100	TraesCS1D02G209800
TraesCS7A02G189300	TraesCS7B02G094200	TraesCS7D02G190400
TraesCS7A02G197800	TraesCS7B02G104700	TraesCS7D02G201100
TraesCS1A02G381600	TraesCS1B02G404100	TraesCS1D02G389400
TraesCS1A02G096600	TraesCS1B02G127000	TraesCS1D02G105600
TraesCS1A02G303400	TraesCS1B02G313800	TraesCS1D02G302900
TraesCS4A02G162500	TraesCS4B02G165900	TraesCS4D02G151700
TraesCS2A02G032600	TraesCS2B02G046600	TraesCS2D02G031900
TraesCS1A02G269400	TraesCS1B02G279900	TraesCS1D02G269500
TraesCS3A02G263800	TraesCS3B02G297000	TraesCS3D02G263700
TraesCS1A02G378900	TraesCS1B02G400200	TraesCS1D02G386100
TraesCS5A02G383900	TraesCS5B02G388700	TraesCS5D02G393300
TraesCS6A02G376000	TraesCS6B02G413705	TraesCS6D02G361100
TraesCS4A02G125500	TraesCS4B02G179200	TraesCS4D02G180700
TraesCS2A02G437400	TraesCS2B02G457900	TraesCS2D02G434800
TraesCS3A02G089300	TraesCS3B02G104600	TraesCS3D02G089600
TraesCS1A02G088700	TraesCS1B02G107700	TraesCS1D02G090100
TraesCS1A02G235900	TraesCS1B02G247900	TraesCS1D02G236400
TraesCS3A02G010900	TraesCS3B02G014100	TraesCS3D02G000800
TraesCS2A02G349300	TraesCS2B02G367700	TraesCS2D02G347700
TraesCS5A02G090400	TraesCS5B02G096100	TraesCS5D02G102400
TraesCS7A02G308900	TraesCS7B02G208900	TraesCS7D02G305600
TraesCS6A02G189800	TraesCS6B02G235200	TraesCS6D02G176800
TraesCS3A02G308500	TraesCS3B02G151500	TraesCS3D02G134000
TraesCS2A02G125700	TraesCS2B02G148300	TraesCS2D02G128800
TraesCS3A02G298100	TraesCS3B02G338600	TraesCS3D02G304100
TraesCS7A02G329900	TraesCS7B02G230500	TraesCS7D02G326700
TraesCS4A02G028600	TraesCS4B02G277200	TraesCS4D02G275800
TraesCS4A02G076100	TraesCS4B02G232000	TraesCS4D02G233300
TraesCS1A02G147600	TraesCS1B02G165700	TraesCS1D02G145600
TraesCS4A02G149100	TraesCS4B02G163800	TraesCS4D02G160600
TraesCS3A02G169100	TraesCS3B02G197400	TraesCS3D02G172700
TraesCS7A02G309000	TraesCS7B02G209000	TraesCS7D02G305700
TraesCS4A02G239300	TraesCS4B02G075600	TraesCS4D02G074300
TraesCS4A02G347900	TraesCS5B02G525200	TraesCS5D02G523900
TraesCS3A02G341900	TraesCS3B02G373900	TraesCS3D02G335600
TraesCS2A02G136700	TraesCS2B02G160600	TraesCS2D02G139400
TraesCS6A02G248500	TraesCS6B02G276200	TraesCS6D02G230600
TraesCS4A02G271700	TraesCS4B02G042300	TraesCS4D02G039500
TraesCS4A02G014500	TraesCS4B02G289300	TraesCS4D02G288400
TraesCS5A02G081200	TraesCS5B02G085100	TraesCS5D02G091300
TraesCS3A02G232300	TraesCS3B02G261500	TraesCS3D02G220900
TraesCS6A02G372100	TraesCS6B02G409800	TraesCS6D02G356100
TraesCS5A02G098800	TraesCS5B02G103500	TraesCS5D02G110400
TraesCS2A02G101600	TraesCS2B02G118900	TraesCS2D02G101000
TraesCS7A02G398600	TraesCS7B02G299300	TraesCS7D02G392900
TraesCS4A02G213300	TraesCS4B02G102500	TraesCS4D02G099100
TraesCS7A02G171300	TraesCS5B02G338200	TraesCS1D02G091900
TraesCS6A02G274800	TraesCS6B02G302300	TraesCS6D02G255100
TraesCS3A02G132400	TraesCS3B02G167100	TraesCS3D02G148600
TraesCS1A02G067400	TraesCS1B02G085900	TraesCS1D02G068400
TraesCS7A02G236500	TraesCS7B02G134600	TraesCS7D02G236700
TraesCS1A02G392300	TraesCS1B02G420500	TraesCS1D02G400500
TraesCS3A02G170600	TraesCS3B02G196000	TraesCS3D02G171400
TraesCS5A02G271100	TraesCS5B02G271400	TraesCS5D02G278700
TraesCS4A02G281700	TraesCS4B02G031300	TraesCS4D02G028900
TraesCS5A02G340000	TraesCS5B02G338600	TraesCS5D02G343800
TraesCS7A02G457400	TraesCS7B02G358700	TraesCS7D02G446000
TraesCS3A02G338600	TraesCS3B02G370200	TraesCS3D02G332100
TraesCS2A02G220900	TraesCS2B02G246500	TraesCS2D02G226600
TraesCS2A02G452500	TraesCS2B02G474000	TraesCS2D02G452300
TraesCS2A02G514000	TraesCS2B02G542600	TraesCS2D02G515600
TraesCS1A02G141200	TraesCS1B02G157600	TraesCS1D02G140200
TraesCS4A02G339900	TraesCS5B02G549500	TraesCS5D02G536500
TraesCS5A02G311100	TraesCS5B02G311900	TraesCS5D02G318100
TraesCS1A02G365800	TraesCS1B02G383400	TraesCS1D02G371200
TraesCS2A02G237000	TraesCS2B02G256800	TraesCS2D02G234500
TraesCS5A02G096600	TraesCS5B02G102500	TraesCS5D02G109300
TraesCS3A02G301200	TraesCS3B02G335300	TraesCS3D02G300600
TraesCS5A02G111700	TraesCS5B02G118700	TraesCS5D02G127600
TraesCS7A02G368200	TraesCS7B02G260400	TraesCS7D02G354700
TraesCS2A02G577600	TraesCS2B02G609800	TraesCS2D02G589000
TraesCS1A02G143300	TraesCS1B02G159900	TraesCS1D02G142100
TraesCS3A02G228600	TraesCS3B02G256000	TraesCS3D02G226300
TraesCS2A02G205300	TraesCS2B02G232700	TraesCS2D02G210700
TraesCS7A02G537800	TraesCS7B02G456300	TraesCS7D02G523400
TraesCS2A02G551000	TraesCS2B02G581900	TraesCS2D02G552100
TraesCS4A02G146100	TraesCS4B02G149300	TraesCS4D02G149000
TraesCS2A02G416900	TraesCS2B02G435900	TraesCS2D02G414200
TraesCS4A02G218400	TraesCS4B02G097200	TraesCS4D02G093600
TraesCS5A02G086500	TraesCS5B02G092400	TraesCS5D02G100000
TraesCS5A02G447200	TraesCS5B02G449500	TraesCS5D02G452500
TraesCS5A02G165300	TraesCS5B02G162900	TraesCS5D02G170000
TraesCS5A02G409100	TraesCS5B02G413800	TraesCS5D02G418900
TraesCS6A02G040600	TraesCS6B02G055600	TraesCS6D02G046700
TraesCS7A02G247200	TraesCS7B02G144300	TraesCS7D02G245800
TraesCS1A02G377800	TraesCS1B02G398200	TraesCS1D02G384800
TraesCS1A02G377900	TraesCS1B02G398700	TraesCS1D02G384900
TraesCS1A02G350200	TraesCS1B02G364500	TraesCS1D02G353100
TraesCS1A02G087100	TraesCS1B02G105700	TraesCS1D02G088700
TraesCS1A02G218900	TraesCS1B02G232400	TraesCS1D02G220600
TraesCS4A02G030000	TraesCS4B02G276100	TraesCS4D02G274600
TraesCS5A02G513300	TraesCS4B02G344400	TraesCS4D02G339500
TraesCS6A02G252400	TraesCS6B02G272400	TraesCS6D02G233900
TraesCS1A02G182000	TraesCS1B02G199000	TraesCS1D02G185100
TraesCS2A02G169000	TraesCS2B02G195300	TraesCS2D02G176600
TraesCS6A02G285400	TraesCS6B02G314300	TraesCS6D02G265900
TraesCS1A02G075700	TraesCS1B02G094300	TraesCS1D02G078000
TraesCS3A02G285200	TraesCS3B02G319100	TraesCS3D02G285100
TraesCS3A02G140900	TraesCS3B02G163700	TraesCS3D02G146200
TraesCS3A02G346100	TraesCS3B02G377800	TraesCS3D02G339800
TraesCS2A02G248700	TraesCS2B02G268500	TraesCS2D02G250400
TraesCS1A02G090100	TraesCS1B02G118200	TraesCS1D02G098600
TraesCS3A02G420000	TraesCS3B02G455400	TraesCS3D02G415600
TraesCS4A02G366200	TraesCS5B02G507100	TraesCS5D02G506900
TraesCS3A02G281600	TraesCS3B02G315300	TraesCS3D02G281600
TraesCS7A02G228300	TraesCS7B02G191400	TraesCS7D02G226300
TraesCS5A02G501500	TraesCS4B02G330000	TraesCS4D02G326900
TraesCS3A02G036600	TraesCS3B02G047300	TraesCS3D02G043500
TraesCS4A02G073500	TraesCS4B02G229700	TraesCS4D02G231100
TraesCS7A02G182200	TraesCS7B02G087000	TraesCS7D02G183600
TraesCS2A02G065100	TraesCS2B02G077300	TraesCS2D02G063200
TraesCS3A02G196700	TraesCS3B02G229000	TraesCS3D02G205800
TraesCS4A02G170800	TraesCS4B02G126900	TraesCS4D02G144000
TraesCS7A02G329100	TraesCS7B02G229800	TraesCS7D02G326000
TraesCS3A02G000500	TraesCS3B02G002900	TraesCS3D02G009000
TraesCS4A02G036000	TraesCS4B02G268800	TraesCS4D02G268100
TraesCS6A02G155300	TraesCS6B02G183400	TraesCS6D02G145200
TraesCS3A02G377900	TraesCS3B02G410700	TraesCS3D02G371100
TraesCS2A02G308500	TraesCS2B02G324000	TraesCS2D02G305800
TraesCS5A02G062600	TraesCS5B02G069900	TraesCS5D02G073900
TraesCS7A02G391200	TraesCS7B02G292900	TraesCS7D02G386700
TraesCS3A02G249200	TraesCS3B02G278100	TraesCS3D02G249200
TraesCS5A02G435900	TraesCS5B02G439100	TraesCS5D02G443600
TraesCS1A02G373800	TraesCS1B02G393700	TraesCS1D02G380400
TraesCS7A02G334400	TraesCS7B02G246600	TraesCS7D02G342100
TraesCS2A02G360200	TraesCS2B02G379300	TraesCS2D02G359000
TraesCS4A02G292400	TraesCS4B02G021700	TraesCS4D02G019400
TraesCS2A02G382400	TraesCS2B02G399700	TraesCS2D02G378800
TraesCS5A02G096200	TraesCS5B02G102100	TraesCS5D02G108800
TraesCS6A02G057500	TraesCS6B02G075000	TraesCS6D02G059000
TraesCS4A02G111600	TraesCS4B02G192200	TraesCS4D02G193500
TraesCS7A02G422700	TraesCS7B02G323100	TraesCS7D02G415100
TraesCS2A02G221000	TraesCS2B02G246600	TraesCS2D02G226700
TraesCS6A02G371100	TraesCS6B02G408100	TraesCS6D02G355000
TraesCS4A02G278300	TraesCS4B02G034600	TraesCS4D02G033000
TraesCS2A02G405000	TraesCS2B02G423100	TraesCS2D02G401900
TraesCS2A02G593800	TraesCS2B02G590800	TraesCS2D02G560900
TraesCS4A02G008400	TraesCS4B02G296500	TraesCS4D02G295400
TraesCS5A02G233300	TraesCS5B02G231800	TraesCS5D02G240200
TraesCS4A02G227200	TraesCS4B02G089100	TraesCS4D02G086800
TraesCS7A02G357400	TraesCS7B02G270400	TraesCS7D02G365300
TraesCS3A02G170700	TraesCS3B02G195900	TraesCS3D02G171300
TraesCS7A02G205100	TraesCS7B02G112400	TraesCS7D02G208000
TraesCS7A02G252000	TraesCS7B02G138900	TraesCS7D02G250100
TraesCS7A02G264900	TraesCS7B02G163000	TraesCS7D02G265700
TraesCS7A02G263500	TraesCS7B02G161500	TraesCS7D02G264300
TraesCS2A02G451600	TraesCS2B02G473500	TraesCS2D02G451400
TraesCS5A02G301300	TraesCS5B02G300000	TraesCS5D02G307300
TraesCS5A02G307300	TraesCS5B02G307700	TraesCS5D02G314200
TraesCS2A02G109400	TraesCS2B02G127100	TraesCS2D02G109500
TraesCS7A02G129800	TraesCS7B02G029800	TraesCS7D02G128900
TraesCS6A02G158700	TraesCS6B02G192600	TraesCS6D02G153800
TraesCS6A02G323800	TraesCS6B02G354400	TraesCS6D02G303600
TraesCS3A02G354100	TraesCS3B02G386700	TraesCS3D02G348000
TraesCS5A02G278900	TraesCS5B02G278200	TraesCS5D02G285900
TraesCS2A02G270800	TraesCS2B02G289600	TraesCS2D02G269900
TraesCS3A02G255400	TraesCS3B02G287300	TraesCS3D02G256200
TraesCS4A02G121500	TraesCS4B02G181600	TraesCS4D02G184400
TraesCS3A02G492100	TraesCS3B02G552800	TraesCS3D02G499600
TraesCS2A02G322800	TraesCS2B02G359800	TraesCS2D02G340100
TraesCS3A02G067100	TraesCS3B02G079800	TraesCS3D02G066600
TraesCS5A02G234300	TraesCS5B02G232700	TraesCS5D02G241100
TraesCS1A02G073300	TraesCS1B02G091900	TraesCS1D02G076200
TraesCS2A02G151500	TraesCS2B02G176600	TraesCS2D02G156600
TraesCS1A02G124200	TraesCS1B02G142800	TraesCS1D02G130200
TraesCS4A02G135900	TraesCS4B02G169100	TraesCS4D02G171300
TraesCS5A02G521500	TraesCS4B02G353800	TraesCS4D02G347700
TraesCS5A02G313000	TraesCS5B02G313900	TraesCS5D02G319700
TraesCS4A02G234200	TraesCS4B02G081100	TraesCS4D02G079800
TraesCS4A02G064700	TraesCS4B02G242100	TraesCS4D02G241700
TraesCS5A02G054700	TraesCS5B02G061800	TraesCS5D02G065900
TraesCS6A02G258900	TraesCS6B02G266500	TraesCS6D02G240100
TraesCS7A02G256100	TraesCS7B02G152700	TraesCS7D02G254500
TraesCS4A02G056400	TraesCS4B02G248600	TraesCS4D02G248000
TraesCS5A02G187400	TraesCS5B02G196400	TraesCS5D02G203600
TraesCS3A02G153900	TraesCS3B02G180500	TraesCS3D02G161300
TraesCS4A02G128700	TraesCS4B02G176100	TraesCS4D02G177900
TraesCS2A02G337100	TraesCS2B02G344800	TraesCS2D02G325800
TraesCS6A02G108100	TraesCS6B02G136700	TraesCS6D02G096100
TraesCS4A02G227500	TraesCS4B02G088400	TraesCS4D02G085900
TraesCS5A02G438000	TraesCS5B02G440800	TraesCS5D02G445200
TraesCS1A02G223700	TraesCS1B02G237000	TraesCS1D02G225300
TraesCS6A02G138400	TraesCS6B02G166800	TraesCS6D02G127400
TraesCS1A02G194400	TraesCS1B02G209300	TraesCS1D02G198100
TraesCS3A02G434300	TraesCS3B02G469600	TraesCS3D02G427500
TraesCS2A02G347900	TraesCS2B02G366300	TraesCS2D02G346200
TraesCS2A02G296400	TraesCS2B02G312600	TraesCS2D02G294300
TraesCS5A02G268300	TraesCS5B02G268300	TraesCS5D02G276300
TraesCS2A02G056000	TraesCS5B02G072400	TraesCS5D02G076500
TraesCS2A02G309300	TraesCS2B02G326400	TraesCS2D02G307600
TraesCS1A02G286000	TraesCS1B02G295500	TraesCS1D02G285100
TraesCS5A02G070400	TraesCS5B02G076200	TraesCS5D02G082200
TraesCS1A02G308500	TraesCS1B02G319200	TraesCS1D02G307900
TraesCS1A02G222700	TraesCS1B02G236000	TraesCS1D02G224300
TraesCS4A02G186400	TraesCS4B02G132400	TraesCS4D02G127200
TraesCS3A02G188500	TraesCS3B02G217200	TraesCS3D02G191500
TraesCS1A02G250700	TraesCS1B02G261300	TraesCS1D02G250300
TraesCS7A02G128200	TraesCS7B02G028000	TraesCS7D02G127000
TraesCS3A02G209600	TraesCS3B02G239600	TraesCS3D02G212500
TraesCS4A02G049900	TraesCS4B02G254800	TraesCS4D02G254600
TraesCS6A02G013200	TraesCS6B02G020100	TraesCS6D02G016300
TraesCS1A02G112400	TraesCS1B02G132600	TraesCS1D02G114000
TraesCS1A02G263500	TraesCS1B02G274100	TraesCS1D02G263500
TraesCS4A02G340400	TraesCS5B02G534700	TraesCS5D02G532200
TraesCS3A02G217400	TraesCS3B02G247700	TraesCS3D02G219400
TraesCS1A02G169500	TraesCS1B02G187500	TraesCS1D02G167400
TraesCS7A02G117100	TraesCS7B02G014500	TraesCS7D02G113100
TraesCS3A02G320200	TraesCS3B02G345700	TraesCS3D02G311000
TraesCS4A02G182700	TraesCS4B02G135900	TraesCS4D02G130700
TraesCS3A02G122900	TraesCS3B02G142100	TraesCS3D02G124600
TraesCS3A02G327900	TraesCS3B02G357400	TraesCS3D02G321400
TraesCS5A02G281600	TraesCS5B02G280700	TraesCS5D02G288700
TraesCS5A02G451400	TraesCS5B02G460200	TraesCS5D02G461600
TraesCS1A02G301400	TraesCS1B02G311200	TraesCS1D02G301100
TraesCS7A02G202600	TraesCS7B02G109600	TraesCS7D02G205900
TraesCS4A02G236300	TraesCS4B02G078700	TraesCS4D02G077500
TraesCS4A02G327300	TraesCS5B02G541500	TraesCS5D02G548300
TraesCS4A02G123700	TraesCS4B02G180800	TraesCS4D02G182300
TraesCS5A02G031900	TraesCS5B02G032000	TraesCS5D02G040100
TraesCS2A02G385600	TraesCS2B02G402500	TraesCS2D02G382300
TraesCS3A02G351400	TraesCS3B02G383900	TraesCS3D02G345600
TraesCS3A02G514400	TraesCS2B02G301500	TraesCS2D02G555400
TraesCS6A02G321400	TraesCS6B02G352100	TraesCS6D02G301100
TraesCS1A02G017300	TraesCS1B02G021100	TraesCS1D02G014500
TraesCS4A02G071200	TraesCS4B02G227100	TraesCS4D02G227800
TraesCS5A02G457700	TraesCS5B02G466800	TraesCS5D02G468600
TraesCS3A02G122200	TraesCS3B02G141400	TraesCS3D02G124100
TraesCS5A02G293600	TraesCS5B02G292800	TraesCS5D02G300900
TraesCS1A02G241700	TraesCS1B02G253400	TraesCS1D02G241600
TraesCS7A02G496100	TraesCS6B02G466100	TraesCS3D02G512000
TraesCS1A02G065900	TraesCS1B02G084100	TraesCS1D02G066900
TraesCS6A02G392700	TraesCS6B02G432900	TraesCS6D02G378400
TraesCS1A02G191400	TraesCS1B02G206300	TraesCS1D02G195100
TraesCS7A02G473000	TraesCS7B02G374300	TraesCS7D02G460300
TraesCS5A02G486000	TraesCS5B02G499800	TraesCS5D02G500000
TraesCS3A02G153700	TraesCS3B02G180300	TraesCS3D02G161100
TraesCS7A02G371900	TraesCS7B02G255800	TraesCS7D02G351000
TraesCS7A02G465100	TraesCS7B02G365800	TraesCS7D02G452800
TraesCS5A02G391200	TraesCS5B02G396100	TraesCS5D02G400900
TraesCS5A02G117500	TraesCS5B02G115100	TraesCS5D02G118200
TraesCS3A02G414300	TraesCS3B02G449100	TraesCS3D02G408800
TraesCS7A02G166100	TraesCS4B02G289100	TraesCS7D02G166700
TraesCS4A02G225500	TraesCS4B02G090700	TraesCS4D02G087800
TraesCS6A02G365000	TraesCS6B02G399400	TraesCS6D02G348400
TraesCS7A02G324100	TraesCS7B02G224800	TraesCS7D02G320800
TraesCS7A02G343900	TraesCS7B02G239200	TraesCS7D02G335700
TraesCS5A02G264300	TraesCS5B02G263600	TraesCS5D02G271800
TraesCS7A02G384500	TraesCS7B02G287100	TraesCS7D02G380900
TraesCS5A02G330700	TraesCS5B02G331100	TraesCS5D02G336400
TraesCS1A02G395300	TraesCS1B02G423600	TraesCS1D02G403500
TraesCS2A02G086400	TraesCS2B02G100400	TraesCS2D02G083900
TraesCS7A02G231400	TraesCS7B02G129800	TraesCS7D02G231600
TraesCS7A02G201700	TraesCS7B02G108600	TraesCS7D02G204800
TraesCS7A02G424700	TraesCS7B02G325300	TraesCS7D02G416900
TraesCS1A02G132800	TraesCS1B02G153500	TraesCS1D02G135700
TraesCS3A02G294200	TraesCS3B02G328800	TraesCS3D02G294000
TraesCS7A02G283600	TraesCS7B02G176900	TraesCS7D02G282000
TraesCS3A02G301800	TraesCS3B02G334900	TraesCS3D02G300200
TraesCS7A02G211500	TraesCS7B02G118500	TraesCS7D02G213200
TraesCS4A02G319500	TraesCS5B02G559600	TraesCS5D02G565800
TraesCS4A02G063200	TraesCS4B02G240200	TraesCS4D02G240000
TraesCS5A02G190600	TraesCS5B02G192600	TraesCS5D02G200300
TraesCS5A02G107900	TraesCS5B02G115400	TraesCS5D02G122800
TraesCS6A02G316000	TraesCS6B02G346400	TraesCS6D02G295200
TraesCS1A02G133400	TraesCS1B02G150000	TraesCS1D02G124300
TraesCS3A02G101700	TraesCS3B02G119600	TraesCS3D02G104100
TraesCS2A02G134800	TraesCS2B02G158400	TraesCS2D02G137000
TraesCS3A02G113200	TraesCS3B02G130200	TraesCS3D02G115500
TraesCS5A02G470000	TraesCS5B02G482500	TraesCS5D02G482900
TraesCS3A02G032300	TraesCS3B02G031900	TraesCS3D02G029100
TraesCS3A02G450800	TraesCS3B02G487900	TraesCS3D02G443600
TraesCS3A02G144400	TraesCS3B02G170900	TraesCS3D02G153000
TraesCS4A02G175000	TraesCS4B02G142500	TraesCS4D02G140900
TraesCS4A02G365200	TraesCS5B02G508200	TraesCS5D02G508200
TraesCS3A02G248900	TraesCS3B02G277800	TraesCS3D02G248900
TraesCS4A02G103200	TraesCS4B02G200900	TraesCS4D02G201900
TraesCS1A02G338100	TraesCS1B02G350500	TraesCS1D02G340300
TraesCS3A02G125300	TraesCS3B02G144700	TraesCS3D02G126600
TraesCS3A02G351800	TraesCS3B02G384500	TraesCS3D02G346000
TraesCS3A02G479800	TraesCS3B02G523700	TraesCS3D02G474700
TraesCS5A02G113400	TraesCS5B02G119900	TraesCS5D02G128800
TraesCS7A02G190300	TraesCS7B02G095300	TraesCS7D02G191400
TraesCS6A02G375300	TraesCS6B02G412900	TraesCS6D02G359800
TraesCS4A02G208400	TraesCS4B02G112000	TraesCS4D02G109500
TraesCS3A02G409200	TraesCS3B02G442700	TraesCS3D02G404100
TraesCS1A02G187500	TraesCS1B02G195300	TraesCS1D02G189200
TraesCS2A02G470000	TraesCS2B02G492700	TraesCS2D02G469800
TraesCS7A02G304000	TraesCS7B02G204400	TraesCS7D02G299500
TraesCS1A02G402700	TraesCS1B02G432000	TraesCS1D02G410600
TraesCS3A02G133700	TraesCS3B02G165800	TraesCS3D02G150000
TraesCS3A02G238100	TraesCS3B02G266600	TraesCS3D02G238500
TraesCS1A02G225300	TraesCS1B02G238700	TraesCS1D02G226700
TraesCS1A02G094500	TraesCS1B02G122600	TraesCS1D02G103100
TraesCS3A02G151000	TraesCS3B02G177800	TraesCS3D02G158800
TraesCS7A02G427200	TraesCS7B02G327500	TraesCS7D02G419600
TraesCS7A02G425200	TraesCS7B02G324800	TraesCS7D02G416600
TraesCS5A02G409000	TraesCS5B02G413700	TraesCS5D02G418800
TraesCS1A02G212600	TraesCS1B02G226100	TraesCS1D02G215500
TraesCS3A02G050300	TraesCS3B02G059100	TraesCS3D02G049700
TraesCS7A02G378300	TraesCS7B02G280100	TraesCS7D02G375100
TraesCS2A02G100000	TraesCS2B02G117000	TraesCS2D02G099500
TraesCS5A02G171300	TraesCS5B02G168800	TraesCS5D02G176100
TraesCS2A02G419100	TraesCS2B02G437800	TraesCS2D02G416000
TraesCS7A02G393900	TraesCS7B02G295900	TraesCS7D02G389300
TraesCS3A02G187900	TraesCS3B02G217500	TraesCS3D02G191800
TraesCS4A02G294500	TraesCS4B02G019000	TraesCS4D02G017400
TraesCS7A02G267000	TraesCS7B02G165200	TraesCS7D02G267700
TraesCS4A02G055200	TraesCS4B02G249400	TraesCS4D02G250000
TraesCS7A02G257100	TraesCS7B02G153100	TraesCS7D02G257300
TraesCS1A02G406300	TraesCS1B02G436500	TraesCS1D02G414700
TraesCS4A02G077400	TraesCS4B02G233500	TraesCS4D02G234700
TraesCS1A02G331800	TraesCS1B02G345400	TraesCS1D02G334400
TraesCS5A02G151100	TraesCS5B02G149600	TraesCS5D02G156100
TraesCS5A02G146700	TraesCS5B02G145500	TraesCS5D02G145600
TraesCS6A02G204300	TraesCS6B02G220300	TraesCS6D02G185100
TraesCS7A02G422000	TraesCS7B02G322400	TraesCS7D02G414200
TraesCS6A02G369300	TraesCS6B02G405600	TraesCS6D02G352800
TraesCS4A02G195900	TraesCS4B02G119000	TraesCS4D02G117200
TraesCS2A02G024600	TraesCS2B02G034800	TraesCS2D02G025800
TraesCS3A02G325100	TraesCS3B02G354000	TraesCS3D02G318500
TraesCS5A02G310800	TraesCS5B02G311500	TraesCS5D02G317700
TraesCS3A02G490100	TraesCS3B02G550900	TraesCS3D02G496100
TraesCS2A02G063200	TraesCS2B02G075900	TraesCS2D02G061500
TraesCS4A02G269900	TraesCS4B02G044200	TraesCS4D02G041700
TraesCS5A02G210200	TraesCS5B02G208200	TraesCS5D02G216400
TraesCS6A02G214000	TraesCS6B02G244000	TraesCS6D02G196600
TraesCS4A02G328200	TraesCS5B02G542300	TraesCS5D02G545500
TraesCS2A02G204500	TraesCS2B02G232000	TraesCS2D02G211400
TraesCS6A02G356600	TraesCS6B02G388700	TraesCS6D02G338800
TraesCS7A02G400300	TraesCS7B02G300500	TraesCS7D02G394200
TraesCS3A02G334600	TraesCS3B02G365500	TraesCS3D02G327900
TraesCS7A02G156100	TraesCS7B02G060200	TraesCS7D02G156500
TraesCS7A02G157500	TraesCS7B02G061800	TraesCS7D02G157900
TraesCS1A02G328700	TraesCS1B02G342400	TraesCS1D02G331000
TraesCS2A02G294000	TraesCS2B02G310300	TraesCS2D02G291600
TraesCS7A02G186900	TraesCS7B02G092200	TraesCS7D02G188000
TraesCS6A02G273200	TraesCS6B02G300600	TraesCS6D02G253300
TraesCS4A02G357400	TraesCS5B02G515100	TraesCS5D02G515300
TraesCS2A02G397200	TraesCS2B02G415500	TraesCS2D02G395000
TraesCS1A02G092200	TraesCS1B02G120000	TraesCS1D02G100800
TraesCS1A02G433100	TraesCS1B02G468900	TraesCS1D02G442500
TraesCS2A02G349700	TraesCS2B02G368100	TraesCS2D02G348100
TraesCS1A02G238000	TraesCS1B02G246500	TraesCS1D02G234800
TraesCS1A02G228600	TraesCS1B02G292700	TraesCS5D02G084000
TraesCS2A02G184900	TraesCS2B02G222400	TraesCS2D02G202700
TraesCS7A02G287900	TraesCS7B02G183700	TraesCS7D02G288700
TraesCS3A02G186900	TraesCS3B02G216300	TraesCS3D02G190700
TraesCS2A02G351400	TraesCS2B02G369500	TraesCS2D02G349500
TraesCS2A02G048900	TraesCS2B02G062100	TraesCS2D02G047800
TraesCS4A02G164100	TraesCS4B02G149000	TraesCS4D02G147800
TraesCS7A02G256500	TraesCS7B02G154000	TraesCS7D02G257900
TraesCS1A02G196500	TraesCS1B02G211100	TraesCS1D02G200000
TraesCS5A02G176600	TraesCS5B02G173300	TraesCS5D02G180300
TraesCS3A02G321200	TraesCS3B02G344500	TraesCS3D02G310100
TraesCS3A02G240900	TraesCS3B02G269100	TraesCS3D02G241200
TraesCS6A02G310300	TraesCS6B02G340300	TraesCS6D02G289700
TraesCS2A02G108200	TraesCS2B02G125700	TraesCS2D02G108300
TraesCS6A02G265000	TraesCS6B02G292000	TraesCS6D02G249800
TraesCS3A02G459100	TraesCS3B02G498800	TraesCS3D02G451700
TraesCS3A02G044100	TraesCS3B02G039500	TraesCS3D02G036700
TraesCS7A02G391600	TraesCS7B02G293500	TraesCS7D02G387200
TraesCS2A02G489600	TraesCS2B02G517500	TraesCS2D02G489900
TraesCS1A02G044500	TraesCS1B02G057800	TraesCS1D02G045100
TraesCS7A02G450900	TraesCS7B02G350600	TraesCS7D02G440100
TraesCS6A02G029800	TraesCS6B02G042600	TraesCS6D02G034200
TraesCS1A02G403900	TraesCS1B02G433400	TraesCS1D02G411700
TraesCS2A02G333500	TraesCS2B02G346800	TraesCS2D02G327700
TraesCS2A02G036600	TraesCS2B02G049800	TraesCS2D02G035800
TraesCS1A02G078000	TraesCS1B02G096100	TraesCS1D02G080100
TraesCS5A02G073100	TraesCS5B02G079400	TraesCS5D02G086000
TraesCS4A02G060900	TraesCS4B02G236300	TraesCS4D02G237700
TraesCS6A02G329000	TraesCS6B02G359800	TraesCS6D02G307900
TraesCS3A02G237300	TraesCS3B02G265900	TraesCS3D02G237700
TraesCS7A02G352800	TraesCS7B02G275100	TraesCS7D02G370200
TraesCS2A02G526800	TraesCS2B02G557100	TraesCS2D02G529500
TraesCS6A02G272800	TraesCS6B02G300200	TraesCS6D02G252800
TraesCS2A02G337700	TraesCS2B02G344300	TraesCS2D02G325300
TraesCS1A02G263900	TraesCS1B02G274500	TraesCS1D02G264000
TraesCS6A02G222200	TraesCS6B02G258900	TraesCS6D02G212800
TraesCS7A02G474000	TraesCS7B02G375400	TraesCS7D02G460900
TraesCS2A02G591900	TraesCS2B02G591900	TraesCS2D02G562400
TraesCS2A02G349400	TraesCS2B02G367900	TraesCS2D02G347800
TraesCS3A02G443900	TraesCS3B02G477500	TraesCS3D02G436400
TraesCS5A02G498100	TraesCS4B02G325900	TraesCS4D02G322800
TraesCS3A02G397400	TraesCS3B02G429300	TraesCS3D02G391200
TraesCS7A02G411900	TraesCS7B02G311100	TraesCS7D02G405100
TraesCS1A02G217200	TraesCS1B02G230300	TraesCS1D02G219000
TraesCS2A02G155600	TraesCS2B02G180800	TraesCS2D02G161400
TraesCS7A02G266900	TraesCS7B02G165400	TraesCS7D02G267900
TraesCS6A02G020400	TraesCS6B02G027800	TraesCS6D02G021500
TraesCS4A02G225800	TraesCS4B02G090500	TraesCS4D02G087600
TraesCS3A02G159900	TraesCS3B02G190600	TraesCS3D02G167100
TraesCS6A02G314100	TraesCS6B02G344100	TraesCS6D02G293400
TraesCS4A02G002800	TraesCS4B02G302400	TraesCS4D02G300900
TraesCS2A02G353600	TraesCS2B02G371500	TraesCS2D02G350500
TraesCS7A02G310600	TraesCS7B02G210400	TraesCS7D02G307100
TraesCS5A02G529900	TraesCS4B02G361900	TraesCS4D02G354900
TraesCS3A02G332900	TraesCS3B02G363100	TraesCS3D02G326300
TraesCS7A02G148700	TraesCS7B02G052300	TraesCS7D02G150300
TraesCS4A02G116800	TraesCS4B02G187600	TraesCS4D02G189000
TraesCS6A02G339200	TraesCS6B02G370100	TraesCS6D02G319800
TraesCS4A02G288700	TraesCS4B02G026100	TraesCS4D02G023500
TraesCS2A02G359400	TraesCS2B02G378700	TraesCS2D02G358300
TraesCS3A02G528500	TraesCS3B02G597500	TraesCS3D02G533700
TraesCS7A02G308600	TraesCS7B02G208700	TraesCS7D02G305300
TraesCS3A02G362900	TraesCS3B02G395300	TraesCS3D02G356600
TraesCS2A02G225100	TraesCS2B02G275000	TraesCS2D02G231000
TraesCS2A02G379400	TraesCS2B02G396300	TraesCS2D02G375600
TraesCS2A02G341500	TraesCS2B02G339200	TraesCS2D02G319200
TraesCS5A02G485100	TraesCS5B02G498600	TraesCS5D02G498600
TraesCS6A02G233100	TraesCS6B02G260100	TraesCS6D02G216000
TraesCS4A02G207000	TraesCS4B02G110600	TraesCS4D02G108300
TraesCS3A02G020100	TraesCS3B02G025800	TraesCS3D02G026600
TraesCS6A02G237800	TraesCS6B02G286300	TraesCS6D02G220500
TraesCS5A02G370800	TraesCS5B02G373200	TraesCS5D02G380500
TraesCS3A02G118400	TraesCS3B02G137500	TraesCS3D02G120300
TraesCS7A02G250200	TraesCS7B02G141000	TraesCS7D02G248900
TraesCS4A02G073000	TraesCS4B02G229100	TraesCS4D02G230200
TraesCS6A02G039100	TraesCS6B02G054000	TraesCS6D02G044800
TraesCS4A02G077900	TraesCS4B02G234000	TraesCS4D02G235100
TraesCS2A02G326900	TraesCS2B02G355100	TraesCS2D02G336000
TraesCS3A02G204100	TraesCS3B02G227300	TraesCS3D02G205100
TraesCS5A02G142700	TraesCS5B02G141400	TraesCS5D02G149400
TraesCS2A02G456300	TraesCS2B02G478400	TraesCS2D02G456600
TraesCS2A02G238200	TraesCS2B02G258300	TraesCS2D02G245200
TraesCS4A02G080600	TraesCS4B02G223400	TraesCS4D02G223700
TraesCS7A02G363800	TraesCS7B02G264100	TraesCS7D02G359400
TraesCS2A02G081300	TraesCS2B02G095900	TraesCS2D02G079100
TraesCS5A02G524800	TraesCS4B02G355600	TraesCS4D02G349000
TraesCS2A02G307700	TraesCS2B02G324300	TraesCS2D02G306100
TraesCS2A02G428600	TraesCS2B02G449300	TraesCS2D02G426700
TraesCS2A02G310500	TraesCS2B02G327600	TraesCS2D02G308800
TraesCS7A02G146900	TraesCS7B02G049900	TraesCS7D02G458100
TraesCS2A02G551300	TraesCS2B02G582500	TraesCS2D02G552300
TraesCS6A02G016800	TraesCS6B02G024400	TraesCS6D02G020200
TraesCS1A02G222000	TraesCS1B02G235200	TraesCS1D02G223700
TraesCS2A02G354200	TraesCS2B02G375100	TraesCS2D02G354800
TraesCS7A02G121300	TraesCS7B02G019900	TraesCS7D02G119500
TraesCS2A02G419200	TraesCS2B02G437900	TraesCS2D02G416200
TraesCS5A02G111400	TraesCS5B02G119400	TraesCS5D02G128300
TraesCS2A02G258700	TraesCS2B02G284600	TraesCS2D02G264800
TraesCS3A02G230400	TraesCS3B02G259700	TraesCS3D02G222900
TraesCS5A02G244100	TraesCS5B02G242100	TraesCS5D02G250800
TraesCS4A02G202200	TraesCS4B02G106400	TraesCS4D02G103100
TraesCS2A02G229100	TraesCS2B02G250500	TraesCS2D02G233300
TraesCS3A02G096700	TraesCS3B02G112500	TraesCS3D02G097300
TraesCS5A02G103800	TraesCS5B02G111900	TraesCS5D02G122000
TraesCS6A02G259000	TraesCS6B02G286400	TraesCS6D02G240200
TraesCS6A02G161500	TraesCS6B02G189600	TraesCS6D02G151400
TraesCS1A02G407000	TraesCS5B02G528300	TraesCS5D02G527500
TraesCS1A02G137200	TraesCS1B02G155700	TraesCS1D02G138100
TraesCS3A02G192600	TraesCS3B02G231900	TraesCS3D02G202400
TraesCS3A02G538000	TraesCS3B02G603400	TraesCS3D02G543400
TraesCS3A02G316500	TraesCS3B02G350200	TraesCS3D02G314700
TraesCS2A02G181200	TraesCS2B02G207800	TraesCS2D02G189100
TraesCS3A02G263500	TraesCS3B02G296700	TraesCS3D02G263400
TraesCS6A02G398800	TraesCS6B02G439100	TraesCS6D02G360200
TraesCS5A02G395200	TraesCS5B02G400000	TraesCS5D02G404500
TraesCS4A02G228800	TraesCS4B02G087800	TraesCS4D02G084900
TraesCS7A02G169500	TraesCS7B02G074300	TraesCS7D02G170400
TraesCS6A02G293800	TraesCS6B02G324300	TraesCS6D02G274700
TraesCS4A02G054800	TraesCS4B02G250200	TraesCS4D02G250100
TraesCS6A02G260600	TraesCS6B02G287900	TraesCS6D02G241400
TraesCS3A02G167400	TraesCS3B02G198800	TraesCS3D02G173500
TraesCS1A02G084200	TraesCS1B02G101700	TraesCS1D02G085400
TraesCS3A02G478800	TraesCS3B02G522300	TraesCS3D02G473000
TraesCS3A02G057000	TraesCS3B02G070200	TraesCS3D02G056700
TraesCS4A02G271300	TraesCS4B02G042700	TraesCS4D02G040100
TraesCS5A02G345900	TraesCS5B02G347300	TraesCS5D02G352600
TraesCS3A02G038200	TraesCS3B02G045600	TraesCS3D02G041700
TraesCS2A02G233100	TraesCS2B02G250100	TraesCS2D02G232400
TraesCS4A02G098300	TraesCS4B02G206200	TraesCS4D02G207000
TraesCS6A02G275000	TraesCS6B02G302500	TraesCS6D02G255300
TraesCS5A02G400200	TraesCS5B02G405000	TraesCS5D02G410200
TraesCS3A02G267700	TraesCS3B02G301100	TraesCS3D02G267900
TraesCS3A02G250400	TraesCS3B02G279900	TraesCS3D02G250800
TraesCS4A02G364200	TraesCS5B02G509300	TraesCS5D02G509300
TraesCS4A02G295700	TraesCS4B02G018200	TraesCS4D02G016400
TraesCS7A02G423800	TraesCS7B02G326300	TraesCS7D02G417700
TraesCS6A02G399600	TraesCS6B02G439800	TraesCS6D02G383800
TraesCS1A02G218000	TraesCS1B02G231400	TraesCS1D02G219700
TraesCS3A02G275000	TraesCS3B02G308700	TraesCS3D02G274900
TraesCS2A02G317700	TraesCS2B02G335700	TraesCS2D02G315400
TraesCS1A02G404500	TraesCS1B02G434000	TraesCS1D02G412200
TraesCS7A02G212800	TraesCS7B02G119500	TraesCS7D02G214700
TraesCS5A02G301800	TraesCS5B02G298900	TraesCS5D02G306300
TraesCS7A02G540400	TraesCS7B02G459800	TraesCS7D02G526500
TraesCS1A02G138800	TraesCS1B02G148500	TraesCS1D02G132700
TraesCS3A02G269500	TraesCS3B02G303500	TraesCS3D02G269300
TraesCS3A02G500500	TraesCS3B02G564200	TraesCS3D02G507900
TraesCS1A02G137400	TraesCS1B02G152000	TraesCS1D02G133300
TraesCS2A02G386700	TraesCS2B02G404300	TraesCS2D02G383500
TraesCS7A02G364300	TraesCS7B02G263600	TraesCS7D02G358700
TraesCS3A02G254400	TraesCS3B02G286400	TraesCS3D02G255300
TraesCS1A02G055400	TraesCS1B02G072200	TraesCS1D02G056100
TraesCS3A02G434600	TraesCS3B02G182200	TraesCS3D02G163400
TraesCS5A02G353600	TraesCS5B02G356200	TraesCS5D02G360900
TraesCS6A02G306000	TraesCS6B02G334300	TraesCS6D02G285100
TraesCS1A02G266800	TraesCS1B02G277700	TraesCS1D02G267000
TraesCS7A02G407700	TraesCS7B02G307900	TraesCS7D02G401400
TraesCS3A02G328700	TraesCS3B02G359100	TraesCS3D02G322500
TraesCS1A02G283100	TraesCS1B02G292200	TraesCS1D02G282300
TraesCS1A02G068000	TraesCS1B02G086200	TraesCS1D02G069400
TraesCS3A02G538400	TraesCS3B02G603900	TraesCS3D02G544000
TraesCS6A02G034700	TraesCS3B02G338300	TraesCS2D02G138000
TraesCS3A02G302000	TraesCS3B02G334600	TraesCS3D02G300000
TraesCS1A02G084300	TraesCS4B02G156500	TraesCS4D02G156100
TraesCS2A02G299300	TraesCS2B02G315600	TraesCS2D02G297200
TraesCS7A02G415100	TraesCS7B02G315000	TraesCS7D02G408300
TraesCS7A02G246100	TraesCS7B02G145400	TraesCS7D02G244600
TraesCS6A02G279600	TraesCS6B02G308400	TraesCS6D02G260000
TraesCS7A02G413700	TraesCS7B02G313700	TraesCS7D02G407000
TraesCS5A02G009100	TraesCS5B02G007300	TraesCS5D02G014400
TraesCS7A02G321900	TraesCS7B02G222800	TraesCS7D02G318800
TraesCS1A02G158800	TraesCS1B02G175400	TraesCS1D02G156100
TraesCS6A02G364300	TraesCS6B02G399000	TraesCS6D02G348000
TraesCS2A02G311200	TraesCS2B02G328100	TraesCS2D02G309400
TraesCS3A02G133900	TraesCS3B02G167600	TraesCS3D02G150200
TraesCS4A02G202100	TraesCS4B02G106300	TraesCS4D02G103000
TraesCS2A02G048600	TraesCS2B02G062500	TraesCS2D02G047500
TraesCS2A02G075200	TraesCS2B02G090100	TraesCS2D02G073900
TraesCS5A02G513200	TraesCS4B02G344300	TraesCS4D02G339400
TraesCS7A02G269800	TraesCS7B02G168000	TraesCS7D02G270300
TraesCS6A02G267500	TraesCS6B02G294900	TraesCS6D02G247200
TraesCS1A02G175700	TraesCS1B02G204600	TraesCS1D02G163300
TraesCS5A02G423000	TraesCS5B02G424900	TraesCS5D02G431300
TraesCS2A02G228300	TraesCS2B02G253600	TraesCS2D02G239100
TraesCS7A02G299900	TraesCS7B02G187200	TraesCS7D02G294800
TraesCS5A02G321000	TraesCS5B02G321500	TraesCS5D02G327800
TraesCS7A02G375900	TraesCS7B02G277500	TraesCS7D02G372400
TraesCS2A02G525500	TraesCS2B02G555400	TraesCS2D02G528500
TraesCS3A02G508600	TraesCS3B02G574600	TraesCS3D02G514300
TraesCS3A02G255700	TraesCS3B02G288300	TraesCS3D02G256400
TraesCS7A02G545100	TraesCS7B02G414600	TraesCS7D02G531400
TraesCS4A02G099000	TraesCS4B02G205300	TraesCS4D02G206200
TraesCS6A02G058400	TraesCS6B02G074100	TraesCS6D02G057800
TraesCS4A02G183200	TraesCS4B02G135400	TraesCS4D02G130100
TraesCS2A02G413300	TraesCS2B02G432000	TraesCS2D02G411300
TraesCS5A02G448900	TraesCS5B02G453600	TraesCS5D02G455400
TraesCS3A02G081000	TraesCS3B02G095700	TraesCS3D02G080900
TraesCS2A02G488400	TraesCS2B02G516000	TraesCS2D02G488700
TraesCS5A02G254000	TraesCS5B02G252900	TraesCS5D02G261600
TraesCS1A02G210800	TraesCS1B02G224800	TraesCS1D02G214100
TraesCS7A02G487800	TraesCS7B02G391100	TraesCS7D02G474500
TraesCS5A02G186000	TraesCS5B02G184100	TraesCS5D02G191100
TraesCS3A02G423100	TraesCS3B02G458700	TraesCS3D02G418300
TraesCS2A02G233300	TraesCS2B02G250000	TraesCS2D02G232300
TraesCS5A02G096700	TraesCS5B02G102600	TraesCS5D02G109400
TraesCS2A02G475900	TraesCS2B02G499600	TraesCS2D02G476000
TraesCS3A02G355800	TraesCS3B02G388700	TraesCS3D02G349800
TraesCS3A02G507500	TraesCS3B02G575600	TraesCS3D02G514900
TraesCS3A02G390800	TraesCS3B02G422600	TraesCS3D02G383400
TraesCS5A02G156100	TraesCS5B02G154300	TraesCS5D02G161400
TraesCS4A02G315700	TraesCS5B02G563800	TraesCS5D02G551200
TraesCS4A02G201200	TraesCS4B02G105300	TraesCS4D02G102200
TraesCS6A02G308200	TraesCS6B02G336900	TraesCS6D02G287400
TraesCS7A02G369700	TraesCS7B02G258800	TraesCS7D02G353600
TraesCS6A02G255100	TraesCS6B02G270400	TraesCS6D02G236400
TraesCS6A02G258300	TraesCS6B02G267000	TraesCS6D02G239500
TraesCS3A02G411500	TraesCS3B02G421400	TraesCS3D02G406500
TraesCS4A02G267700	TraesCS4B02G046700	TraesCS4D02G046500
TraesCS2A02G476300	TraesCS2B02G499900	TraesCS2D02G476200
TraesCS1A02G227600	TraesCS1B02G241900	TraesCS1D02G229300
TraesCS2A02G394700	TraesCS2B02G412700	TraesCS2D02G392400
TraesCS2A02G411200	TraesCS2B02G430000	TraesCS2D02G408700
TraesCS3A02G028300	TraesCS3B02G018500	TraesCS3D02G017600
TraesCS6A02G374100	TraesCS6B02G411900	TraesCS6D02G358500
TraesCS4A02G151300	TraesCS4B02G158200	TraesCS4D02G154400
TraesCS1A02G143100	TraesCS1B02G158500	TraesCS1D02G142000
TraesCS4A02G113400	TraesCS4B02G190700	TraesCS4D02G192000
TraesCS7A02G315200	TraesCS7B02G215700	TraesCS7D02G312200
TraesCS1A02G410300	TraesCS1B02G440200	TraesCS1D02G417900
TraesCS5A02G274500	TraesCS5B02G274200	TraesCS5D02G282100
TraesCS3A02G376200	TraesCS3B02G408600	TraesCS3D02G368900
TraesCS2A02G224000	TraesCS2B02G274200	TraesCS2D02G229900
TraesCS7A02G392400	TraesCS7B02G294300	TraesCS7D02G387700
TraesCS2A02G373500	TraesCS2B02G390600	TraesCS2D02G369700
TraesCS5A02G168300	TraesCS5B02G165100	TraesCS5D02G172500
TraesCS3A02G090000	TraesCS3B02G105300	TraesCS3D02G090000
TraesCS5A02G486800	TraesCS5B02G500700	TraesCS5D02G501000
TraesCS6A02G078400	TraesCS6B02G105400	TraesCS6D02G072100
TraesCS3A02G296500	TraesCS3B02G340600	TraesCS3D02G306200
TraesCS5A02G206700	TraesCS5B02G204900	TraesCS5D02G212900
TraesCS5A02G439300	TraesCS5B02G442300	TraesCS5D02G446500
TraesCS7A02G277000	TraesCS7B02G174700	TraesCS7D02G277000
TraesCS1A02G400200	TraesCS1B02G428800	TraesCS1D02G408000
TraesCS4A02G113100	TraesCS4B02G191100	TraesCS4D02G192300
TraesCS2A02G324500	TraesCS2B02G357700	TraesCS2D02G338500
TraesCS4A02G200700	TraesCS4B02G114800	TraesCS4D02G112100
TraesCS2A02G236200	TraesCS2B02G259600	TraesCS2D02G240900
TraesCS2A02G462800	TraesCS2B02G484500	TraesCS2D02G463200
TraesCS7A02G165700	TraesCS7B02G070400	TraesCS7D02G166500
TraesCS5A02G025400	TraesCS5B02G023300	TraesCS5D02G031800
TraesCS7A02G321000	TraesCS7B02G221800	TraesCS7D02G318000
TraesCS1A02G070300	TraesCS1B02G088700	TraesCS1D02G072800
TraesCS3A02G132700	TraesCS3B02G166900	TraesCS3D02G149000
TraesCS2A02G206200	TraesCS2B02G233400	TraesCS2D02G209900
TraesCS1A02G080100	TraesCS1B02G098100	TraesCS1D02G081800
TraesCS5A02G497100	TraesCS4B02G324800	TraesCS4D02G321700
TraesCS5A02G152600	TraesCS5B02G151300	TraesCS5D02G157800
TraesCS1A02G360300	TraesCS1B02G376800	TraesCS1D02G364700
TraesCS2A02G210700	TraesCS2B02G236600	TraesCS2D02G217200
TraesCS3A02G105800	TraesCS3B02G124300	TraesCS3D02G108000
TraesCS6A02G307300	TraesCS6B02G335900	TraesCS6D02G286400
TraesCS3A02G072900	TraesCS3B02G086900	TraesCS3D02G072700
TraesCS3A02G229900	TraesCS3B02G259200	TraesCS3D02G223400
TraesCS4A02G141400	TraesCS4B02G126000	TraesCS4D02G148700
TraesCS6A02G171800	TraesCS6B02G199700	TraesCS6D02G161200
TraesCS2A02G140900	TraesCS2B02G165700	TraesCS2D02G144300
TraesCS1A02G428100	TraesCS1B02G463000	TraesCS1D02G437600
TraesCS6A02G161700	TraesCS6B02G189500	TraesCS6D02G150500
TraesCS4A02G198800	TraesCS4B02G116600	TraesCS4D02G114200
TraesCS3A02G322100	TraesCS3B02G343100	TraesCS3D02G309000
TraesCS3A02G274400	TraesCS3B02G308100	TraesCS3D02G273600
TraesCS1A02G198900	TraesCS1B02G213900	TraesCS1D02G202700
TraesCS4A02G410800	TraesCS4B02G310900	TraesCS4D02G308800
TraesCS5A02G320500	TraesCS5B02G320800	TraesCS5D02G326600
TraesCS7A02G215100	TraesCS7B02G122300	TraesCS7D02G217000
TraesCS2A02G205400	TraesCS2B02G232800	TraesCS2D02G210500
TraesCS4A02G356200	TraesCS5B02G516000	TraesCS5D02G516100
TraesCS4A02G325600	TraesCS5B02G538500	TraesCS5D02G556800
TraesCS7A02G313500	TraesCS7B02G214100	TraesCS7D02G310100
TraesCS5A02G459900	TraesCS5B02G469500	TraesCS5D02G471000
TraesCS7A02G371200	TraesCS7B02G256500	TraesCS7D02G351700
TraesCS5A02G035100	TraesCS5B02G035200	TraesCS5D02G043300
TraesCS3A02G326800	TraesCS3B02G356200	TraesCS3D02G320200
TraesCS3A02G367100	TraesCS3B02G398500	TraesCS3D02G360000
TraesCS4A02G124300	TraesCS4B02G180100	TraesCS4D02G181600
TraesCS5A02G141600	TraesCS5B02G139900	TraesCS5D02G150600
TraesCS6A02G277400	TraesCS6B02G305400	TraesCS6D02G258000
TraesCS3A02G191300	TraesCS3B02G219300	TraesCS3D02G193900
TraesCS5A02G330200	TraesCS5B02G330300	TraesCS5D02G335900
TraesCS4A02G179800	TraesCS4B02G139900	TraesCS4D02G134600
TraesCS2A02G219300	TraesCS2B02G244900	TraesCS2D02G224000
TraesCS1A02G043200	TraesCS1B02G055900	TraesCS1D02G043700
TraesCS5A02G094800	TraesCS5B02G101000	TraesCS5D02G107300
TraesCS5A02G171500	TraesCS5B02G169000	TraesCS5D02G176300
TraesCS2A02G300700	TraesCS2B02G316900	TraesCS2D02G299400
TraesCS7A02G330300	TraesCS7B02G231000	TraesCS7D02G327100
TraesCS2A02G547600	TraesCS2B02G578300	TraesCS2D02G548700
TraesCS6A02G226200	TraesCS6B02G255400	TraesCS6D02G208900
TraesCS7A02G471100	TraesCS7B02G373100	TraesCS7D02G458500
TraesCS6A02G393200	TraesCS6B02G433500	TraesCS6D02G378900
TraesCS5A02G372400	TraesCS5B02G374500	TraesCS5D02G381900
TraesCS3A02G424800	TraesCS3B02G461100	TraesCS3D02G419700
TraesCS1A02G212200	TraesCS1B02G225800	TraesCS1D02G215200
TraesCS2A02G097500	TraesCS2B02G113200	TraesCS2D02G096800
TraesCS3A02G319000	TraesCS3B02G347100	TraesCS3D02G312300
TraesCS5A02G058900	TraesCS5B02G066100	TraesCS5D02G070500
TraesCS6A02G321700	TraesCS6B02G352500	TraesCS6D02G301400
TraesCS7A02G358700	TraesCS7B02G268700	TraesCS7D02G364000
TraesCS6A02G373700	TraesCS6B02G411400	TraesCS6D02G357900
TraesCS3A02G458100	TraesCS3B02G498300	TraesCS3D02G450900
TraesCS3A02G332400	TraesCS3B02G362500	TraesCS3D02G325900
TraesCS5A02G158800	TraesCS5B02G155300	TraesCS5D02G163900
TraesCS7A02G370200	TraesCS7B02G258300	TraesCS7D02G352900
TraesCS4A02G093600	TraesCS4B02G210800	TraesCS4D02G211500
TraesCS4A02G257600	TraesCS4B02G056900	TraesCS4D02G057200
TraesCS5A02G269200	TraesCS5B02G269500	TraesCS5D02G277400
TraesCS5A02G307900	TraesCS5B02G308100	TraesCS5D02G314700
TraesCS5A02G081500	TraesCS5B02G084900	TraesCS5D02G091100
TraesCS7A02G245700	TraesCS7B02G145900	TraesCS7D02G244200
TraesCS3A02G000100	TraesCS3B02G004100	TraesCS3D02G008700
TraesCS5A02G053500	TraesCS5B02G062700	TraesCS5D02G064900
TraesCS4A02G093500	TraesCS4B02G210900	TraesCS4D02G211600
TraesCS4A02G051300	TraesCS4B02G253100	TraesCS4D02G253200
TraesCS7A02G364000	TraesCS7B02G263900	TraesCS7D02G359200
TraesCS7A02G310200	TraesCS7B02G210100	TraesCS7D02G306800
TraesCS6A02G322000	TraesCS6B02G352800	TraesCS6D02G301800
TraesCS2A02G420900	TraesCS2B02G440000	TraesCS2D02G417900
TraesCS4A02G165400	TraesCS4B02G152500	TraesCS4D02G161900
TraesCS5A02G493100	TraesCS4B02G319100	TraesCS4D02G315600
TraesCS3A02G264500	TraesCS3B02G297800	TraesCS3D02G264500
TraesCS2A02G308300	TraesCS2B02G324800	TraesCS2D02G306600
TraesCS7A02G063300	TraesCS5B02G028800	TraesCS5D02G038400
TraesCS1A02G259200	TraesCS1B02G269600	TraesCS1D02G259000
TraesCS2A02G434200	TraesCS2B02G455300	TraesCS2D02G432000
TraesCS5A02G322100	TraesCS5B02G322800	TraesCS5D02G328500
TraesCS1A02G248000	TraesCS1B02G258400	TraesCS1D02G247400
TraesCS3A02G338400	TraesCS3B02G370000	TraesCS3D02G331900
TraesCS7A02G119000	TraesCS7B02G015400	TraesCS7D02G115100
TraesCS3A02G329200	TraesCS3B02G359400	TraesCS3D02G322700
TraesCS4A02G257400	TraesCS4B02G057200	TraesCS4D02G057400
TraesCS5A02G114000	TraesCS5B02G119000	TraesCS5D02G127800
TraesCS3A02G183900	TraesCS3B02G213700	TraesCS3D02G188100
TraesCS6A02G218400	TraesCS6B02G248000	TraesCS6D02G201600
TraesCS3A02G010100	TraesCS3B02G013200	TraesCS3D02G001500
TraesCS2A02G276900	TraesCS2B02G294700	TraesCS2D02G276200
TraesCS3A02G154000	TraesCS3B02G180600	TraesCS3D02G161400
TraesCS2A02G197300	TraesCS2B02G224800	TraesCS2D02G205200
TraesCS5A02G377200	TraesCS5B02G380800	TraesCS5D02G387200
TraesCS5A02G498200	TraesCS4B02G326000	TraesCS4D02G322900
TraesCS5A02G048900	TraesCS5B02G054000	TraesCS5D02G059500
TraesCS5A02G370300	TraesCS5B02G372600	TraesCS5D02G379800
TraesCS1A02G149100	TraesCS1B02G167000	TraesCS1D02G146400
TraesCS2A02G313100	TraesCS2B02G330200	TraesCS2D02G311600
TraesCS2A02G384100	TraesCS2B02G401300	TraesCS2D02G380500
TraesCS1A02G421800	TraesCS1B02G453200	TraesCS1D02G429800
TraesCS4A02G169300	TraesCS4B02G126300	TraesCS4D02G145100
TraesCS4A02G033500	TraesCS4B02G271900	TraesCS4D02G271100
TraesCS1A02G405300	TraesCS1B02G435400	TraesCS1D02G413300
TraesCS6A02G119800	TraesCS6B02G148100	TraesCS6D02G109700
TraesCS1A02G236400	TraesCS1B02G247300	TraesCS1D02G236000
TraesCS7A02G402300	TraesCS7B02G302400	TraesCS7D02G396100
TraesCS7A02G190800	TraesCS7B02G095700	TraesCS7D02G191800
TraesCS4A02G121700	TraesCS4B02G181800	TraesCS4D02G184200
TraesCS6A02G218200	TraesCS6B02G247800	TraesCS6D02G201400
TraesCS4A02G236800	TraesCS4B02G078200	TraesCS4D02G076800
TraesCS7A02G028600	TraesCS7B02G459000	TraesCS7D02G025600
TraesCS3A02G375500	TraesCS3B02G407700	TraesCS3D02G368000
TraesCS3A02G083200	TraesCS3B02G098100	TraesCS3D02G083000
TraesCS1A02G020300	TraesCS1B02G024300	TraesCS1D02G019800
TraesCS2A02G465600	TraesCS2B02G487700	TraesCS2D02G466000
TraesCS1A02G341400	TraesCS1B02G354100	TraesCS1D02G343700
TraesCS7A02G480100	TraesCS7B02G382300	TraesCS7D02G467100
TraesCS5A02G085300	TraesCS5B02G091500	TraesCS5D02G097700
TraesCS4A02G267300	TraesCS4B02G047100	TraesCS4D02G046900
TraesCS7A02G295500	TraesCS7B02G183800	TraesCS7D02G292400
TraesCS5A02G249700	TraesCS5B02G247600	TraesCS5D02G256900
TraesCS3A02G093800	TraesCS3B02G109100	TraesCS3D02G094100
TraesCS4A02G230200	TraesCS4B02G085700	TraesCS4D02G083700
TraesCS6A02G274300	TraesCS6B02G301800	TraesCS6D02G254500
TraesCS2A02G272600	TraesCS2B02G290800	TraesCS2D02G271900
TraesCS3A02G398300	TraesCS3B02G430300	TraesCS3D02G392300
TraesCS1A02G297200	TraesCS1B02G306100	TraesCS1D02G294400
TraesCS1A02G100400	TraesCS1B02G110600	TraesCS1D02G092400
TraesCS5A02G151200	TraesCS5B02G149700	TraesCS5D02G156300
TraesCS2A02G088800	TraesCS2B02G104200	TraesCS2D02G086600
TraesCS3A02G485600	TraesCS3B02G534400	TraesCS3D02G481800
TraesCS6A02G311200	TraesCS6B02G341400	TraesCS6D02G290500
TraesCS1A02G341100	TraesCS1B02G353800	TraesCS1D02G343200
TraesCS5A02G389100	TraesCS5B02G394300	TraesCS5D02G399100
TraesCS2A02G275300	TraesCS2B02G292900	TraesCS2D02G274300
TraesCS3A02G048600	TraesCS3B02G033000	TraesCS3D02G030700
TraesCS1A02G315700	TraesCS1B02G327900	TraesCS1D02G315900
TraesCS1A02G027600	TraesCS1B02G033500	TraesCS1D02G026800
TraesCS5A02G125900	TraesCS5B02G125100	TraesCS5D02G133600
TraesCS2A02G061000	TraesCS2B02G074400	TraesCS2D02G060000
TraesCS1A02G299000	TraesCS1B02G308700	TraesCS1D02G292300
TraesCS3A02G176100	TraesCS3B02G205800	TraesCS3D02G181800
TraesCS4A02G205800	TraesCS4B02G109400	TraesCS4D02G106700
TraesCS3A02G366100	TraesCS3B02G376600	TraesCS3D02G338200
TraesCS3A02G403000	TraesCS3B02G436800	TraesCS3D02G397900
TraesCS2A02G337300	TraesCS2B02G344600	TraesCS2D02G325600
TraesCS6A02G254700	TraesCS6B02G270800	TraesCS6D02G236000
TraesCS5A02G128400	TraesCS5B02G127400	TraesCS5D02G136000
TraesCS4A02G043100	TraesCS4B02G263700	TraesCS4D02G263900
TraesCS7A02G183900	TraesCS7B02G088800	TraesCS7D02G185700
TraesCS2A02G070400	TraesCS2B02G083900	TraesCS2D02G069400
TraesCS3A02G302300	TraesCS3B02G334300	TraesCS3D02G299700
TraesCS2A02G527500	TraesCS2B02G558200	TraesCS2D02G530300
TraesCS1A02G099300	TraesCS1B02G125100	TraesCS1D02G107200
TraesCS4A02G341600	TraesCS5B02G533000	TraesCS5D02G531300
TraesCS6A02G011400	TraesCS6B02G017700	TraesCS6D02G014200
TraesCS7A02G191700	TraesCS7B02G096600	TraesCS7D02G192700
TraesCS6A02G276400	TraesCS6B02G303900	TraesCS6D02G256800
TraesCS1A02G260500	TraesCS1B02G271100	TraesCS1D02G260500
TraesCS1A02G087700	TraesCS1B02G106800	TraesCS1D02G064300
TraesCS7A02G367100	TraesCS7B02G261000	TraesCS7D02G355600
TraesCS2A02G293900	TraesCS2B02G310200	TraesCS2D02G291500
TraesCS3A02G124600	TraesCS3B02G143500	TraesCS3D02G126100
TraesCS6A02G417300	TraesCS6B02G472100	TraesCS6D02G402600
TraesCS3A02G210000	TraesCS3B02G240500	TraesCS3D02G212900
TraesCS5A02G525200	TraesCS4B02G356000	TraesCS4D02G349400
TraesCS4A02G246400	TraesCS4B02G068400	TraesCS4D02G067500
TraesCS3A02G428700	TraesCS3B02G466300	TraesCS3D02G424300
TraesCS6A02G308700	TraesCS6B02G337500	TraesCS6D02G288000
TraesCS3A02G226800	TraesCS3B02G257700	TraesCS3D02G224800
TraesCS2A02G479700	TraesCS2B02G504200	TraesCS2D02G478900
TraesCS5A02G399600	TraesCS5B02G404400	TraesCS5D02G409200
TraesCS6A02G134400	TraesCS6B02G162600	TraesCS6D02G123600
TraesCS5A02G455500	TraesCS5B02G463600	TraesCS5D02G466100
TraesCS6A02G073400	TraesCS6B02G098400	TraesCS6D02G071700
TraesCS2A02G520200	TraesCS2B02G549400	TraesCS2D02G521400
TraesCS2A02G290600	TraesCS2B02G307100	TraesCS2D02G288600
TraesCS7A02G200500	TraesCS7B02G107300	TraesCS7D02G203800
TraesCS6A02G303400	TraesCS6B02G332700	TraesCS6D02G283000
TraesCS1A02G389800	TraesCS1B02G417900	TraesCS1D02G397900
TraesCS7A02G416100	TraesCS7B02G316100	TraesCS7D02G409400
TraesCS7A02G132100	TraesCS7B02G032800	TraesCS7D02G131700
TraesCS6A02G266700	TraesCS6B02G294100	TraesCS6D02G248000
TraesCS5A02G423700	TraesCS5B02G426000	TraesCS5D02G432200
TraesCS4A02G144200	TraesCS5B02G138000	TraesCS2D02G239400
TraesCS3A02G483100	TraesCS3B02G529400	TraesCS3D02G478200
TraesCS6A02G302600	TraesCS6B02G331800	TraesCS6D02G282100
TraesCS3A02G039200	TraesCS3B02G044300	TraesCS3D02G040700
TraesCS3A02G435300	TraesCS3B02G470200	TraesCS3D02G428100
TraesCS1A02G266100	TraesCS1B02G277100	TraesCS1D02G266300
TraesCS5A02G352700	TraesCS5B02G354900	TraesCS5D02G359700
TraesCS5A02G132300	TraesCS5B02G132600	TraesCS5D02G140400
TraesCS3A02G295300	TraesCS3B02G342000	TraesCS3D02G307800
TraesCS4A02G048100	TraesCS4B02G256900	TraesCS4D02G256800
TraesCS5A02G366900	TraesCS5B02G369200	TraesCS5D02G376100
TraesCS1A02G167700	TraesCS1B02G184100	TraesCS1D02G173200
TraesCS1A02G394000	TraesCS1B02G422700	TraesCS1D02G402500
TraesCS6A02G155100	TraesCS6B02G183100	TraesCS6D02G145000
TraesCS6A02G402000	TraesCS6B02G444100	TraesCS6D02G385600
TraesCS3A02G192200	TraesCS3B02G221000	TraesCS3D02G195400
TraesCS2A02G439500	TraesCS2B02G459400	TraesCS2D02G436800
TraesCS2A02G276300	TraesCS2B02G294000	TraesCS2D02G275300
TraesCS5A02G176800	TraesCS5B02G173100	TraesCS5D02G180100
TraesCS4A02G013000	TraesCS4B02G291300	TraesCS4D02G289900
TraesCS4A02G054000	TraesCS4B02G250600	TraesCS4D02G250500
TraesCS4A02G201600	TraesCS4B02G105700	TraesCS4D02G102500
TraesCS3A02G455500	TraesCS3B02G494500	TraesCS3D02G448000
TraesCS6A02G301100	TraesCS6B02G330400	TraesCS6D02G280600
TraesCS1A02G399000	TraesCS1B02G426800	TraesCS1D02G406400
TraesCS5A02G223500	TraesCS5B02G222500	TraesCS5D02G231100
TraesCS2A02G040100	TraesCS2B02G053000	TraesCS2D02G038700
TraesCS4A02G352200	TraesCS5B02G519400	TraesCS5D02G518700
TraesCS6A02G024000	TraesCS6B02G032700	TraesCS6D02G027400
TraesCS1A02G168500	TraesCS1B02G188400	TraesCS1D02G166500
TraesCS2A02G475400	TraesCS2B02G499100	TraesCS2D02G474300
TraesCS7A02G312400	TraesCS7B02G212100	TraesCS7D02G308800
TraesCS7A02G302300	TraesCS7B02G202400	TraesCS7D02G297600
TraesCS7A02G502400	TraesCS7B02G409400	TraesCS7D02G489700
TraesCS4A02G050500	TraesCS4B02G254300	TraesCS4D02G254100
TraesCS7A02G241700	TraesCS7B02G137300	TraesCS7D02G240700
TraesCS2A02G287600	TraesCS2B02G304400	TraesCS2D02G286000
TraesCS1A02G233800	TraesCS1B02G249600	TraesCS1D02G238100
TraesCS4A02G200000	TraesCS4B02G115400	TraesCS4D02G113100
TraesCS2A02G085000	TraesCS2B02G099700	TraesCS2D02G082900
TraesCS2A02G255600	TraesCS2B02G286900	TraesCS2D02G267100
TraesCS2A02G018000	TraesCS2B02G025700	TraesCS2D02G019300
TraesCS4A02G104100	TraesCS4B02G199800	TraesCS4D02G200800
TraesCS6A02G204800	TraesCS6B02G225700	TraesCS6D02G190000
TraesCS2A02G224200	TraesCS2B02G274400	TraesCS2D02G230500
TraesCS7A02G151300	TraesCS7B02G055300	TraesCS7D02G153200
TraesCS7A02G261100	TraesCS7B02G160000	TraesCS7D02G263100
TraesCS5A02G439700	TraesCS5B02G442600	TraesCS5D02G446800
TraesCS4A02G207300	TraesCS4B02G110800	TraesCS4D02G108500
TraesCS7A02G565600	TraesCS7B02G492600	TraesCS7D02G545100
TraesCS4A02G097100	TraesCS4B02G207300	TraesCS4D02G208200
TraesCS7A02G351200	TraesCS7B02G231700	TraesCS7D02G327600
TraesCS7A02G226900	TraesCS7B02G192700	TraesCS7D02G227500
TraesCS1A02G300200	TraesCS1B02G310300	TraesCS1D02G299700
TraesCS6A02G009100	TraesCS6B02G015100	TraesCS6D02G012100
TraesCS3A02G213500	TraesCS3B02G244200	TraesCS3D02G216100
TraesCS3A02G137600	TraesCS3B02G155300	TraesCS3D02G138500
TraesCS5A02G402700	TraesCS5B02G407500	TraesCS5D02G412700
TraesCS7A02G557000	TraesCS7B02G481300	TraesCS7D02G553800
TraesCS7A02G268400	TraesCS7B02G163900	TraesCS7D02G266400
TraesCS1A02G196800	TraesCS1B02G211400	TraesCS1D02G200300
TraesCS2A02G203000	TraesCS2B02G230100	TraesCS2D02G212700
TraesCS7A02G269400	TraesCS7B02G167600	TraesCS7D02G269900
TraesCS5A02G342900	TraesCS5B02G342100	TraesCS5D02G347600
TraesCS1A02G052300	TraesCS1B02G069200	TraesCS1D02G054200
TraesCS1A02G206000	TraesCS1B02G219500	TraesCS1D02G209200
TraesCS6A02G090800	TraesCS6B02G118900	TraesCS6D02G113553
TraesCS7A02G517900	TraesCS7B02G434100	TraesCS7D02G507900
TraesCS4A02G214400	TraesCS4B02G101600	TraesCS4D02G098200
TraesCS1A02G308200	TraesCS1B02G318900	TraesCS1D02G307600
TraesCS3A02G286800	TraesCS3B02G321000	TraesCS3D02G286500
TraesCS2A02G396100	TraesCS2B02G414400	TraesCS2D02G393800
TraesCS2A02G255785	TraesCS2B02G286800	TraesCS2D02G267012
TraesCS2A02G213200	TraesCS2B02G238000	TraesCS2D02G219100
TraesCS3A02G316400	TraesCS3B02G350300	TraesCS3D02G314800
TraesCS3A02G100400	TraesCS3B02G117400	TraesCS3D02G101200
TraesCS1A02G089500	TraesCS1B02G117400	TraesCS1D02G098000
TraesCS5A02G422300	TraesCS5B02G424300	TraesCS5D02G430500
TraesCS7A02G253600	TraesCS7B02G149900	TraesCS7D02G252200
TraesCS1A02G114200	TraesCS4B02G287500	TraesCS2D02G158100
TraesCS4A02G050400	TraesCS4B02G254200	TraesCS4D02G254000
TraesCS6A02G262200	TraesCS6B02G289500	TraesCS6D02G243000
TraesCS7A02G255400	TraesCS7B02G151700	TraesCS7D02G253800
TraesCS4A02G272600	TraesCS4B02G041500	TraesCS4D02G038800
TraesCS2A02G409200	TraesCS2B02G427700	TraesCS2D02G405600
TraesCS7A02G229700	TraesCS7B02G195600	TraesCS7D02G230300
TraesCS4A02G007100	TraesCS4B02G297900	TraesCS4D02G296700
TraesCS7A02G211600	TraesCS7B02G118600	TraesCS7D02G213300
TraesCS7A02G225100	TraesCS7B02G194500	TraesCS7D02G229300
TraesCS3A02G293000	TraesCS3B02G327800	TraesCS3D02G292800
TraesCS3A02G287300	TraesCS3B02G321500	TraesCS3D02G286800
TraesCS5A02G065800	TraesCS5B02G072800	TraesCS5D02G077000
TraesCS7A02G326800	TraesCS7B02G227500	TraesCS7D02G323600
TraesCS3A02G417300	TraesCS3B02G452200	TraesCS3D02G412800
TraesCS5A02G295700	TraesCS5B02G295200	TraesCS5D02G303200
TraesCS7A02G196200	TraesCS7B02G101900	TraesCS7D02G197700
TraesCS6A02G098500	TraesCS6B02G126400	TraesCS6D02G084300
TraesCS2A02G505600	TraesCS2B02G534000	TraesCS2D02G506500
TraesCS4A02G298500	TraesCS4B02G015000	TraesCS4D02G013200
TraesCS7A02G381400	TraesCS7B02G283300	TraesCS7D02G377700
TraesCS2A02G472400	TraesCS2B02G495100	TraesCS1D02G413800
TraesCS6A02G162700	TraesCS6B02G188500	TraesCS6D02G149500
TraesCS1A02G369100	TraesCS1B02G387800	TraesCS1D02G374700
TraesCS4A02G169700	TraesCS4B02G126400	TraesCS4D02G144800
TraesCS4A02G447800	TraesCS6B02G388300	TraesCS5D02G213900
TraesCS4A02G204000	TraesCS4B02G107800	TraesCS4D02G104900
TraesCS2A02G131700	TraesCS2B02G154100	TraesCS2D02G133800
TraesCS2A02G132600	TraesCS2B02G155300	TraesCS2D02G134700
TraesCS3A02G390500	TraesCS3B02G422400	TraesCS3D02G383200
TraesCS7A02G296100	TraesCS7B02G189300	TraesCS7D02G293500
TraesCS5A02G391000	TraesCS5B02G395800	TraesCS5D02G400800
TraesCS7A02G170100	TraesCS7B02G075200	TraesCS7D02G171000
TraesCS1A02G059400	TraesCS1B02G476800	TraesCS1D02G191400
TraesCS5A02G000100	TraesCS5B02G001400	TraesCS5D02G000600
TraesCS5A02G075000	TraesCS5B02G081400	TraesCS5D02G088500
TraesCS2A02G512300	TraesCS5B02G286400	TraesCS1D02G089700
TraesCS2A02G464100	TraesCS2B02G485800	TraesCS2D02G465000
TraesCS3A02G313400	TraesCS3B02G158500	TraesCS3D02G140900
TraesCS1A02G280300	TraesCS1B02G289200	TraesCS1D02G279400
TraesCS2A02G313500	TraesCS2B02G332300	TraesCS2D02G312000
TraesCS6A02G026600	TraesCS6B02G037200	TraesCS6D02G030400
TraesCS6A02G033400	TraesCS6B02G047900	TraesCS6D02G038600
TraesCS1A02G197300	TraesCS1B02G211900	TraesCS1D02G200800
TraesCS4A02G208600	TraesCS4B02G112200	TraesCS4D02G109700
TraesCS5A02G024200	TraesCS5B02G021900	TraesCS5D02G030100
TraesCS2A02G079500	TraesCS2B02G094300	TraesCS2D02G076900
TraesCS4A02G275400	TraesCS4B02G038900	TraesCS4D02G035800
TraesCS4A02G250900	TraesCS4B02G064200	TraesCS4D02G063100
TraesCS5A02G229300	TraesCS5B02G227900	TraesCS5D02G238300
TraesCS5A02G111000	TraesCS5B02G110000	TraesCS5D02G123100
TraesCS3A02G128200	TraesCS3B02G147300	TraesCS3D02G129100
TraesCS4A02G230300	TraesCS4B02G085600	TraesCS4D02G083600
TraesCS1A02G158200	TraesCS1B02G174200	TraesCS1D02G155500
TraesCS5A02G065400	TraesCS5B02G072200	TraesCS5D02G076200
TraesCS3A02G235200	TraesCS3B02G264700	TraesCS3D02G235800
TraesCS7A02G444500	TraesCS7B02G402700	TraesCS7D02G248700
TraesCS5A02G337100	TraesCS5B02G336100	TraesCS5D02G341800
TraesCS2A02G448000	TraesCS2B02G468400	TraesCS2D02G446900
TraesCS4A02G107900	TraesCS4B02G196700	TraesCS4D02G197000
TraesCS2A02G359100	TraesCS2B02G378500	TraesCS2D02G358100
TraesCS2A02G133200	TraesCS2B02G156700	TraesCS2D02G135200
TraesCS4A02G296600	TraesCS4B02G017100	TraesCS4D02G015400
TraesCS5A02G386500	TraesCS5B02G391400	TraesCS5D02G396300
TraesCS1A02G066200	TraesCS1B02G084500	TraesCS1D02G067200
TraesCS4A02G085700	TraesCS4B02G218500	TraesCS4D02G218800
TraesCS7A02G264800	TraesCS7B02G162700	TraesCS7D02G265600
TraesCS7A02G246200	TraesCS7B02G145200	TraesCS7D02G244800
TraesCS4A02G036200	TraesCS4B02G269200	TraesCS4D02G268400
TraesCS7A02G107500	TraesCS7B02G006200	TraesCS7D02G101900
TraesCS6A02G364400	TraesCS4B02G010700	TraesCS4D02G009300
TraesCS4A02G282700	TraesCS4B02G030600	TraesCS4D02G028100
TraesCS2A02G287900	TraesCS2B02G304600	TraesCS2D02G286200
TraesCS1A02G322000	TraesCS1B02G334400	TraesCS1D02G322200
TraesCS1A02G284400	TraesCS1B02G293700	TraesCS1D02G283400
TraesCS3A02G518800	TraesCS3B02G586300	TraesCS3D02G526100
TraesCS6A02G141300	TraesCS6B02G169600	TraesCS6D02G130700
TraesCS5A02G102500	TraesCS5B02G106800	TraesCS5D02G114300
TraesCS5A02G475300	TraesCS5B02G488300	TraesCS5D02G487600
TraesCS1A02G127000	TraesCS1B02G147600	TraesCS1D02G126700
TraesCS4A02G003500	TraesCS4B02G301900	TraesCS4D02G300200
TraesCS5A02G369800	TraesCS5B02G372100	TraesCS5D02G379200
TraesCS4A02G326200	TraesCS5B02G539100	TraesCS5D02G557300
TraesCS7A02G358000	TraesCS7B02G269800	TraesCS7D02G364800
TraesCS1A02G363300	TraesCS1B02G380500	TraesCS1D02G368300
TraesCS3A02G337800	TraesCS3B02G369400	TraesCS3D02G331200
TraesCS7A02G387200	TraesCS7B02G290000	TraesCS7D02G383700
TraesCS1A02G231200	TraesCS1B02G243200	TraesCS1D02G230900
TraesCS7A02G212300	TraesCS7B02G119200	TraesCS7D02G214000
TraesCS5A02G068500	TraesCS5B02G074900	TraesCS5D02G080500
TraesCS5A02G377800	TraesCS5B02G381400	TraesCS5D02G387800
TraesCS7A02G325900	TraesCS7B02G226500	TraesCS7D02G322600
TraesCS4A02G412800	TraesCS4B02G313200	TraesCS4D02G310500
TraesCS1A02G205100	TraesCS1B02G218700	TraesCS1D02G208400
TraesCS1A02G217900	TraesCS1B02G231300	TraesCS1D02G219600
TraesCS6A02G303000	TraesCS6B02G332300	TraesCS6D02G282600
TraesCS1A02G223600	TraesCS1B02G236900	TraesCS1D02G225200
TraesCS5A02G511900	TraesCS4B02G342800	TraesCS4D02G338800
TraesCS7A02G490400	TraesCS7B02G393700	TraesCS7D02G476800
TraesCS5A02G480000	TraesCS5B02G493100	TraesCS5D02G493500
TraesCS1A02G388400	TraesCS1B02G415800	TraesCS1D02G396300
TraesCS4A02G250000	TraesCS4B02G064700	TraesCS4D02G063700
TraesCS3A02G403800	TraesCS3B02G437300	TraesCS3D02G399000
TraesCS7A02G569100	TraesCS7B02G489500	TraesCS7D02G543500
TraesCS7A02G407200	TraesCS7B02G307200	TraesCS7D02G400700
TraesCS5A02G143600	TraesCS5B02G142600	TraesCS5D02G148400
TraesCS7A02G283700	TraesCS7B02G176700	TraesCS7D02G282300
TraesCS3A02G186100	TraesCS3B02G215700	TraesCS3D02G190100
TraesCS3A02G368100	TraesCS3B02G399800	TraesCS3D02G361100
TraesCS3A02G177500	TraesCS3B02G207500	TraesCS3D02G183300
TraesCS3A02G323100	TraesCS3B02G342600	TraesCS3D02G308400
TraesCS7A02G259000	TraesCS7B02G156500	TraesCS7D02G259900
TraesCS6A02G031200	TraesCS6B02G044000	TraesCS6D02G035600
TraesCS5A02G327700	TraesCS5B02G327600	TraesCS5D02G333600
TraesCS2A02G340400	TraesCS2B02G338300	TraesCS2D02G318100
TraesCS4A02G354500	TraesCS5B02G517900	TraesCS5D02G517600
TraesCS3A02G318300	TraesCS3B02G347600	TraesCS3D02G312900
TraesCS6A02G318200	TraesCS6B02G348200	TraesCS6D02G297400
TraesCS6A02G232700	TraesCS6B02G260400	TraesCS6D02G215600
TraesCS5A02G082700	TraesCS5B02G088800	TraesCS5D02G095200
TraesCS3A02G265900	TraesCS3B02G299300	TraesCS3D02G266100
[truncated: 17,857 more rows]

## Sheet: IWGSC definition
A	B	D
TraesCS1A02G000900	TraesCS6B02G117800	TraesCS7D02G119300
TraesCS1A02G001900	TraesCS1B02G000800	TraesCS1D02G003900
TraesCS1A02G002000	TraesCS1B02G000900	TraesCS1D02G004000
TraesCS1A02G002100	TraesCS1B02G001000	TraesCS1D02G004100
TraesCS1A02G002200	TraesCS1B02G001100	TraesCS1D02G004200
TraesCS1A02G002300	TraesCS1B02G001600	TraesCS1D02G004400
TraesCS1A02G002500	TraesCS1B02G001800	TraesCS1D02G004700
TraesCS1A02G002700	TraesCS1B02G002000	TraesCS1D02G004900
TraesCS1A02G004200	TraesCS1B02G005600	TraesCS1D02G003300
TraesCS1A02G005200	TraesCS1B02G480300	TraesCS1D02G453800
TraesCS1A02G005300	TraesCS1B02G010300	TraesCS3D02G452200
TraesCS1A02G005500	TraesCS1B02G007700	TraesCS1D02G002200
TraesCS1A02G005600	TraesCS1B02G007800	TraesCS1D02G002300
TraesCS1A02G005700	TraesCS1B02G007900	TraesCS1D02G002400
TraesCS1A02G005800	TraesCS1B02G008000	TraesCS1D02G002500
TraesCS1A02G011200	TraesCS1B02G037900	TraesCS1D02G010000
TraesCS1A02G007200	TraesCS1B02G010600	TraesCS1D02G001300
TraesCS1A02G007500	TraesCS1B02G011100	TraesCS1D02G000800
TraesCS1A02G007600	TraesCS1B02G011200	TraesCS1D02G000900
TraesCS1A02G007900	TraesCS1B02G011500	TraesCS1D02G000400
TraesCS1A02G009000	TraesCS1B02G013900	TraesCS1D02G007800
TraesCS1A02G010500	TraesCS7B02G494000	TraesCS7D02G544700
TraesCS1A02G011400	TraesCS1B02G016900	TraesCS1D02G010600
TraesCS1A02G012500	TraesCS1B02G017200	TraesCS1D02G010700
TraesCS1A02G012600	TraesCS1B02G017300	TraesCS1D02G010800
TraesCS1A02G013200	TraesCS1B02G012300	TraesCS1D02G011300
TraesCS1A02G013400	TraesCS1B02G017400	TraesCS1D02G011500
TraesCS1A02G013700	TraesCS1B02G017900	TraesCS1D02G011600
TraesCS1A02G013800	TraesCS1B02G017800	TraesCS1D02G011700
TraesCS1A02G014000	TraesCS1B02G018000	TraesCS1D02G011900
TraesCS1A02G014900	TraesCS4B02G048400	TraesCS1D02G012800
TraesCS1A02G015000	TraesCS1B02G019500	TraesCS1D02G012900
TraesCS1A02G015200	TraesCS1B02G019200	TraesCS1D02G013100
TraesCS1A02G015300	TraesCS1B02G019100	TraesCS1D02G013200
TraesCS1A02G015400	TraesCS1B02G018900	TraesCS1D02G013300
TraesCS1A02G015800	TraesCS1B02G019800	TraesCS1D02G013700
TraesCS1A02G015900	TraesCS5B02G370400	TraesCS1D02G013800
TraesCS1A02G016400	TraesCS1B02G020400	TraesCS1D02G016900
TraesCS1A02G016600	TraesCS1B02G076100	TraesCS1D02G059500
TraesCS1A02G016700	TraesCS5B02G550100	TraesCS1D02G016300
TraesCS1A02G016900	TraesCS1B02G021300	TraesCS1D02G016500
TraesCS1A02G017000	TraesCS1B02G021200	TraesCS1D02G016600
TraesCS1A02G017900	TraesCS1B02G020600	TraesCS1D02G015400
TraesCS1A02G018000	TraesCS1B02G022400	TraesCS1D02G017800
TraesCS1A02G018700	TraesCS1B02G022500	TraesCS1D02G018100
TraesCS1A02G018900	TraesCS1B02G022700	TraesCS1D02G018200
TraesCS1A02G019000	TraesCS1B02G022800	TraesCS1D02G018300
TraesCS1A02G019200	TraesCS1B02G022900	TraesCS1D02G018400
TraesCS1A02G019900	TraesCS1B02G024000	TraesCS1D02G019400
TraesCS1A02G020300	TraesCS1B02G024300	TraesCS1D02G019800
TraesCS1A02G020600	TraesCS1B02G024600	TraesCS1D02G020100
TraesCS1A02G020700	TraesCS1B02G024700	TraesCS1D02G020200
TraesCS1A02G022000	TraesCS1B02G026000	TraesCS1D02G022000
TraesCS1A02G022400	TraesCS1B02G026200	TraesCS1D02G022300
TraesCS1A02G023300	TraesCS1B02G029000	TraesCS1D02G022800
TraesCS1A02G023400	TraesCS1B02G029100	TraesCS1D02G022900
TraesCS1A02G023800	TraesCS1B02G030000	TraesCS1D02G023400
TraesCS1A02G024100	TraesCS1B02G030400	TraesCS1D02G024200
TraesCS1A02G024600	TraesCS1B02G031000	TraesCS1D02G024700
TraesCS1A02G024700	TraesCS1B02G031100	TraesCS1D02G024800
TraesCS1A02G025100	TraesCS1B02G031500	TraesCS1D02G025100
TraesCS1A02G025200	TraesCS1B02G031600	TraesCS1D02G025400
TraesCS1A02G025700	TraesCS1B02G032600	TraesCS1D02G026100
TraesCS1A02G025800	TraesCS3B02G508500	TraesCS3D02G459800
TraesCS1A02G025900	TraesCS1B02G032500	TraesCS1D02G026200
TraesCS1A02G026000	TraesCS1B02G032400	TraesCS1D02G026300
TraesCS1A02G027100	TraesCS1B02G033000	TraesCS3D02G032400
TraesCS1A02G027200	TraesCS1B02G044000	TraesCS1D02G026400
TraesCS1A02G027300	TraesCS1B02G033200	TraesCS1D02G026500
TraesCS1A02G029300	TraesCS1B02G036500	TraesCS1D02G029500
TraesCS1A02G029400	TraesCS1B02G036600	TraesCS1D02G029600
TraesCS1A02G029800	TraesCS1B02G036900	TraesCS1D02G030300
TraesCS1A02G029900	TraesCS1B02G037000	TraesCS1D02G030400
TraesCS1A02G030100	TraesCS1B02G037100	TraesCS1D02G030600
TraesCS1A02G030300	TraesCS1B02G037400	TraesCS1D02G030800
TraesCS1A02G030500	TraesCS1B02G037600	TraesCS1D02G031400
TraesCS1A02G030600	TraesCS1B02G037700	TraesCS1D02G031500
TraesCS1A02G030700	TraesCS1B02G038100	TraesCS1D02G031700
TraesCS1A02G031000	TraesCS1B02G039000	TraesCS1D02G032400
TraesCS1A02G031100	TraesCS1B02G038900	TraesCS1D02G032500
TraesCS1A02G031200	TraesCS1B02G038800	TraesCS1D02G032600
TraesCS1A02G031300	TraesCS1B02G038700	TraesCS1D02G032700
TraesCS1A02G031800	TraesCS1B02G039500	TraesCS1D02G033300
TraesCS1A02G033000	TraesCS1B02G041300	TraesCS1D02G034200
TraesCS1A02G033100	TraesCS1B02G041200	TraesCS1D02G034100
TraesCS1A02G033200	TraesCS1B02G041400	TraesCS1D02G034600
TraesCS1A02G033300	TraesCS1B02G041900	TraesCS1D02G035000
TraesCS1A02G033800	TraesCS1B02G042000	TraesCS1D02G034900
TraesCS1A02G034300	TraesCS1B02G050200	TraesCS1D02G035300
TraesCS1A02G034500	TraesCS1B02G050500	TraesCS1D02G035900
TraesCS1A02G035000	TraesCS1B02G051100	TraesCS1D02G036300
TraesCS1A02G035100	TraesCS1B02G044800	TraesCS1D02G036500
TraesCS1A02G035200	TraesCS1B02G045000	TraesCS1D02G036700
TraesCS1A02G035300	TraesCS1B02G045100	TraesCS1D02G036800
TraesCS1A02G035600	TraesCS1B02G045300	TraesCS1D02G036900
TraesCS1A02G035800	TraesCS1B02G045700	TraesCS1D02G037300
TraesCS1A02G036000	TraesCS1B02G046400	TraesCS1D02G037600
TraesCS1A02G036100	TraesCS1B02G046300	TraesCS1D02G037700
TraesCS1A02G036200	TraesCS1B02G046200	TraesCS1D02G037900
TraesCS1A02G036300	TraesCS1B02G047000	TraesCS1D02G038000
TraesCS1A02G036600	TraesCS1B02G047300	TraesCS1D02G038200
TraesCS1A02G036700	TraesCS1B02G047400	TraesCS1D02G038300
TraesCS1A02G037200	TraesCS1B02G047600	TraesCS1D02G038900
TraesCS1A02G037400	TraesCS1B02G047900	TraesCS1D02G039000
TraesCS1A02G037500	TraesCS1B02G048700	TraesCS1D02G039100
TraesCS1A02G037600	TraesCS1B02G048000	TraesCS1D02G039200
TraesCS1A02G037800	TraesCS1B02G048500	TraesCS1D02G039500
TraesCS1A02G037900	TraesCS1B02G048800	TraesCS1D02G039600
TraesCS1A02G038200	TraesCS1B02G049100	TraesCS1D02G039900
TraesCS1A02G038300	TraesCS1B02G049200	TraesCS1D02G040000
TraesCS1A02G038400	TraesCS1B02G049300	TraesCS1D02G040100
TraesCS1A02G039100	TraesCS1B02G051600	TraesCS1D02G040700
TraesCS1A02G039800	TraesCS1B02G052800	TraesCS1D02G042100
TraesCS1A02G040200	TraesCS1B02G053000	TraesCS1D02G041700
TraesCS1A02G040300	TraesCS1B02G053100	TraesCS1D02G041600
TraesCS1A02G040400	TraesCS1B02G053400	TraesCS1D02G041400
TraesCS1A02G040500	TraesCS1B02G053500	TraesCS1D02G041300
TraesCS1A02G040600	TraesCS1B02G053600	TraesCS1D02G041200
TraesCS1A02G040900	TraesCS1B02G053700	TraesCS1D02G042300
TraesCS1A02G041300	TraesCS1B02G034100	TraesCS1D02G027900
TraesCS1A02G041400	TraesCS1B02G034000	TraesCS1D02G027400
TraesCS1A02G041600	TraesCS1B02G033800	TraesCS1D02G027300
TraesCS1A02G041700	TraesCS1B02G033700	TraesCS1D02G027200
TraesCS1A02G042300	TraesCS1B02G054200	TraesCS1D02G042700
TraesCS1A02G042400	TraesCS1B02G055000	TraesCS1D02G042800
TraesCS1A02G042500	TraesCS1B02G054900	TraesCS1D02G042900
TraesCS1A02G042700	TraesCS1B02G055200	TraesCS1D02G043300
TraesCS1A02G042800	TraesCS1B02G055600	TraesCS1D02G043200
TraesCS1A02G042900	TraesCS1B02G055800	TraesCS1D02G043400
TraesCS1A02G043000	TraesCS1B02G056100	TraesCS1D02G043500
TraesCS1A02G043100	TraesCS1B02G056000	TraesCS1D02G043600
TraesCS1A02G043200	TraesCS1B02G055900	TraesCS1D02G043700
TraesCS1A02G043300	TraesCS1B02G056300	TraesCS1D02G043900
TraesCS1A02G043500	TraesCS1B02G056600	TraesCS1D02G044100
TraesCS1A02G043600	TraesCS1B02G056700	TraesCS1D02G044200
TraesCS1A02G043800	TraesCS1B02G057000	TraesCS1D02G044500
TraesCS1A02G044500	TraesCS1B02G057800	TraesCS1D02G045100
TraesCS1A02G044600	TraesCS1B02G057900	TraesCS1D02G045200
TraesCS1A02G044800	TraesCS1B02G058000	TraesCS1D02G045400
TraesCS1A02G044900	TraesCS1B02G058100	TraesCS1D02G045500
TraesCS1A02G045000	TraesCS1B02G058300	TraesCS1D02G045700
TraesCS1A02G045100	TraesCS1B02G058400	TraesCS1D02G045800
TraesCS1A02G045300	TraesCS1B02G058600	TraesCS1D02G046000
TraesCS1A02G045400	TraesCS1B02G058700	TraesCS1D02G046100
TraesCS1A02G045500	TraesCS1B02G058800	TraesCS1D02G046200
TraesCS1A02G045800	TraesCS1B02G059000	TraesCS1D02G046400
TraesCS1A02G046100	TraesCS1B02G059500	TraesCS1D02G046700
TraesCS1A02G046300	TraesCS1B02G059800	TraesCS1D02G047100
TraesCS1A02G046600	TraesCS1B02G060100	TraesCS1D02G047600
TraesCS1A02G046800	TraesCS1B02G060200	TraesCS1D02G047800
TraesCS1A02G046900	TraesCS1B02G060300	TraesCS1D02G047700
TraesCS1A02G047000	TraesCS1B02G060700	TraesCS1D02G047900
TraesCS1A02G047200	TraesCS1B02G061200	TraesCS1D02G048200
TraesCS1A02G047300	TraesCS1B02G061800	TraesCS1D02G048300
TraesCS1A02G047400	TraesCS1B02G061900	TraesCS1D02G048500
TraesCS1A02G047500	TraesCS1B02G062000	TraesCS1D02G048700
TraesCS1A02G047700	TraesCS1B02G062100	TraesCS1D02G048800
TraesCS1A02G048000	TraesCS1B02G062200	TraesCS1D02G048900
TraesCS1A02G048100	TraesCS1B02G062300	TraesCS1D02G049000
TraesCS1A02G048300	TraesCS1B02G062700	TraesCS1D02G049600
TraesCS1A02G048900	TraesCS1B02G064400	TraesCS1D02G050100
TraesCS1A02G049300	TraesCS1B02G065700	TraesCS1D02G051300
TraesCS1A02G049500	TraesCS1B02G057200	TraesCS1D02G044800
TraesCS1A02G049600	TraesCS1B02G066000	TraesCS1D02G052000
TraesCS1A02G049700	TraesCS1B02G065900	TraesCS1D02G051900
TraesCS1A02G049800	TraesCS1B02G072500	TraesCS1D02G056500
TraesCS1A02G050100	TraesCS1B02G066400	TraesCS1D02G052200
TraesCS1A02G050300	TraesCS1B02G066700	TraesCS1D02G052600
TraesCS1A02G050400	TraesCS1B02G066900	TraesCS1D02G052700
TraesCS1A02G050600	TraesCS1B02G067000	TraesCS1D02G052800
TraesCS1A02G051300	TraesCS1B02G068000	TraesCS1D02G053300
TraesCS1A02G051400	TraesCS1B02G068100	TraesCS1D02G053400
TraesCS1A02G051700	TraesCS1B02G068500	TraesCS1D02G053700
TraesCS1A02G051800	TraesCS1B02G068600	TraesCS1D02G053800
TraesCS1A02G051900	TraesCS1B02G068700	TraesCS1D02G053900
TraesCS1A02G052000	TraesCS1B02G069000	TraesCS1D02G054000
TraesCS1A02G052200	TraesCS1B02G069300	TraesCS2D02G215400
TraesCS1A02G052300	TraesCS1B02G069200	TraesCS1D02G054200
TraesCS1A02G054000	TraesCS1B02G071200	TraesCS1D02G054900
TraesCS1A02G054300	TraesCS1B02G071400	TraesCS1D02G055100
TraesCS1A02G054400	TraesCS1B02G071500	TraesCS1D02G055200
TraesCS1A02G054900	TraesCS1B02G071700	TraesCS1D02G055600
TraesCS1A02G055000	TraesCS1B02G071800	TraesCS1D02G055700
TraesCS1A02G055200	TraesCS1B02G072000	TraesCS1D02G055900
TraesCS1A02G055300	TraesCS1B02G072100	TraesCS1D02G056000
TraesCS1A02G055400	TraesCS1B02G072200	TraesCS1D02G056100
TraesCS1A02G056100	TraesCS1B02G073300	TraesCS1D02G056800
TraesCS1A02G056200	TraesCS1B02G073400	TraesCS1D02G056900
TraesCS1A02G056600	TraesCS1B02G073700	TraesCS1D02G057300
TraesCS1A02G056900	TraesCS1B02G074300	TraesCS1D02G057600
TraesCS1A02G057200	TraesCS1B02G075200	TraesCS1D02G058300
TraesCS1A02G057900	TraesCS1B02G075600	TraesCS1D02G058700
TraesCS1A02G058300	TraesCS5B02G302100	TraesCS1D02G059100
TraesCS1A02G058400	TraesCS1B02G076300	TraesCS1D02G059200
TraesCS1A02G058600	TraesCS1B02G076900	TraesCS1D02G059700
TraesCS1A02G058700	TraesCS1B02G077000	TraesCS1D02G059800
TraesCS1A02G058800	TraesCS1B02G077200	TraesCS1D02G059900
TraesCS1A02G058900	TraesCS1B02G077300	TraesCS1D02G060000
TraesCS1A02G059200	TraesCS1B02G077600	TraesCS1D02G060600
TraesCS1A02G059300	TraesCS1B02G130700	TraesCS1D02G060700
TraesCS1A02G059600	TraesCS1B02G077800	TraesCS1D02G060800
TraesCS1A02G059700	TraesCS1B02G077900	TraesCS1D02G060900
TraesCS1A02G060100	TraesCS1B02G078600	TraesCS1D02G061100
TraesCS1A02G060200	TraesCS1B02G078700	TraesCS1D02G061200
TraesCS1A02G060500	TraesCS1B02G078800	TraesCS1D02G061400
TraesCS1A02G060600	TraesCS1B02G078900	TraesCS1D02G061500
TraesCS1A02G060900	TraesCS1B02G079100	TraesCS1D02G061800
TraesCS1A02G061400	TraesCS1B02G079800	TraesCS1D02G062200
TraesCS1A02G061700	TraesCS1B02G080400	TraesCS1D02G062800
TraesCS1A02G061800	TraesCS1B02G080200	TraesCS1D02G062500
TraesCS1A02G062000	TraesCS1B02G080300	TraesCS1D02G062900
TraesCS1A02G062100	TraesCS1B02G080500	TraesCS1D02G063000
TraesCS1A02G062200	TraesCS1B02G080600	TraesCS2D02G008400
TraesCS1A02G062400	TraesCS1B02G080700	TraesCS1D02G063400
TraesCS1A02G063600	TraesCS1B02G081500	TraesCS1D02G064100
TraesCS1A02G064000	TraesCS1B02G081900	TraesCS1D02G064500
TraesCS1A02G064100	TraesCS1B02G082100	TraesCS1D02G064700
TraesCS1A02G064200	TraesCS1B02G082500	TraesCS1D02G065000
TraesCS1A02G064400	TraesCS1B02G082700	TraesCS1D02G065200
TraesCS1A02G064500	TraesCS1B02G082600	TraesCS1D02G065100
TraesCS1A02G065300	TraesCS1B02G083400	TraesCS1D02G066000
TraesCS1A02G065400	TraesCS1B02G083500	TraesCS1D02G066100
TraesCS1A02G065500	TraesCS1B02G083600	TraesCS1D02G066200
TraesCS1A02G065600	TraesCS1B02G083800	TraesCS1D02G066600
TraesCS1A02G065700	TraesCS1B02G083900	TraesCS1D02G066700
TraesCS1A02G065800	TraesCS1B02G084000	TraesCS1D02G066800
TraesCS1A02G065900	TraesCS1B02G084100	TraesCS1D02G066900
TraesCS1A02G066000	TraesCS1B02G084200	TraesCS1D02G067000
TraesCS1A02G066200	TraesCS1B02G084500	TraesCS1D02G067200
TraesCS1A02G066300	TraesCS1B02G084600	TraesCS1D02G067400
TraesCS1A02G066400	TraesCS1B02G084700	TraesCS1D02G067500
TraesCS1A02G066700	TraesCS1B02G085000	TraesCS1D02G067700
TraesCS1A02G066800	TraesCS1B02G085100	TraesCS1D02G067800
TraesCS1A02G066900	TraesCS1B02G085200	TraesCS1D02G067900
TraesCS1A02G067200	TraesCS1B02G085500	TraesCS1D02G068000
TraesCS1A02G067300	TraesCS1B02G085800	TraesCS1D02G068300
TraesCS1A02G067400	TraesCS1B02G085900	TraesCS1D02G068400
TraesCS1A02G067900	TraesCS1B02G086100	TraesCS1D02G069300
TraesCS1A02G068000	TraesCS1B02G086200	TraesCS1D02G069400
TraesCS1A02G068100	TraesCS1B02G086800	TraesCS1D02G069500
TraesCS1A02G068200	TraesCS1B02G086700	TraesCS1D02G069600
TraesCS1A02G068400	TraesCS1B02G086500	TraesCS1D02G069800
TraesCS1A02G068500	TraesCS1B02G086400	TraesCS1D02G069900
TraesCS1A02G068600	TraesCS1B02G086300	TraesCS1D02G070000
TraesCS1A02G068700	TraesCS5B02G041500	TraesCS1D02G070100
TraesCS1A02G069400	TraesCS2B02G191100	TraesCS2D02G172000
TraesCS1A02G069700	TraesCS1B02G088000	TraesCS1D02G072300
TraesCS1A02G069900	TraesCS1B02G088400	TraesCS1D02G072500
TraesCS1A02G070200	TraesCS1B02G088600	TraesCS1D02G072700
TraesCS1A02G070300	TraesCS1B02G088700	TraesCS1D02G072800
TraesCS1A02G070500	TraesCS1B02G089000	TraesCS1D02G073000
TraesCS1A02G070600	TraesCS1B02G089100	TraesCS1D02G073100
TraesCS1A02G070800	TraesCS1B02G089500	TraesCS1D02G073200
TraesCS1A02G070900	TraesCS1B02G089600	TraesCS1D02G073300
TraesCS1A02G071300	TraesCS1B02G089700	TraesCS1D02G073600
TraesCS1A02G071500	TraesCS1B02G089800	TraesCS1D02G073900
TraesCS1A02G071700	TraesCS1B02G090300	TraesCS1D02G074300
TraesCS1A02G071800	TraesCS1B02G090400	TraesCS1D02G074400
TraesCS1A02G072000	TraesCS1B02G090500	TraesCS1D02G074500
TraesCS1A02G072200	TraesCS1B02G090600	TraesCS1D02G074600
TraesCS1A02G072600	TraesCS1B02G091500	TraesCS1D02G075500
TraesCS1A02G072700	TraesCS1B02G091600	TraesCS1D02G075600
TraesCS1A02G072800	TraesCS1B02G091700	TraesCS1D02G075700
TraesCS1A02G072900	TraesCS1B02G091200	TraesCS1D02G075400
TraesCS1A02G073000	TraesCS1B02G092300	TraesCS1D02G075900
TraesCS1A02G073100	TraesCS1B02G092100	TraesCS1D02G076000
TraesCS1A02G073200	TraesCS1B02G092000	TraesCS1D02G076100
TraesCS1A02G073300	TraesCS1B02G091900	TraesCS1D02G076200
TraesCS1A02G073400	TraesCS1B02G091800	TraesCS1D02G076300
TraesCS1A02G073900	TraesCS1B02G092400	TraesCS1D02G076600
TraesCS1A02G074100	TraesCS1B02G092700	TraesCS1D02G077000
TraesCS1A02G074300	TraesCS1B02G093000	TraesCS1D02G077200
TraesCS1A02G074400	TraesCS1B02G093300	TraesCS1D02G077300
TraesCS1A02G074800	TraesCS1B02G093400	TraesCS1D02G077400
TraesCS1A02G074900	TraesCS1B02G093500	TraesCS1D02G077500
TraesCS1A02G075000	TraesCS1B02G093600	TraesCS1D02G077600
TraesCS1A02G075100	TraesCS1B02G093700	TraesCS1D02G077700
TraesCS1A02G075600	TraesCS1B02G094200	TraesCS1D02G077900
TraesCS1A02G075700	TraesCS1B02G094300	TraesCS1D02G078000
TraesCS1A02G075900	TraesCS1B02G094400	TraesCS1D02G078300
TraesCS1A02G076000	TraesCS1B02G094700	TraesCS1D02G078400
TraesCS1A02G076100	TraesCS1B02G094600	TraesCS1D02G078500
TraesCS1A02G076200	TraesCS1B02G094500	TraesCS1D02G078600
TraesCS1A02G076900	TraesCS1B02G095000	TraesCS1D02G079100
TraesCS1A02G077200	TraesCS1B02G095200	TraesCS1D02G079300
TraesCS1A02G077500	TraesCS1B02G095600	TraesCS1D02G079600
TraesCS1A02G077600	TraesCS1B02G095700	TraesCS1D02G079700
TraesCS1A02G077700	TraesCS1B02G095800	TraesCS1D02G079800
TraesCS1A02G077800	TraesCS1B02G095900	TraesCS1D02G079900
TraesCS1A02G078100	TraesCS1B02G096200	TraesCS1D02G080300
TraesCS1A02G078200	TraesCS1B02G096300	TraesCS1D02G080400
TraesCS1A02G078700	TraesCS1B02G096700	TraesCS1D02G080700
TraesCS1A02G078800	TraesCS1B02G097200	TraesCS1D02G081200
TraesCS1A02G079300	TraesCS1B02G097000	TraesCS1D02G081000
TraesCS1A02G079400	TraesCS1B02G096900	TraesCS1D02G080900
TraesCS1A02G079500	TraesCS1B02G096800	TraesCS1D02G080800
TraesCS1A02G079600	TraesCS1B02G097600	TraesCS1D02G081300
TraesCS1A02G079700	TraesCS1B02G097700	TraesCS1D02G081400
TraesCS1A02G079800	TraesCS1B02G097800	TraesCS1D02G081500
TraesCS1A02G080000	TraesCS1B02G098000	TraesCS1D02G081700
TraesCS1A02G080100	TraesCS1B02G098100	TraesCS1D02G081800
TraesCS1A02G080200	TraesCS1B02G098200	TraesCS1D02G081900
TraesCS1A02G080400	TraesCS1B02G098400	TraesCS1D02G082100
TraesCS1A02G080500	TraesCS1B02G098600	TraesCS1D02G082200
TraesCS1A02G081200	TraesCS1B02G098800	TraesCS1D02G082800
TraesCS1A02G081300	TraesCS1B02G099000	TraesCS1D02G082900
TraesCS1A02G081400	TraesCS1B02G099100	TraesCS1D02G083000
TraesCS1A02G081500	TraesCS1B02G099200	TraesCS1D02G083100
TraesCS1A02G082000	TraesCS1B02G099600	TraesCS1D02G083600
TraesCS1A02G082200	TraesCS1B02G099800	TraesCS1D02G083700
TraesCS1A02G082300	TraesCS1B02G099900	TraesCS1D02G083800
TraesCS1A02G082500	TraesCS1B02G100100	TraesCS1D02G083900
TraesCS1A02G082600	TraesCS1B02G100200	TraesCS1D02G084000
TraesCS1A02G082700	TraesCS1B02G100300	TraesCS1D02G084100
TraesCS1A02G083000	TraesCS1B02G100400	TraesCS1D02G084200
TraesCS1A02G083100	TraesCS1B02G100600	TraesCS1D02G084400
TraesCS1A02G083300	TraesCS1B02G100700	TraesCS1D02G084500
TraesCS1A02G083400	TraesCS1B02G100800	TraesCS1D02G084600
TraesCS1A02G083500	TraesCS1B02G101000	TraesCS1D02G084700
TraesCS1A02G083800	TraesCS1B02G101100	TraesCS1D02G084900
TraesCS1A02G084000	TraesCS1B02G101500	TraesCS1D02G085200
TraesCS1A02G084100	TraesCS1B02G101600	TraesCS1D02G085300
TraesCS1A02G084200	TraesCS1B02G101700	TraesCS1D02G085400
TraesCS1A02G084300	TraesCS4B02G156500	TraesCS4D02G156100
TraesCS1A02G084500	TraesCS1B02G101800	TraesCS1D02G085900
TraesCS1A02G084600	TraesCS1B02G101900	TraesCS1D02G086000
TraesCS1A02G084800	TraesCS1B02G102000	TraesCS1D02G086200
TraesCS1A02G084900	TraesCS1B02G102100	TraesCS1D02G086300
TraesCS1A02G085000	TraesCS1B02G102200	TraesCS1D02G086400
TraesCS1A02G085500	TraesCS1B02G102600	TraesCS1D02G086600
TraesCS1A02G085600	TraesCS1B02G102700	TraesCS1D02G086700
TraesCS1A02G085800	TraesCS1B02G103700	TraesCS1D02G087300
TraesCS1A02G086100	TraesCS1B02G104500	TraesCS1D02G087600
TraesCS1A02G086200	TraesCS1B02G104600	TraesCS1D02G087800
TraesCS1A02G086300	TraesCS1B02G104700	TraesCS1D02G087900
TraesCS1A02G086500	TraesCS1B02G104900	TraesCS1D02G088000
TraesCS1A02G086600	TraesCS1B02G105100	TraesCS1D02G088100
TraesCS1A02G086800	TraesCS1B02G105200	TraesCS1D02G088200
TraesCS1A02G086900	TraesCS1B02G105300	TraesCS1D02G088300
TraesCS1A02G087000	TraesCS1B02G105400	TraesCS1D02G088400
TraesCS1A02G087100	TraesCS1B02G105700	TraesCS1D02G088700
TraesCS1A02G087500	TraesCS1B02G106400	TraesCS1D02G088800
TraesCS1A02G087900	TraesCS1B02G106900	TraesCS1D02G089200
TraesCS1A02G088000	TraesCS1B02G107000	TraesCS1D02G089300
TraesCS1A02G088200	TraesCS1B02G107200	TraesCS1D02G089500
TraesCS1A02G088400	TraesCS1B02G107400	TraesCS1D02G089900
TraesCS1A02G088600	TraesCS1B02G107600	TraesCS1D02G090000
TraesCS1A02G088700	TraesCS1B02G107700	TraesCS1D02G090100
TraesCS1A02G088900	TraesCS1B02G107800	TraesCS1D02G090200
TraesCS1A02G089100	TraesCS1B02G116700	TraesCS1D02G097400
TraesCS1A02G089500	TraesCS1B02G117400	TraesCS1D02G098000
TraesCS1A02G089800	TraesCS1B02G117800	TraesCS1D02G098300
TraesCS1A02G089900	TraesCS1B02G117900	TraesCS1D02G098400
TraesCS1A02G090000	TraesCS1B02G118000	TraesCS1D02G098500
TraesCS1A02G090100	TraesCS1B02G118200	TraesCS1D02G098600
TraesCS1A02G090300	TraesCS1B02G118300	TraesCS1D02G098700
TraesCS1A02G090600	TraesCS1B02G118400	TraesCS1D02G099200
TraesCS1A02G090800	TraesCS1B02G118500	TraesCS1D02G099300
TraesCS1A02G091100	TraesCS1B02G118900	TraesCS1D02G099600
TraesCS1A02G091200	TraesCS1B02G119000	TraesCS1D02G099700
TraesCS1A02G091300	TraesCS1B02G119100	TraesCS1D02G099900
TraesCS1A02G091400	TraesCS1B02G119200	TraesCS1D02G100000
TraesCS1A02G091500	TraesCS1B02G119300	TraesCS1D02G100100
TraesCS1A02G091600	TraesCS1B02G119400	TraesCS1D02G100200
TraesCS1A02G092100	TraesCS1B02G119900	TraesCS1D02G100700
TraesCS1A02G092200	TraesCS1B02G120000	TraesCS1D02G100800
TraesCS1A02G092700	TraesCS1B02G120300	TraesCS1D02G101200
TraesCS1A02G092800	TraesCS1B02G120500	TraesCS1D02G101500
TraesCS1A02G092900	TraesCS1B02G120600	TraesCS1D02G101600
TraesCS1A02G093000	TraesCS1B02G121200	TraesCS1D02G101700
TraesCS1A02G093300	TraesCS1B02G121600	TraesCS1D02G101900
TraesCS1A02G093700	TraesCS1B02G121800	TraesCS1D02G102100
TraesCS1A02G093900	TraesCS1B02G122000	TraesCS1D02G102500
TraesCS1A02G094000	TraesCS1B02G122100	TraesCS1D02G102600
TraesCS1A02G094100	TraesCS1B02G122200	TraesCS1D02G102700
TraesCS1A02G094200	TraesCS1B02G122300	TraesCS1D02G103000
TraesCS1A02G094500	TraesCS1B02G122600	TraesCS1D02G103100
TraesCS1A02G094800	TraesCS1B02G122700	TraesCS1D02G103400
TraesCS1A02G095000	TraesCS1B02G123200	TraesCS1D02G104200
TraesCS1A02G095100	TraesCS1B02G123100	TraesCS1D02G103800
TraesCS1A02G095200	TraesCS1B02G123000	TraesCS1D02G103700
TraesCS1A02G095400	TraesCS1B02G128300	TraesCS1D02G104300
TraesCS1A02G095500	TraesCS1B02G128100	TraesCS1D02G104400
TraesCS1A02G095600	TraesCS1B02G128000	TraesCS1D02G104500
TraesCS1A02G095800	TraesCS1B02G127900	TraesCS1D02G104800
TraesCS1A02G095900	TraesCS1B02G127800	TraesCS1D02G104900
TraesCS1A02G096000	TraesCS1B02G127700	TraesCS1D02G105000
TraesCS1A02G096100	TraesCS1B02G127600	TraesCS1D02G105100
TraesCS1A02G096200	TraesCS1B02G127500	TraesCS1D02G105200
TraesCS1A02G096300	TraesCS1B02G127400	TraesCS1D02G105300
TraesCS1A02G096400	TraesCS1B02G127300	TraesCS1D02G105400
TraesCS1A02G096600	TraesCS1B02G127000	TraesCS1D02G105600
TraesCS1A02G097000	TraesCS1B02G126900	TraesCS1D02G105800
TraesCS1A02G097100	TraesCS1B02G126800	TraesCS1D02G105900
TraesCS1A02G097200	TraesCS1B02G126700	TraesCS1D02G106000
TraesCS1A02G097300	TraesCS1B02G126600	TraesCS1D02G106100
TraesCS1A02G097400	TraesCS1B02G126500	TraesCS1D02G106200
TraesCS1A02G097500	TraesCS1B02G126300	TraesCS1D02G106300
TraesCS1A02G097600	TraesCS1B02G126200	TraesCS1D02G106400
TraesCS1A02G097700	TraesCS1B02G126100	TraesCS1D02G106500
TraesCS1A02G098900	TraesCS1B02G125700	TraesCS1D02G106800
TraesCS1A02G099000	TraesCS1B02G125400	TraesCS1D02G107000
TraesCS1A02G099300	TraesCS1B02G125100	TraesCS1D02G107200
TraesCS1A02G099400	TraesCS1B02G124800	TraesCS1D02G107300
TraesCS1A02G099500	TraesCS1B02G124900	TraesCS1D02G107400
TraesCS1A02G099600	TraesCS1B02G111800	TraesCS1D02G093100
TraesCS1A02G099700	TraesCS1B02G111700	TraesCS1D02G093000
TraesCS1A02G099900	TraesCS1B02G111600	TraesCS1D02G092900
TraesCS1A02G100100	TraesCS1B02G111400	TraesCS1D02G092700
TraesCS1A02G100200	TraesCS1B02G111300	TraesCS1D02G092600
TraesCS1A02G100500	TraesCS1B02G110500	TraesCS1D02G092300
TraesCS1A02G100600	TraesCS1B02G110400	TraesCS1D02G092200
TraesCS1A02G101100	TraesCS1B02G111900	TraesCS1D02G093200
TraesCS1A02G101200	TraesCS1B02G112000	TraesCS1D02G093400
TraesCS1A02G101900	TraesCS1B02G112300	TraesCS1D02G093600
TraesCS1A02G102200	TraesCS1B02G112600	TraesCS1D02G093800
TraesCS1A02G102300	TraesCS1B02G112700	TraesCS1D02G093900
TraesCS1A02G102500	TraesCS1B02G113300	TraesCS1D02G094400
TraesCS1A02G102600	TraesCS1B02G113400	TraesCS1D02G094600
TraesCS1A02G102700	TraesCS1B02G113500	TraesCS1D02G094700
TraesCS1A02G102800	TraesCS1B02G113700	TraesCS1D02G094900
TraesCS1A02G102900	TraesCS1B02G113800	TraesCS1D02G095000
TraesCS1A02G103000	TraesCS1B02G114300	TraesCS1D02G095100
TraesCS1A02G103100	TraesCS1B02G114500	TraesCS1D02G095500
TraesCS1A02G103300	TraesCS1B02G114600	TraesCS1D02G095800
TraesCS1A02G103700	TraesCS5B02G011600	TraesCS5D02G019200
TraesCS1A02G103900	TraesCS5B02G012000	TraesCS5D02G019400
TraesCS1A02G104000	TraesCS1B02G114700	TraesCS1D02G095900
TraesCS1A02G104100	TraesCS1B02G115000	TraesCS1D02G096200
TraesCS1A02G104200	TraesCS1B02G115800	TraesCS1D02G096300
TraesCS1A02G104300	TraesCS1B02G115900	TraesCS1D02G096400
TraesCS1A02G104600	TraesCS1B02G116000	TraesCS1D02G096800
TraesCS1A02G104700	TraesCS1B02G116100	TraesCS1D02G096900
TraesCS1A02G104800	TraesCS1B02G116300	TraesCS1D02G097100
TraesCS1A02G105000	TraesCS1B02G116500	TraesCS1D02G097200
TraesCS1A02G105100	TraesCS1B02G116600	TraesCS1D02G097300
TraesCS1A02G105300	TraesCS1B02G130800	TraesCS1D02G109900
TraesCS1A02G105500	TraesCS1B02G131000	TraesCS1D02G109700
TraesCS1A02G105600	TraesCS1B02G131300	TraesCS1D02G109600
TraesCS1A02G105700	TraesCS1B02G128700	TraesCS1D02G109300
TraesCS1A02G105800	TraesCS1B02G128600	TraesCS1D02G109200
TraesCS1A02G105900	TraesCS1B02G128500	TraesCS1D02G109100
TraesCS1A02G106000	TraesCS1B02G128400	TraesCS1D02G109000
TraesCS1A02G106100	TraesCS1B02G123400	TraesCS1D02G108900
TraesCS1A02G106200	TraesCS1B02G123500	TraesCS1D02G108800
TraesCS1A02G106300	TraesCS1B02G123600	TraesCS1D02G108700
TraesCS1A02G106400	TraesCS1B02G123800	TraesCS1D02G108600
TraesCS1A02G106500	TraesCS1B02G123900	TraesCS1D02G108500
TraesCS1A02G106600	TraesCS1B02G124100	TraesCS1D02G108300
TraesCS1A02G106800	TraesCS1B02G124300	TraesCS1D02G108000
TraesCS1A02G107000	TraesCS1B02G124400	TraesCS1D02G107800
TraesCS1A02G107100	TraesCS1B02G124500	TraesCS1D02G107700
TraesCS1A02G107200	TraesCS1B02G124600	TraesCS1D02G107600
TraesCS1A02G107300	TraesCS1B02G124700	TraesCS1D02G107500
TraesCS1A02G107500	TraesCS1B02G129500	TraesCS1D02G111600
TraesCS1A02G107700	TraesCS1B02G129800	TraesCS1D02G111400
TraesCS1A02G107800	TraesCS1B02G129900	TraesCS1D02G111300
TraesCS1A02G107900	TraesCS1B02G130100	TraesCS1D02G111100
TraesCS1A02G108000	TraesCS1B02G130200	TraesCS1D02G111000
TraesCS1A02G108100	TraesCS1B02G130300	TraesCS1D02G110900
TraesCS1A02G108300	TraesCS1B02G130500	TraesCS1D02G110700
TraesCS1A02G108800	TraesCS1B02G108100	TraesCS1D02G090300
TraesCS1A02G108900	TraesCS1B02G108200	TraesCS1D02G090400
TraesCS1A02G109200	TraesCS1B02G108700	TraesCS1D02G090900
TraesCS1A02G109300	TraesCS1B02G108800	TraesCS1D02G091000
TraesCS1A02G109400	TraesCS1B02G108900	TraesCS1D02G091100
TraesCS1A02G109500	TraesCS1B02G109000	TraesCS1D02G091200
TraesCS1A02G109600	TraesCS1B02G109100	TraesCS1D02G091300
TraesCS1A02G109800	TraesCS1B02G109300	TraesCS1D02G091500
TraesCS1A02G110000	TraesCS1B02G109400	TraesCS1D02G091600
TraesCS1A02G110300	TraesCS1B02G129300	TraesCS1D02G111900
TraesCS1A02G110400	TraesCS1B02G129200	TraesCS1D02G112000
TraesCS1A02G110600	TraesCS1B02G129100	TraesCS1D02G112100
TraesCS1A02G110900	TraesCS1B02G129000	TraesCS1D02G112300
TraesCS1A02G111000	TraesCS1B02G128800	TraesCS1D02G112500
TraesCS1A02G111300	TraesCS1B02G131600	TraesCS1D02G112800
TraesCS1A02G111500	TraesCS1B02G131700	TraesCS1D02G112900
TraesCS1A02G111600	TraesCS1B02G131800	TraesCS1D02G113000
TraesCS1A02G111700	TraesCS1B02G131900	TraesCS1D02G113100
TraesCS1A02G111800	TraesCS1B02G132000	TraesCS1D02G113200
TraesCS1A02G111900	TraesCS1B02G132100	TraesCS1D02G113400
TraesCS1A02G112000	TraesCS1B02G132300	TraesCS1D02G113600
TraesCS1A02G112100	TraesCS1B02G132400	TraesCS1D02G113700
TraesCS1A02G112200	TraesCS1B02G132500	TraesCS1D02G113900
TraesCS1A02G112400	TraesCS1B02G132600	TraesCS1D02G114000
TraesCS1A02G112500	TraesCS1B02G132700	TraesCS1D02G114100
TraesCS1A02G112600	TraesCS1B02G132800	TraesCS1D02G114200
TraesCS1A02G112700	TraesCS1B02G132900	TraesCS1D02G114300
TraesCS1A02G112800	TraesCS1B02G133100	TraesCS1D02G114400
TraesCS1A02G113100	TraesCS1B02G133200	TraesCS1D02G114500
TraesCS1A02G113200	TraesCS1B02G133300	TraesCS1D02G114600
TraesCS1A02G113300	TraesCS1B02G133400	TraesCS1D02G114700
TraesCS1A02G113400	TraesCS1B02G133500	TraesCS1D02G114800
TraesCS1A02G113700	TraesCS1B02G134000	TraesCS1D02G115300
TraesCS1A02G113800	TraesCS1B02G134100	TraesCS1D02G115400
TraesCS1A02G113900	TraesCS1B02G134200	TraesCS1D02G115500
TraesCS1A02G114000	TraesCS1B02G134300	TraesCS1D02G115700
TraesCS1A02G114100	TraesCS1B02G134400	TraesCS1D02G115800
TraesCS1A02G114700	TraesCS1B02G134600	TraesCS1D02G116000
TraesCS1A02G114800	TraesCS1B02G134700	TraesCS1D02G116100
TraesCS1A02G114900	TraesCS1B02G134800	TraesCS1D02G116300
TraesCS1A02G115000	TraesCS1B02G134900	TraesCS1D02G116400
TraesCS1A02G115100	TraesCS1B02G135000	TraesCS1D02G116500
TraesCS1A02G115200	TraesCS1B02G135100	TraesCS1D02G116600
TraesCS1A02G115400	TraesCS1B02G135300	TraesCS1D02G116800
TraesCS1A02G115500	TraesCS1B02G135400	TraesCS1D02G116900
TraesCS1A02G115600	TraesCS1B02G135500	TraesCS1D02G117000
TraesCS1A02G116100	TraesCS1B02G136100	TraesCS1D02G117300
TraesCS1A02G116500	TraesCS1B02G136500	TraesCS1D02G117800
TraesCS1A02G116700	TraesCS1B02G136700	TraesCS1D02G117900
TraesCS1A02G116900	TraesCS1B02G136800	TraesCS1D02G118000
TraesCS1A02G117000	TraesCS1B02G136900	TraesCS1D02G118100
TraesCS1A02G117100	TraesCS1B02G137000	TraesCS1D02G118200
TraesCS1A02G117400	TraesCS1B02G137200	TraesCS1D02G118500
TraesCS1A02G117500	TraesCS1B02G137300	TraesCS1D02G118600
TraesCS1A02G117600	TraesCS1B02G137400	TraesCS1D02G118700
TraesCS1A02G117800	TraesCS1B02G137500	TraesCS1D02G118900
TraesCS1A02G117900	TraesCS1B02G137600	TraesCS1D02G119000
TraesCS1A02G118100	TraesCS1B02G137700	TraesCS1D02G119100
TraesCS1A02G118200	TraesCS1B02G137900	TraesCS1D02G119300
TraesCS1A02G118300	TraesCS1B02G138000	TraesCS1D02G119400
TraesCS1A02G118400	TraesCS1B02G138100	TraesCS1D02G119500
TraesCS1A02G118700	TraesCS1B02G138200	TraesCS1D02G119600
TraesCS1A02G118800	TraesCS1B02G138300	TraesCS1D02G119700
TraesCS1A02G118900	TraesCS1B02G138400	TraesCS1D02G119800
TraesCS1A02G119000	TraesCS1B02G138500	TraesCS1D02G119900
TraesCS1A02G119100	TraesCS1B02G138600	TraesCS1D02G120000
TraesCS1A02G119300	TraesCS1B02G138700	TraesCS1D02G120100
TraesCS1A02G119400	TraesCS1B02G138800	TraesCS1D02G120200
TraesCS1A02G119500	TraesCS1B02G138900	TraesCS1D02G120300
TraesCS1A02G119600	TraesCS1B02G139000	TraesCS1D02G120500
TraesCS1A02G119700	TraesCS1B02G139100	TraesCS1D02G120600
TraesCS1A02G119800	TraesCS1B02G139200	TraesCS1D02G120700
TraesCS1A02G119900	TraesCS1B02G139400	TraesCS1D02G120800
TraesCS1A02G120100	TraesCS1B02G139500	TraesCS1D02G121000
TraesCS1A02G120200	TraesCS1B02G139600	TraesCS1D02G121200
TraesCS1A02G120300	TraesCS1B02G139700	TraesCS1D02G121300
TraesCS1A02G120400	TraesCS1B02G139800	TraesCS1D02G121400
TraesCS1A02G120500	TraesCS1B02G139900	TraesCS1D02G121500
TraesCS1A02G120800	TraesCS1B02G140100	TraesCS1D02G121600
TraesCS1A02G120900	TraesCS1B02G140200	TraesCS1D02G121700
TraesCS1A02G121000	TraesCS1B02G140400	TraesCS1D02G121900
TraesCS1A02G121200	TraesCS1B02G140500	TraesCS1D02G122000
TraesCS1A02G121300	TraesCS1B02G140700	TraesCS1D02G122100
TraesCS1A02G121700	TraesCS1B02G140900	TraesCS1D02G122500
TraesCS1A02G122000	TraesCS1B02G141200	TraesCS1D02G122800
TraesCS1A02G122100	TraesCS1B02G141300	TraesCS1D02G123100
TraesCS1A02G122200	TraesCS1B02G141400	TraesCS1D02G123200
TraesCS1A02G122300	TraesCS1B02G141500	TraesCS1D02G123300
TraesCS1A02G122500	TraesCS1B02G141700	TraesCS1D02G123400
TraesCS1A02G122700	TraesCS1B02G141900	TraesCS1D02G123600
TraesCS1A02G122800	TraesCS1B02G142000	TraesCS1D02G123700
TraesCS1A02G122900	TraesCS1B02G142100	TraesCS1D02G123800
TraesCS1A02G123000	TraesCS1B02G142200	TraesCS1D02G123900
TraesCS1A02G123100	TraesCS1B02G143600	TraesCS1D02G124000
TraesCS1A02G123200	TraesCS1B02G143500	TraesCS1D02G130900
TraesCS1A02G123600	TraesCS1B02G143400	TraesCS1D02G130800
TraesCS1A02G123700	TraesCS1B02G143300	TraesCS1D02G130700
TraesCS1A02G123900	TraesCS1B02G143100	TraesCS1D02G130400
TraesCS1A02G124100	TraesCS1B02G143000	TraesCS1D02G130300
TraesCS1A02G124200	TraesCS1B02G142800	TraesCS1D02G130200
TraesCS1A02G124400	TraesCS1B02G142600	TraesCS1D02G129500
TraesCS1A02G124500	TraesCS1B02G142500	TraesCS1D02G129400
TraesCS1A02G124600	TraesCS1B02G142400	TraesCS1D02G129200
TraesCS1A02G124700	TraesCS1B02G143700	TraesCS1D02G129100
TraesCS1A02G125000	TraesCS1B02G142300	TraesCS1D02G129000
TraesCS1A02G125200	TraesCS1B02G144200	TraesCS1D02G128700
TraesCS1A02G125300	TraesCS1B02G144000	TraesCS1D02G128500
TraesCS1A02G125400	TraesCS1B02G143800	TraesCS1D02G128400
TraesCS1A02G125500	TraesCS1B02G144500	TraesCS1D02G128000
TraesCS1A02G125700	TraesCS1B02G144700	TraesCS1D02G127800
TraesCS1A02G125800	TraesCS1B02G144800	TraesCS1D02G127700
TraesCS1A02G125900	TraesCS1B02G145000	TraesCS1D02G127600
TraesCS1A02G126000	TraesCS1B02G145200	TraesCS1D02G127500
TraesCS1A02G126100	TraesCS1B02G145300	TraesCS1D02G127400
TraesCS1A02G126200	TraesCS1B02G145400	TraesCS1D02G127300
TraesCS1A02G126300	TraesCS1B02G145500	TraesCS1D02G127200
TraesCS1A02G126400	TraesCS1B02G145600	TraesCS1D02G127000
TraesCS1A02G126800	TraesCS1B02G145800	TraesCS1D02G126900
TraesCS1A02G126900	TraesCS1B02G147700	TraesCS1D02G126600
TraesCS1A02G127000	TraesCS1B02G147600	TraesCS1D02G126700
TraesCS1A02G127400	TraesCS1B02G147500	TraesCS1D02G126800
TraesCS1A02G127500	TraesCS1B02G147400	TraesCS1D02G126500
TraesCS1A02G127900	TraesCS1B02G147000	TraesCS1D02G126300
TraesCS1A02G128100	TraesCS1B02G148100	TraesCS1D02G126100
TraesCS1A02G128300	TraesCS1B02G146700	TraesCS1D02G124900
TraesCS1A02G128600	TraesCS1B02G146600	TraesCS1D02G124800
TraesCS1A02G128800	TraesCS1B02G146800	TraesCS1D02G125000
TraesCS1A02G128900	TraesCS1B02G146500	TraesCS1D02G125100
TraesCS1A02G129000	TraesCS1B02G147900	TraesCS1D02G125700
TraesCS1A02G129100	TraesCS1B02G146100	TraesCS1D02G125600
TraesCS1A02G129200	TraesCS1B02G146000	TraesCS1D02G125500
TraesCS1A02G129400	TraesCS1B02G146200	TraesCS1D02G125300
TraesCS1A02G129500	TraesCS1B02G146400	TraesCS1D02G125200
TraesCS1A02G129600	TraesCS1B02G147200	TraesCS1D02G125900
TraesCS1A02G129700	TraesCS1B02G156100	TraesCS1D02G138500
TraesCS1A02G129800	TraesCS1B02G156000	TraesCS1D02G138400
TraesCS1A02G130700	TraesCS1B02G156600	TraesCS1D02G139000
TraesCS1A02G130800	TraesCS1B02G156800	TraesCS1D02G139100
TraesCS1A02G130900	TraesCS1B02G153800	TraesCS1D02G136500
TraesCS1A02G131000	TraesCS1B02G153400	TraesCS1D02G132200
TraesCS1A02G131200	TraesCS1B02G154800	TraesCS1D02G137000
TraesCS1A02G131500	TraesCS1B02G152100	TraesCS1D02G136900
TraesCS1A02G131600	TraesCS1B02G154400	TraesCS1D02G136400
TraesCS1A02G132400	TraesCS1B02G154500	TraesCS7D02G246600
TraesCS1A02G132600	TraesCS1B02G154200	TraesCS1D02G135500
TraesCS1A02G133000	TraesCS1B02G151200	TraesCS1D02G131900
TraesCS1A02G133100	TraesCS1B02G151300	TraesCS1D02G131800
TraesCS1A02G133200	TraesCS1B02G152700	TraesCS1D02G124200
TraesCS1A02G133400	TraesCS1B02G150000	TraesCS1D02G124300
TraesCS1A02G133500	TraesCS1B02G150100	TraesCS1D02G124400
TraesCS1A02G133700	TraesCS1B02G148400	TraesCS1D02G124600
TraesCS1A02G133800	TraesCS1B02G146900	TraesCS1D02G124700
TraesCS1A02G133900	TraesCS1B02G147300	TraesCS1D02G126000
TraesCS1A02G134000	TraesCS1B02G148000	TraesCS1D02G125800
TraesCS1A02G134500	TraesCS1B02G152500	TraesCS1D02G124100
TraesCS1A02G134600	TraesCS1B02G148200	TraesCS1D02G131100
TraesCS1A02G134800	TraesCS1B02G149000	TraesCS1D02G131700
TraesCS1A02G135100	TraesCS1B02G149700	TraesCS1D02G131600
TraesCS1A02G135300	TraesCS1B02G150500	TraesCS1D02G131500
TraesCS1A02G135700	TraesCS1B02G150400	TraesCS1D02G131200
TraesCS1A02G135800	TraesCS1B02G156400	TraesCS1D02G138800
TraesCS1A02G135900	TraesCS1B02G156300	TraesCS1D02G138700
TraesCS1A02G136000	TraesCS1B02G156200	TraesCS1D02G138600
TraesCS1A02G136100	TraesCS1B02G155100	TraesCS1D02G134600
TraesCS1A02G136200	TraesCS1B02G154100	TraesCS1D02G136800
TraesCS1A02G136600	TraesCS1B02G155000	TraesCS1D02G134700
TraesCS1A02G136800	TraesCS1B02G153700	TraesCS1D02G134800
TraesCS1A02G137200	TraesCS1B02G155700	TraesCS1D02G138100
TraesCS1A02G137300	TraesCS1B02G155800	TraesCS1D02G138200
TraesCS1A02G137400	TraesCS1B02G152000	TraesCS1D02G133300
TraesCS1A02G137700	TraesCS1B02G148900	TraesCS1D02G133700
TraesCS1A02G137800	TraesCS1B02G149400	TraesCS1D02G132600
TraesCS1A02G137900	TraesCS1B02G153300	TraesCS1D02G134400
TraesCS1A02G138300	TraesCS3B02G183400	TraesCS1D02G134100
TraesCS1A02G138400	TraesCS1B02G152200	TraesCS1D02G135200
TraesCS1A02G138500	TraesCS1B02G152300	TraesCS1D02G135300
TraesCS1A02G138700	TraesCS1B02G152400	TraesCS1D02G133500
TraesCS1A02G138800	TraesCS1B02G148500	TraesCS1D02G132700
TraesCS1A02G139200	TraesCS1B02G149600	TraesCS1D02G132800
TraesCS1A02G139300	TraesCS1B02G149500	TraesCS1D02G132900
TraesCS1A02G139400	TraesCS1B02G149800	TraesCS1D02G133800
TraesCS1A02G139700	TraesCS1B02G156900	TraesCS1D02G139300
TraesCS1A02G139900	TraesCS1B02G157000	TraesCS1D02G139400
TraesCS1A02G140800	TraesCS6B02G236500	TraesCS5D02G416100
TraesCS1A02G141100	TraesCS1B02G157500	TraesCS1D02G140100
TraesCS1A02G141200	TraesCS1B02G157600	TraesCS1D02G140200
TraesCS1A02G141300	TraesCS1B02G157700	TraesCS1D02G140300
TraesCS1A02G141400	TraesCS1B02G157900	TraesCS1D02G140400
TraesCS1A02G141500	TraesCS1B02G158000	TraesCS1D02G140500
TraesCS1A02G141600	TraesCS1B02G158200	TraesCS1D02G140700
TraesCS1A02G141700	TraesCS1B02G158300	TraesCS1D02G140800
TraesCS1A02G141800	TraesCS1B02G158400	TraesCS1D02G140900
TraesCS1A02G142000	TraesCS1B02G159700	TraesCS1D02G141100
TraesCS1A02G142200	TraesCS1B02G159600	TraesCS1D02G141200
TraesCS1A02G142300	TraesCS1B02G159500	TraesCS1D02G141300
TraesCS1A02G142400	TraesCS1B02G159400	TraesCS1D02G141400
TraesCS1A02G142500	TraesCS1B02G159200	TraesCS1D02G141500
TraesCS1A02G142600	TraesCS1B02G159100	TraesCS1D02G141600
TraesCS1A02G142900	TraesCS1B02G158900	TraesCS1D02G141700
TraesCS1A02G143000	TraesCS1B02G158600	TraesCS1D02G141800
TraesCS1A02G143100	TraesCS1B02G158500	TraesCS1D02G142000
TraesCS1A02G143400	TraesCS1B02G160800	TraesCS1D02G142200
TraesCS1A02G143500	TraesCS1B02G160900	TraesCS1D02G142300
TraesCS1A02G143600	TraesCS1B02G161000	TraesCS1D02G142400
TraesCS1A02G143700	TraesCS1B02G161100	TraesCS1D02G142500
TraesCS1A02G143800	TraesCS1B02G161200	TraesCS1D02G142600
TraesCS1A02G143900	TraesCS1B02G161300	TraesCS1D02G142700
TraesCS1A02G144000	TraesCS1B02G161400	TraesCS1D02G143000
TraesCS1A02G144100	TraesCS1B02G161500	TraesCS1D02G143200
TraesCS1A02G144400	TraesCS1B02G161800	TraesCS1D02G143500
TraesCS1A02G144600	TraesCS1B02G161900	TraesCS1D02G143700
TraesCS1A02G144700	TraesCS1B02G162000	TraesCS1D02G143800
TraesCS1A02G144800	TraesCS1B02G162100	TraesCS1D02G143900
TraesCS1A02G145000	TraesCS1B02G162300	TraesCS1D02G144000
TraesCS1A02G145300	TraesCS1B02G162500	TraesCS1D02G144200
TraesCS1A02G145700	TraesCS1B02G162600	TraesCS1D02G144300
TraesCS1A02G145800	TraesCS1B02G164000	TraesCS1D02G144400
TraesCS1A02G145900	TraesCS1B02G164100	TraesCS1D02G144500
TraesCS1A02G146000	TraesCS1B02G164200	TraesCS1D02G144600
TraesCS1A02G146200	TraesCS1B02G164300	TraesCS1D02G144700
TraesCS1A02G146600	TraesCS1B02G164900	TraesCS1D02G144800
TraesCS1A02G146900	TraesCS1B02G164700	TraesCS1D02G145000
TraesCS1A02G147000	TraesCS1B02G164500	TraesCS1D02G145100
TraesCS1A02G147200	TraesCS1B02G165300	TraesCS1D02G145300
TraesCS1A02G147400	TraesCS1B02G165500	TraesCS1D02G145400
TraesCS1A02G147500	TraesCS1B02G165600	TraesCS1D02G145500
TraesCS1A02G147600	TraesCS1B02G165700	TraesCS1D02G145600
TraesCS1A02G147700	TraesCS1B02G165800	TraesCS1D02G145700
TraesCS1A02G148000	TraesCS1B02G165900	TraesCS1D02G145900
TraesCS1A02G148300	TraesCS1B02G166000	TraesCS1D02G146000
TraesCS1A02G149100	TraesCS1B02G167000	TraesCS1D02G146400
TraesCS1A02G149200	TraesCS1B02G167100	TraesCS1D02G146500
TraesCS1A02G149300	TraesCS1B02G167200	TraesCS1D02G146600
TraesCS1A02G149700	TraesCS1B02G167700	TraesCS1D02G146900
TraesCS1A02G149800	TraesCS1B02G167800	TraesCS1D02G147000
TraesCS1A02G150200	TraesCS1B02G168000	TraesCS1D02G147200
TraesCS1A02G150400	TraesCS1B02G168100	TraesCS1D02G147400
TraesCS1A02G150500	TraesCS4B02G190700	TraesCS1D02G147500
TraesCS1A02G150600	TraesCS1B02G168200	TraesCS1D02G147600
TraesCS1A02G150700	TraesCS1B02G168300	TraesCS1D02G147700
TraesCS1A02G150800	TraesCS1B02G168400	TraesCS1D02G147800
TraesCS1A02G150900	TraesCS1B02G168500	TraesCS1D02G147900
TraesCS1A02G151000	TraesCS1B02G168600	TraesCS1D02G148000
TraesCS1A02G151200	TraesCS1B02G168800	TraesCS1D02G148200
TraesCS1A02G151400	TraesCS1B02G168900	TraesCS1D02G148400
TraesCS1A02G151500	TraesCS1B02G169100	TraesCS1D02G148500
TraesCS1A02G151600	TraesCS1B02G169200	TraesCS1D02G148600
TraesCS1A02G151700	TraesCS1B02G169300	TraesCS1D02G148700
TraesCS1A02G152000	TraesCS1B02G169400	TraesCS1D02G148800
TraesCS1A02G152100	TraesCS1B02G169500	TraesCS1D02G148900
TraesCS1A02G152200	TraesCS1B02G169600	TraesCS1D02G149100
TraesCS1A02G152300	TraesCS1B02G169800	TraesCS1D02G149200
TraesCS1A02G152400	TraesCS1B02G170000	TraesCS1D02G149500
TraesCS1A02G152500	TraesCS1B02G169900	TraesCS1D02G149400
TraesCS1A02G152600	TraesCS1B02G170100	TraesCS1D02G149700
TraesCS1A02G152800	TraesCS1B02G170200	TraesCS1D02G149800
TraesCS1A02G152900	TraesCS1B02G170300	TraesCS1D02G149900
TraesCS1A02G153100	TraesCS1B02G171800	TraesCS1D02G151500
TraesCS1A02G153300	TraesCS1B02G171600	TraesCS1D02G151800
TraesCS1A02G153400	TraesCS1B02G171500	TraesCS1D02G151900
TraesCS1A02G153600	TraesCS1B02G171400	TraesCS1D02G152000
TraesCS1A02G153800	TraesCS1B02G171300	TraesCS1D02G152200
TraesCS1A02G153900	TraesCS1B02G171200	TraesCS1D02G152300
TraesCS1A02G154300	TraesCS1B02G170900	TraesCS1D02G153100
TraesCS1A02G154500	TraesCS1B02G170500	TraesCS1D02G153400
TraesCS1A02G154700	TraesCS1B02G171900	TraesCS1D02G153600
TraesCS1A02G154900	TraesCS1B02G172100	TraesCS1D02G153700
TraesCS1A02G155300	TraesCS1B02G172500	TraesCS1D02G154000
TraesCS1A02G155500	TraesCS1B02G172800	TraesCS1D02G154200
TraesCS1A02G155600	TraesCS1B02G173000	TraesCS1D02G154300
TraesCS1A02G156000	TraesCS1B02G173100	TraesCS1D02G154400
TraesCS1A02G156100	TraesCS1B02G173200	TraesCS1D02G154700
TraesCS1A02G156300	TraesCS1B02G173300	TraesCS1D02G154800
TraesCS1A02G156400	TraesCS1B02G173400	TraesCS1D02G154900
TraesCS1A02G156500	TraesCS1B02G173600	TraesCS1D02G155000
TraesCS1A02G156600	TraesCS1B02G173700	TraesCS1D02G155100
TraesCS1A02G157500	TraesCS1B02G173900	TraesCS1D02G155200
TraesCS1A02G157700	TraesCS1B02G174000	TraesCS1D02G155300
TraesCS1A02G157900	TraesCS1B02G174100	TraesCS1D02G155400
TraesCS1A02G158200	TraesCS1B02G174200	TraesCS1D02G155500
TraesCS1A02G158300	TraesCS1B02G174300	TraesCS1D02G155600
TraesCS1A02G158400	TraesCS1B02G174400	TraesCS1D02G155700
TraesCS1A02G158500	TraesCS1B02G174500	TraesCS1D02G155800
TraesCS1A02G158600	TraesCS1B02G174600	TraesCS1D02G155900
TraesCS1A02G158700	TraesCS1B02G174700	TraesCS1D02G156000
TraesCS1A02G158800	TraesCS1B02G175400	TraesCS1D02G156100
TraesCS1A02G158900	TraesCS1B02G175000	TraesCS1D02G156200
TraesCS1A02G159000	TraesCS1B02G174900	TraesCS1D02G156300
TraesCS1A02G159100	TraesCS1B02G174800	TraesCS1D02G156400
TraesCS1A02G159200	TraesCS1B02G175600	TraesCS1D02G156600
TraesCS1A02G159300	TraesCS1B02G175700	TraesCS1D02G156700
TraesCS1A02G159400	TraesCS1B02G175800	TraesCS1D02G156800
TraesCS1A02G159600	TraesCS1B02G176000	TraesCS1D02G157000
TraesCS1A02G159700	TraesCS1B02G176700	TraesCS1D02G157100
TraesCS1A02G160000	TraesCS1B02G176600	TraesCS1D02G157200
TraesCS1A02G160100	TraesCS1B02G176500	TraesCS1D02G157300
TraesCS1A02G160200	TraesCS1B02G176400	TraesCS1D02G157400
TraesCS1A02G160300	TraesCS1B02G176300	TraesCS1D02G157500
TraesCS1A02G160500	TraesCS1B02G176100	TraesCS1D02G157600
TraesCS1A02G160600	TraesCS1B02G177300	TraesCS1D02G157800
TraesCS1A02G160900	TraesCS1B02G177600	TraesCS1D02G158000
TraesCS1A02G161300	TraesCS1B02G177800	TraesCS1D02G158300
TraesCS1A02G161600	TraesCS1B02G178200	TraesCS1D02G158500
TraesCS1A02G162100	TraesCS1B02G178700	TraesCS1D02G158900
TraesCS1A02G162200	TraesCS1B02G178800	TraesCS1D02G159000
TraesCS1A02G162300	TraesCS1B02G178900	TraesCS1D02G159100
TraesCS1A02G162400	TraesCS1B02G179000	TraesCS1D02G159200
TraesCS1A02G162500	TraesCS1B02G179800	TraesCS1D02G159900
TraesCS1A02G162600	TraesCS1B02G179700	TraesCS1D02G159800
TraesCS1A02G162700	TraesCS1B02G179600	TraesCS1D02G159700
TraesCS1A02G162800	TraesCS1B02G179500	TraesCS1D02G159600
TraesCS1A02G163000	TraesCS1B02G179300	TraesCS1D02G159500
TraesCS1A02G163200	TraesCS1B02G179100	TraesCS1D02G159300
TraesCS1A02G163400	TraesCS1B02G179900	TraesCS1D02G160000
TraesCS1A02G163700	TraesCS1B02G180400	TraesCS1D02G160500
TraesCS1A02G163900	TraesCS1B02G180700	TraesCS1D02G160800
TraesCS1A02G164000	TraesCS1B02G180900	TraesCS1D02G161000
TraesCS1A02G164200	TraesCS1B02G181000	TraesCS1D02G161200
TraesCS1A02G164300	TraesCS1B02G181100	TraesCS1D02G161300
TraesCS1A02G164700	TraesCS1B02G181600	TraesCS1D02G161800
TraesCS1A02G164900	TraesCS1B02G182000	TraesCS1D02G162000
TraesCS1A02G165300	TraesCS1B02G182100	TraesCS1D02G175300
TraesCS1A02G165400	TraesCS1B02G182200	TraesCS1D02G175200
TraesCS1A02G165600	TraesCS1B02G182300	TraesCS1D02G175100
TraesCS1A02G165700	TraesCS1B02G182400	TraesCS1D02G175000
TraesCS1A02G165800	TraesCS1B02G182500	TraesCS1D02G174900
TraesCS1A02G165900	TraesCS1B02G182600	TraesCS1D02G174800
TraesCS1A02G166000	TraesCS1B02G182700	TraesCS1D02G174700
TraesCS1A02G166600	TraesCS1B02G183100	TraesCS1D02G174100
TraesCS1A02G166900	TraesCS1B02G183200	TraesCS1D02G174000
TraesCS1A02G167000	TraesCS1B02G183400	TraesCS1D02G173900
TraesCS1A02G167100	TraesCS1B02G183500	TraesCS1D02G173800
TraesCS1A02G167200	TraesCS1B02G183600	TraesCS1D02G173700
TraesCS1A02G167300	TraesCS1B02G183700	TraesCS1D02G173600
TraesCS1A02G167400	TraesCS1B02G183800	TraesCS1D02G173500
TraesCS1A02G167600	TraesCS1B02G184000	TraesCS1D02G173300
TraesCS1A02G167700	TraesCS1B02G184100	TraesCS1D02G173200
TraesCS1A02G167800	TraesCS1B02G184200	TraesCS1D02G173100
TraesCS1A02G167900	TraesCS1B02G184300	TraesCS1D02G173000
TraesCS1A02G168100	TraesCS1B02G184500	TraesCS1D02G172800
TraesCS1A02G168300	TraesCS1B02G184600	TraesCS1D02G172700
TraesCS1A02G168400	TraesCS1B02G188500	TraesCS1D02G166400
TraesCS1A02G168500	TraesCS1B02G188400	TraesCS1D02G166500
TraesCS1A02G168600	TraesCS1B02G188300	TraesCS1D02G166600
TraesCS1A02G168700	TraesCS1B02G188200	TraesCS1D02G166700
TraesCS1A02G168800	TraesCS1B02G188100	TraesCS1D02G166800
TraesCS1A02G168900	TraesCS1B02G188000	TraesCS1D02G166900
TraesCS1A02G169000	TraesCS1B02G187900	TraesCS1D02G167000
TraesCS1A02G169100	TraesCS1B02G187800	TraesCS1D02G167100
TraesCS1A02G169200	TraesCS1B02G187700	TraesCS1D02G167200
TraesCS1A02G169300	TraesCS1B02G187600	TraesCS1D02G167300
TraesCS1A02G169500	TraesCS1B02G187500	TraesCS1D02G167400
TraesCS1A02G169600	TraesCS1B02G187400	TraesCS1D02G167500
TraesCS1A02G170000	TraesCS1B02G187200	TraesCS1D02G167600
TraesCS1A02G170100	TraesCS1B02G186800	TraesCS1D02G167800
TraesCS1A02G170200	TraesCS1B02G186900	TraesCS1D02G167900
TraesCS1A02G170300	TraesCS1B02G187000	TraesCS1D02G168000
TraesCS1A02G170400	TraesCS1B02G187100	TraesCS1D02G168100
TraesCS1A02G170700	TraesCS1B02G186600	TraesCS1D02G168400
TraesCS1A02G170800	TraesCS1B02G186500	TraesCS1D02G168500
TraesCS1A02G170900	TraesCS1B02G186400	TraesCS1D02G168600
TraesCS1A02G171100	TraesCS1B02G186200	TraesCS1D02G168800
TraesCS1A02G171200	TraesCS1B02G186100	TraesCS1D02G168900
TraesCS1A02G171400	TraesCS1B02G185600	TraesCS1D02G171800
TraesCS1A02G171500	TraesCS1B02G185400	TraesCS1D02G171900
TraesCS1A02G171600	TraesCS1B02G185100	TraesCS1D02G172100
TraesCS1A02G171800	TraesCS1B02G184900	TraesCS1D02G172300
TraesCS1A02G171900	TraesCS1B02G184800	TraesCS1D02G172400
TraesCS1A02G172100	TraesCS1B02G184700	TraesCS1D02G172600
TraesCS1A02G172300	TraesCS1B02G205000	TraesCS1D02G166300
TraesCS1A02G172600	TraesCS1B02G191700	TraesCS1D02G166000
TraesCS1A02G172700	TraesCS1B02G191600	TraesCS1D02G166100
TraesCS1A02G172800	TraesCS1B02G191500	TraesCS1D02G165900
TraesCS1A02G172900	TraesCS1B02G191400	TraesCS1D02G165800
TraesCS1A02G173000	TraesCS1B02G191300	TraesCS1D02G165700
TraesCS1A02G173100	TraesCS1B02G191200	TraesCS1D02G165600
TraesCS1A02G173200	TraesCS1B02G191100	TraesCS1D02G165500
TraesCS1A02G173400	TraesCS1B02G191000	TraesCS1D02G165400
TraesCS1A02G173500	TraesCS1B02G190900	TraesCS1D02G165300
TraesCS1A02G173600	TraesCS1B02G190800	TraesCS1D02G165200
TraesCS1A02G173700	TraesCS1B02G190700	TraesCS1D02G165100
TraesCS1A02G174500	TraesCS1B02G190000	TraesCS1D02G164600
TraesCS1A02G174900	TraesCS1B02G189800	TraesCS1D02G164200
TraesCS1A02G175000	TraesCS1B02G189700	TraesCS1D02G164100
TraesCS1A02G175100	TraesCS1B02G189600	TraesCS1D02G164000
TraesCS1A02G175500	TraesCS1B02G204900	TraesCS1D02G163800
TraesCS1A02G175600	TraesCS1B02G204800	TraesCS1D02G163700
TraesCS1A02G175700	TraesCS1B02G204600	TraesCS1D02G163300
TraesCS1A02G175800	TraesCS1B02G204500	TraesCS1D02G163200
TraesCS1A02G175900	TraesCS1B02G204300	TraesCS1D02G162900
TraesCS1A02G176000	TraesCS1B02G204100	TraesCS1D02G162800
TraesCS1A02G176200	TraesCS1B02G203900	TraesCS1D02G162700
TraesCS1A02G176300	TraesCS1B02G203800	TraesCS1D02G162600
TraesCS1A02G176500	TraesCS1B02G203600	TraesCS1D02G162500
TraesCS1A02G176700	TraesCS1B02G203300	TraesCS1D02G162400
TraesCS1A02G176800	TraesCS1B02G203400	TraesCS1D02G162300
TraesCS1A02G176900	TraesCS1B02G203500	TraesCS1D02G162200
TraesCS1A02G177000	TraesCS1B02G203200	TraesCS1D02G175400
TraesCS1A02G177400	TraesCS1B02G202800	TraesCS1D02G175900
TraesCS1A02G177500	TraesCS1B02G202700	TraesCS1D02G176000
TraesCS1A02G177600	TraesCS1B02G202600	TraesCS1D02G176100
TraesCS1A02G177700	TraesCS1B02G202500	TraesCS1D02G176200
TraesCS1A02G177800	TraesCS1B02G202400	TraesCS1D02G176400
TraesCS1A02G178000	TraesCS1B02G202300	TraesCS1D02G176500
TraesCS1A02G179300	TraesCS1B02G201200	TraesCS1D02G177600
TraesCS1A02G178200	TraesCS1B02G202100	TraesCS1D02G176700
TraesCS1A02G178300	TraesCS1B02G202000	TraesCS1D02G176800
TraesCS1A02G178400	TraesCS1B02G201900	TraesCS1D02G176900
TraesCS1A02G178600	TraesCS1B02G201600	TraesCS1D02G177100
TraesCS1A02G178700	TraesCS1B02G201800	TraesCS1D02G177000
TraesCS1A02G178800	TraesCS1B02G201500	TraesCS1D02G177300
TraesCS1A02G179000	TraesCS1B02G201400	TraesCS1D02G177400
TraesCS1A02G179400	TraesCS1B02G201100	TraesCS1D02G177700
TraesCS1A02G179500	TraesCS1B02G201000	TraesCS1D02G177800
TraesCS1A02G179600	TraesCS1B02G200900	TraesCS1D02G177900
TraesCS1A02G179700	TraesCS1B02G200700	TraesCS1D02G178000
TraesCS1A02G179900	TraesCS5B02G022500	TraesCS1D02G191200
TraesCS1A02G180000	TraesCS1B02G200600	TraesCS1D02G178200
TraesCS1A02G180100	TraesCS1B02G200400	TraesCS1D02G178300
TraesCS1A02G180200	TraesCS1B02G200300	TraesCS1D02G178400
TraesCS1A02G180300	TraesCS1B02G200200	TraesCS1D02G178500
TraesCS1A02G180400	TraesCS1B02G200100	TraesCS1D02G178600
TraesCS1A02G180500	TraesCS1B02G200000	TraesCS1D02G184100
TraesCS1A02G180700	TraesCS1B02G199900	TraesCS1D02G184200
TraesCS1A02G180800	TraesCS1B02G199700	TraesCS1D02G184400
TraesCS1A02G181000	TraesCS1B02G199600	TraesCS1D02G184500
TraesCS1A02G181100	TraesCS1B02G199500	TraesCS1D02G184600
TraesCS1A02G181400	TraesCS1B02G199400	TraesCS1D02G184700
TraesCS1A02G181500	TraesCS1B02G199300	TraesCS1D02G184800
TraesCS1A02G181600	TraesCS1B02G199200	TraesCS1D02G184900
TraesCS1A02G181900	TraesCS1B02G199100	TraesCS1D02G185000
TraesCS1A02G182000	TraesCS1B02G199000	TraesCS1D02G185100
TraesCS1A02G182100	TraesCS1B02G198900	TraesCS1D02G185200
TraesCS1A02G182200	TraesCS1B02G198800	TraesCS1D02G185300
TraesCS1A02G182300	TraesCS1B02G198700	TraesCS1D02G185500
TraesCS1A02G182400	TraesCS1B02G198500	TraesCS1D02G185600
TraesCS1A02G182500	TraesCS1B02G198400	TraesCS1D02G185700
TraesCS1A02G182600	TraesCS1B02G198100	TraesCS1D02G185900
TraesCS1A02G182700	TraesCS1B02G198000	TraesCS1D02G186100
TraesCS1A02G182800	TraesCS1B02G197700	TraesCS1D02G186300
TraesCS1A02G182900	TraesCS1B02G197800	TraesCS1D02G186400
TraesCS1A02G183000	TraesCS1B02G197900	TraesCS1D02G186500
TraesCS1A02G183100	TraesCS1B02G197600	TraesCS1D02G186600
TraesCS1A02G183300	TraesCS1B02G191900	TraesCS1D02G193900
TraesCS1A02G183400	TraesCS1B02G191800	TraesCS1D02G193800
TraesCS1A02G183500	TraesCS1B02G205200	TraesCS1D02G193700
TraesCS1A02G183800	TraesCS1B02G205300	TraesCS1D02G192900
TraesCS1A02G183900	TraesCS1B02G205400	TraesCS1D02G192800
TraesCS1A02G184000	TraesCS1B02G205500	TraesCS1D02G192600
TraesCS1A02G184100	TraesCS1B02G205600	TraesCS1D02G192500
TraesCS1A02G184500	TraesCS1B02G192600	TraesCS1D02G192200
TraesCS1A02G184600	TraesCS1B02G192700	TraesCS1D02G192100
TraesCS1A02G184800	TraesCS1B02G192800	TraesCS1D02G192000
TraesCS1A02G184900	TraesCS1B02G192900	TraesCS1D02G191900
TraesCS1A02G185100	TraesCS1B02G193000	TraesCS1D02G191800
TraesCS1A02G185200	TraesCS1B02G193100	TraesCS1D02G191700
TraesCS1A02G185300	TraesCS1B02G193200	TraesCS1D02G191600
TraesCS1A02G185400	TraesCS1B02G193300	TraesCS1D02G191500
TraesCS1A02G185800	TraesCS1B02G193600	TraesCS1D02G190800
TraesCS1A02G185900	TraesCS1B02G193700	TraesCS1D02G190900
TraesCS1A02G186000	TraesCS1B02G193800	TraesCS1D02G191000
TraesCS1A02G186200	TraesCS1B02G194000	TraesCS1D02G190600
TraesCS1A02G186300	TraesCS1B02G194100	TraesCS1D02G190300
TraesCS1A02G186400	TraesCS1B02G194200	TraesCS1D02G190200
TraesCS1A02G186500	TraesCS1B02G194300	TraesCS1D02G190100
TraesCS1A02G186700	TraesCS1B02G194700	TraesCS1D02G189800
TraesCS1A02G186800	TraesCS1B02G194800	TraesCS1D02G189700
TraesCS1A02G187000	TraesCS1B02G194900	TraesCS1D02G189600
TraesCS1A02G187100	TraesCS1B02G195000	TraesCS1D02G189500
TraesCS1A02G187300	TraesCS1B02G195100	TraesCS1D02G189400
TraesCS1A02G187400	TraesCS1B02G195200	TraesCS1D02G189300
TraesCS1A02G187500	TraesCS1B02G195300	TraesCS1D02G189200
TraesCS1A02G187600	TraesCS1B02G195400	TraesCS1D02G189000
TraesCS1A02G187700	TraesCS1B02G195500	TraesCS1D02G188900
TraesCS1A02G187800	TraesCS1B02G195600	TraesCS1D02G188800
TraesCS1A02G187900	TraesCS1B02G195700	TraesCS1D02G188700
TraesCS1A02G188000	TraesCS1B02G195800	TraesCS1D02G188500
TraesCS1A02G188100	TraesCS1B02G195900	TraesCS1D02G188200
TraesCS1A02G188200	TraesCS1B02G196000	TraesCS1D02G188100
TraesCS1A02G188400	TraesCS1B02G196100	TraesCS1D02G188000
TraesCS1A02G188500	TraesCS1B02G196200	TraesCS1D02G187900
TraesCS1A02G188600	TraesCS1B02G196300	TraesCS1D02G187800
TraesCS1A02G188700	TraesCS1B02G196400	TraesCS1D02G187700
TraesCS1A02G188800	TraesCS1B02G196500	TraesCS1D02G187600
TraesCS1A02G188900	TraesCS1B02G196600	TraesCS1D02G187500
TraesCS1A02G189000	TraesCS1B02G196700	TraesCS1D02G187400
TraesCS1A02G189100	TraesCS1B02G196800	TraesCS1D02G187300
TraesCS1A02G189200	TraesCS1B02G196900	TraesCS1D02G187200
TraesCS1A02G189300	TraesCS1B02G197000	TraesCS1D02G187100
TraesCS1A02G189500	TraesCS1B02G197100	TraesCS1D02G187000
TraesCS1A02G189600	TraesCS1B02G197200	TraesCS1D02G186900
TraesCS1A02G189800	TraesCS1B02G197400	TraesCS1D02G186700
TraesCS1A02G189900	TraesCS1B02G192000	TraesCS1D02G194000
TraesCS1A02G190000	TraesCS1B02G192100	TraesCS1D02G194100
TraesCS1A02G190100	TraesCS1B02G192200	TraesCS1D02G194200
TraesCS1A02G190200	TraesCS1B02G192300	TraesCS1D02G194300
TraesCS1A02G190500	TraesCS1B02G205800	TraesCS1D02G194700
TraesCS1A02G190800	TraesCS1B02G206000	TraesCS1D02G194800
TraesCS1A02G190900	TraesCS1B02G206100	TraesCS1D02G194900
TraesCS1A02G191300	TraesCS1B02G206200	TraesCS1D02G195000
TraesCS1A02G191400	TraesCS1B02G206300	TraesCS1D02G195100
TraesCS1A02G191700	TraesCS1B02G206600	TraesCS1D02G195300
TraesCS1A02G191900	TraesCS1B02G206900	TraesCS1D02G195500
TraesCS1A02G192200	TraesCS1B02G207000	TraesCS1D02G195600
TraesCS1A02G192300	TraesCS1B02G207100	TraesCS1D02G195700
TraesCS1A02G192400	TraesCS1B02G207300	TraesCS1D02G195800
TraesCS1A02G192500	TraesCS1B02G207500	TraesCS1D02G195900
TraesCS1A02G192700	TraesCS1B02G207600	TraesCS1D02G196000
TraesCS1A02G192800	TraesCS1B02G207700	TraesCS1D02G196400
TraesCS1A02G193000	TraesCS1B02G207900	TraesCS1D02G196700
TraesCS1A02G193200	TraesCS1B02G208000	TraesCS1D02G196900
TraesCS1A02G193300	TraesCS1B02G208100	TraesCS1D02G197000
TraesCS1A02G193400	TraesCS1B02G208400	TraesCS1D02G197300
TraesCS1A02G193500	TraesCS1B02G208500	TraesCS1D02G197400
TraesCS1A02G193600	TraesCS1B02G208600	TraesCS1D02G197500
TraesCS1A02G193700	TraesCS1B02G208700	TraesCS1D02G197600
TraesCS1A02G193900	TraesCS1B02G208900	TraesCS1D02G197800
TraesCS1A02G194000	TraesCS1B02G209000	TraesCS1D02G197900
TraesCS1A02G194100	TraesCS1B02G209100	TraesCS1D02G198000
TraesCS1A02G194400	TraesCS1B02G209300	TraesCS1D02G198100
TraesCS1A02G194500	TraesCS1B02G209400	TraesCS1D02G198200
TraesCS1A02G194700	TraesCS1B02G209500	TraesCS1D02G198300
TraesCS1A02G194800	TraesCS1B02G209600	TraesCS1D02G198400
TraesCS1A02G194900	TraesCS1B02G209700	TraesCS1D02G198500
TraesCS1A02G195100	TraesCS1B02G209800	TraesCS1D02G198600
TraesCS1A02G195200	TraesCS1B02G209900	TraesCS1D02G198700
TraesCS1A02G195300	TraesCS1B02G210000	TraesCS1D02G198800
TraesCS1A02G195400	TraesCS1B02G210300	TraesCS1D02G199200
TraesCS1A02G195700	TraesCS1B02G210400	TraesCS1D02G199000
TraesCS1A02G195900	TraesCS1B02G210500	TraesCS1D02G199300
TraesCS1A02G196000	TraesCS1B02G210600	TraesCS1D02G199400
TraesCS1A02G196100	TraesCS1B02G210700	TraesCS1D02G199500
TraesCS1A02G196200	TraesCS1B02G210800	TraesCS1D02G199600
TraesCS1A02G196300	TraesCS1B02G210900	TraesCS1D02G199700
TraesCS1A02G196400	TraesCS1B02G211000	TraesCS1D02G199800
TraesCS1A02G196500	TraesCS1B02G211100	TraesCS1D02G200000
TraesCS1A02G196600	TraesCS1B02G211200	TraesCS1D02G200100
TraesCS1A02G196700	TraesCS1B02G211300	TraesCS1D02G200200
TraesCS1A02G196800	TraesCS1B02G211400	TraesCS1D02G200300
TraesCS1A02G197100	TraesCS1B02G211700	TraesCS1D02G200600
TraesCS1A02G197200	TraesCS1B02G211800	TraesCS1D02G200700
TraesCS1A02G197300	TraesCS1B02G211900	TraesCS1D02G200800
TraesCS1A02G197400	TraesCS1B02G212000	TraesCS1D02G200900
TraesCS1A02G197500	TraesCS1B02G212100	TraesCS1D02G201000
TraesCS1A02G197600	TraesCS1B02G212200	TraesCS1D02G201100
TraesCS1A02G197700	TraesCS1B02G212400	TraesCS1D02G201200
TraesCS1A02G197800	TraesCS1B02G212500	TraesCS1D02G201300
TraesCS1A02G197900	TraesCS1B02G212600	TraesCS1D02G201400
TraesCS1A02G198000	TraesCS1B02G212700	TraesCS1D02G201500
TraesCS1A02G198100	TraesCS1B02G212800	TraesCS1D02G201600
TraesCS1A02G198200	TraesCS1B02G212900	TraesCS1D02G201700
TraesCS1A02G198300	TraesCS1B02G213100	TraesCS1D02G201800
TraesCS1A02G198400	TraesCS1B02G213300	TraesCS1D02G202100
TraesCS1A02G198500	TraesCS1B02G213400	TraesCS1D02G202200
TraesCS1A02G198600	TraesCS1B02G213600	TraesCS1D02G202300
TraesCS1A02G198700	TraesCS1B02G213700	TraesCS1D02G202400
TraesCS1A02G198800	TraesCS1B02G213800	TraesCS1D02G202500
TraesCS1A02G198900	TraesCS1B02G213900	TraesCS1D02G202700
TraesCS1A02G199000	TraesCS1B02G214000	TraesCS1D02G202800
TraesCS1A02G199600	TraesCS1B02G214500	TraesCS1D02G203300
TraesCS1A02G200000	TraesCS1B02G214700	TraesCS1D02G203500
TraesCS1A02G200200	TraesCS1B02G214900	TraesCS1D02G203700
TraesCS1A02G200500	TraesCS1B02G215000	TraesCS1D02G203900
TraesCS1A02G200700	TraesCS1B02G215100	TraesCS1D02G204100
TraesCS1A02G200800	TraesCS1B02G215200	TraesCS1D02G204200
TraesCS1A02G200900	TraesCS1B02G215300	TraesCS1D02G204300
TraesCS1A02G201000	TraesCS1B02G215400	TraesCS1D02G204400
TraesCS1A02G201100	TraesCS1B02G215500	TraesCS1D02G204500
TraesCS1A02G201200	TraesCS1B02G215600	TraesCS1D02G204600
TraesCS1A02G201400	TraesCS1B02G215700	TraesCS1D02G204800
TraesCS1A02G201600	TraesCS1B02G215800	TraesCS1D02G204900
TraesCS1A02G201700	TraesCS1B02G216000	TraesCS1D02G205300
TraesCS1A02G201800	TraesCS1B02G216100	TraesCS1D02G205400
TraesCS1A02G202000	TraesCS1B02G216300	TraesCS1D02G205500
TraesCS1A02G202300	TraesCS1B02G216500	TraesCS1D02G205700
TraesCS1A02G202500	TraesCS1B02G216600	TraesCS1D02G205800
TraesCS1A02G202900	TraesCS1B02G216800	TraesCS1D02G206300
TraesCS1A02G203000	TraesCS1B02G217000	TraesCS1D02G206500
TraesCS1A02G203100	TraesCS1B02G217100	TraesCS1D02G206600
TraesCS1A02G203200	TraesCS1B02G217200	TraesCS1D02G206700
TraesCS1A02G203300	TraesCS1B02G217300	TraesCS1D02G206800
TraesCS1A02G203400	TraesCS1B02G217500	TraesCS1D02G206900
TraesCS1A02G203900	TraesCS1B02G217700	TraesCS1D02G207400
TraesCS1A02G204200	TraesCS1B02G217800	TraesCS1D02G207500
TraesCS1A02G204400	TraesCS1B02G218000	TraesCS1D02G207700
TraesCS1A02G204500	TraesCS1B02G218200	TraesCS1D02G207800
TraesCS1A02G204700	TraesCS1B02G218300	TraesCS1D02G208000
TraesCS1A02G204800	TraesCS1B02G218400	TraesCS1D02G208100
TraesCS1A02G205000	TraesCS1B02G218600	TraesCS1D02G208300
TraesCS1A02G205100	TraesCS1B02G218700	TraesCS1D02G208400
TraesCS1A02G205300	TraesCS1B02G218900	TraesCS1D02G208600
TraesCS1A02G205400	TraesCS1B02G219000	TraesCS1D02G208700
TraesCS1A02G205600	TraesCS1B02G219100	TraesCS1D02G208800
TraesCS1A02G205700	TraesCS1B02G219200	TraesCS1D02G208900
TraesCS1A02G205900	TraesCS1B02G219400	TraesCS1D02G209100
TraesCS1A02G206000	TraesCS1B02G219500	TraesCS1D02G209200
TraesCS1A02G206100	TraesCS1B02G219700	TraesCS1D02G209400
TraesCS1A02G206200	TraesCS1B02G219800	TraesCS1D02G209500
TraesCS1A02G206300	TraesCS1B02G219900	TraesCS1D02G209600
TraesCS1A02G206400	TraesCS1B02G220000	TraesCS1D02G209700
TraesCS1A02G206500	TraesCS1B02G220100	TraesCS1D02G209800
TraesCS1A02G206600	TraesCS1B02G220200	TraesCS1D02G209900
TraesCS1A02G206700	TraesCS1B02G220300	TraesCS1D02G210000
TraesCS1A02G206900	TraesCS1B02G220700	TraesCS1D02G210200
TraesCS1A02G207000	TraesCS1B02G220800	TraesCS1D02G210300
TraesCS1A02G207200	TraesCS1B02G221000	TraesCS1D02G210400
TraesCS1A02G207300	TraesCS1B02G221100	TraesCS1D02G210500
TraesCS1A02G207500	TraesCS1B02G221200	TraesCS1D02G210800
TraesCS1A02G207600	TraesCS1B02G221300	TraesCS1D02G210900
TraesCS1A02G207700	TraesCS1B02G221400	TraesCS1D02G211000
TraesCS1A02G207800	TraesCS1B02G221500	TraesCS1D02G211100
TraesCS1A02G207900	TraesCS1B02G221900	TraesCS1D02G211200
TraesCS1A02G208000	TraesCS1B02G222000	TraesCS1D02G211300
TraesCS1A02G208100	TraesCS1B02G222200	TraesCS1D02G211400
TraesCS1A02G208200	TraesCS1B02G222300	TraesCS1D02G211500
TraesCS1A02G208400	TraesCS1B02G222400	TraesCS1D02G211600
TraesCS1A02G208500	TraesCS1B02G222500	TraesCS1D02G211700
TraesCS1A02G208600	TraesCS1B02G222600	TraesCS1D02G211800
TraesCS1A02G208700	TraesCS1B02G222700	TraesCS1D02G211900
TraesCS1A02G208800	TraesCS1B02G223000	TraesCS1D02G212100
TraesCS1A02G208900	TraesCS1B02G223100	TraesCS1D02G212200
TraesCS1A02G209000	TraesCS1B02G223200	TraesCS1D02G212300
TraesCS1A02G209100	TraesCS1B02G223300	TraesCS1D02G212400
TraesCS1A02G209400	TraesCS1B02G223400	TraesCS1D02G212800
TraesCS1A02G209500	TraesCS1B02G223500	TraesCS1D02G212900
TraesCS1A02G209600	TraesCS1B02G223600	TraesCS1D02G213000
TraesCS1A02G210000	TraesCS1B02G224000	TraesCS1D02G213300
TraesCS1A02G210200	TraesCS1B02G224100	TraesCS1D02G213500
TraesCS1A02G210300	TraesCS1B02G224200	TraesCS1D02G213600
TraesCS1A02G210400	TraesCS1B02G224300	TraesCS1D02G213700
TraesCS1A02G210500	TraesCS1B02G224500	TraesCS1D02G213800
TraesCS1A02G210800	TraesCS1B02G224800	TraesCS1D02G214100
TraesCS1A02G211200	TraesCS1B02G225100	TraesCS1D02G214500
TraesCS1A02G211300	TraesCS1B02G225200	TraesCS1D02G214600
TraesCS1A02G211500	TraesCS1B02G225300	TraesCS1D02G214700
TraesCS1A02G211600	TraesCS1B02G225400	TraesCS1D02G214800
TraesCS1A02G211800	TraesCS1B02G225500	TraesCS1D02G214900
TraesCS1A02G211900	TraesCS1B02G225600	TraesCS1D02G215000
TraesCS1A02G232300	TraesCS1B02G245600	TraesCS1D02G233600
TraesCS1A02G212000	TraesCS1B02G225700	TraesCS1D02G215100
TraesCS1A02G212200	TraesCS1B02G225800	TraesCS1D02G215200
TraesCS1A02G212300	TraesCS1B02G225900	TraesCS1D02G215300
TraesCS1A02G212400	TraesCS1B02G226000	TraesCS1D02G215400
TraesCS1A02G212600	TraesCS1B02G226100	TraesCS1D02G215500
TraesCS1A02G212700	TraesCS1B02G226200	TraesCS1D02G215600
TraesCS1A02G212800	TraesCS1B02G226300	TraesCS1D02G215700
TraesCS1A02G212900	TraesCS1B02G226400	TraesCS1D02G215800
TraesCS1A02G213000	TraesCS1B02G226500	TraesCS1D02G215900
TraesCS1A02G213300	TraesCS1B02G226700	TraesCS1D02G216100
TraesCS1A02G213400	TraesCS1B02G226800	TraesCS1D02G216200
TraesCS1A02G213600	TraesCS1B02G227100	TraesCS1D02G216400
TraesCS1A02G213700	TraesCS1B02G227300	TraesCS1D02G216500
TraesCS1A02G213800	TraesCS1B02G227600	TraesCS1D02G216600
TraesCS1A02G213900	TraesCS1B02G227700	TraesCS1D02G216700
TraesCS1A02G214200	TraesCS1B02G228000	TraesCS1D02G217100
TraesCS1A02G214300	TraesCS1B02G228100	TraesCS1D02G217200
TraesCS1A02G214400	TraesCS1B02G228300	TraesCS1D02G217400
TraesCS1A02G214500	TraesCS1B02G228400	TraesCS1D02G217500
TraesCS1A02G214600	TraesCS1B02G228500	TraesCS1D02G217600
TraesCS1A02G215100	TraesCS1B02G228600	TraesCS1D02G217700
TraesCS1A02G215300	TraesCS1B02G228800	TraesCS1D02G217800
TraesCS1A02G215400	TraesCS1B02G228900	TraesCS1D02G217900
TraesCS1A02G215500	TraesCS1B02G229000	TraesCS1D02G218000
TraesCS1A02G215600	TraesCS1B02G229100	TraesCS1D02G218100
TraesCS1A02G215900	TraesCS1B02G229400	TraesCS1D02G218200
TraesCS1A02G216300	TraesCS1B02G229500	TraesCS1D02G218500
TraesCS1A02G216800	TraesCS1B02G229800	TraesCS1D02G218600
TraesCS1A02G216900	TraesCS1B02G229900	TraesCS1D02G218700
TraesCS1A02G217000	TraesCS1B02G230100	TraesCS1D02G218800
TraesCS1A02G217100	TraesCS1B02G230200	TraesCS1D02G218900
TraesCS1A02G217200	TraesCS1B02G230300	TraesCS1D02G219000
TraesCS1A02G217300	TraesCS1B02G230500	TraesCS1D02G219100
TraesCS1A02G217400	TraesCS1B02G230600	TraesCS1D02G219200
TraesCS1A02G217500	TraesCS1B02G230800	TraesCS1D02G219300
TraesCS1A02G217600	TraesCS1B02G230900	TraesCS1D02G219400
TraesCS1A02G217900	TraesCS1B02G231300	TraesCS1D02G219600
TraesCS1A02G218000	TraesCS1B02G231400	TraesCS1D02G219700
TraesCS1A02G218200	TraesCS1B02G231600	TraesCS1D02G219800
TraesCS1A02G218300	TraesCS1B02G231800	TraesCS1D02G219900
TraesCS1A02G218400	TraesCS1B02G231900	TraesCS1D02G220000
TraesCS1A02G218500	TraesCS1B02G232000	TraesCS1D02G220100
TraesCS1A02G218600	TraesCS1B02G232100	TraesCS1D02G220300
TraesCS1A02G218700	TraesCS1B02G232200	TraesCS1D02G220400
TraesCS1A02G218800	TraesCS1B02G232300	TraesCS1D02G220500
TraesCS1A02G218900	TraesCS1B02G232400	TraesCS1D02G220600
TraesCS1A02G219000	TraesCS1B02G232500	TraesCS1D02G220700
TraesCS1A02G219200	TraesCS1B02G232700	TraesCS1D02G220900
TraesCS1A02G219300	TraesCS2B02G426400	TraesCS4D02G130500
TraesCS1A02G219400	TraesCS1B02G232800	TraesCS1D02G221000
TraesCS1A02G219500	TraesCS1B02G232900	TraesCS1D02G221100
TraesCS1A02G219700	TraesCS1B02G233000	TraesCS1D02G221200
TraesCS1A02G219800	TraesCS1B02G233100	TraesCS1D02G221300
TraesCS1A02G219900	TraesCS1B02G233200	TraesCS1D02G221400
TraesCS1A02G220000	TraesCS1B02G233300	TraesCS1D02G221500
TraesCS1A02G220100	TraesCS1B02G233400	TraesCS1D02G221600
TraesCS1A02G220200	TraesCS1B02G233500	TraesCS1D02G221700
TraesCS1A02G220300	TraesCS1B02G233600	TraesCS1D02G221800
TraesCS1A02G220700	TraesCS1B02G234200	TraesCS1D02G222200
TraesCS1A02G221100	TraesCS1B02G234400	TraesCS1D02G222700
TraesCS1A02G221300	TraesCS1B02G234600	TraesCS1D02G222900
TraesCS1A02G221400	TraesCS1B02G234700	TraesCS1D02G223000
TraesCS1A02G221600	TraesCS1B02G234800	TraesCS1D02G223200
TraesCS1A02G221700	TraesCS1B02G234900	TraesCS1D02G223400
TraesCS1A02G221800	TraesCS1B02G235000	TraesCS1D02G223500
TraesCS1A02G221900	TraesCS1B02G235100	TraesCS1D02G223600
TraesCS1A02G222000	TraesCS1B02G235200	TraesCS1D02G223700
TraesCS1A02G222200	TraesCS1B02G235600	TraesCS1D02G223900
TraesCS1A02G222300	TraesCS1B02G235700	TraesCS1D02G224000
TraesCS1A02G222500	TraesCS1B02G235800	TraesCS1D02G224100
TraesCS1A02G222600	TraesCS1B02G235900	TraesCS1D02G224200
TraesCS1A02G222700	TraesCS1B02G236000	TraesCS1D02G224300
TraesCS1A02G222800	TraesCS1B02G236100	TraesCS1D02G224400
TraesCS1A02G222900	TraesCS1B02G236200	TraesCS1D02G224500
TraesCS1A02G223000	TraesCS1B02G236300	TraesCS1D02G224600
TraesCS1A02G223200	TraesCS1B02G236500	TraesCS1D02G224800
TraesCS1A02G223300	TraesCS1B02G236600	TraesCS1D02G224900
TraesCS1A02G223400	TraesCS1B02G236700	TraesCS1D02G225000
TraesCS1A02G223500	TraesCS1B02G236800	TraesCS1D02G225100
TraesCS1A02G223600	TraesCS1B02G236900	TraesCS1D02G225200
TraesCS1A02G223700	TraesCS1B02G237000	TraesCS1D02G225300
TraesCS1A02G223800	TraesCS1B02G237100	TraesCS1D02G225400
TraesCS1A02G223900	TraesCS1B02G237200	TraesCS1D02G225500
TraesCS1A02G224000	TraesCS1B02G237300	TraesCS1D02G225600
TraesCS1A02G224600	TraesCS1B02G237600	TraesCS1D02G226000
TraesCS1A02G224700	TraesCS1B02G237700	TraesCS1D02G226100
TraesCS1A02G224800	TraesCS1B02G238000	TraesCS1D02G226200
TraesCS1A02G224900	TraesCS1B02G238100	TraesCS1D02G226300
TraesCS1A02G225000	TraesCS1B02G238200	TraesCS1D02G226400
TraesCS1A02G225100	TraesCS1B02G238300	TraesCS1D02G226500
TraesCS1A02G225200	TraesCS1B02G238600	TraesCS1D02G226600
TraesCS1A02G225300	TraesCS1B02G238700	TraesCS1D02G226700
TraesCS1A02G225600	TraesCS1B02G239000	TraesCS1D02G226800
TraesCS1A02G225700	TraesCS1B02G238900	TraesCS1D02G226900
TraesCS1A02G225900	TraesCS1B02G239900	TraesCS1D02G227200
TraesCS1A02G226100	TraesCS1B02G240200	TraesCS1D02G227500
TraesCS1A02G226200	TraesCS1B02G240300	TraesCS1D02G227600
TraesCS1A02G226500	TraesCS1B02G240500	TraesCS1D02G227900
TraesCS1A02G226600	TraesCS1B02G240600	TraesCS1D02G228000
TraesCS1A02G226700	TraesCS1B02G240700	TraesCS1D02G228100
TraesCS1A02G226800	TraesCS1B02G240800	TraesCS1D02G228200
TraesCS1A02G226900	TraesCS1B02G240900	TraesCS1D02G228400
TraesCS1A02G227000	TraesCS1B02G241100	TraesCS1D02G228600
TraesCS1A02G227100	TraesCS1B02G241200	TraesCS1D02G228700
TraesCS1A02G227200	TraesCS1B02G241300	TraesCS1D02G228800
TraesCS1A02G227300	TraesCS1B02G241400	TraesCS1D02G228900
TraesCS1A02G227500	TraesCS1B02G241600	TraesCS1D02G229200
TraesCS1A02G227600	TraesCS1B02G241900	TraesCS1D02G229300
TraesCS1A02G227700	TraesCS1B02G242000	TraesCS1D02G229400
TraesCS1A02G228100	TraesCS1B02G242300	TraesCS1D02G229700
TraesCS1A02G228300	TraesCS1B02G242500	TraesCS1D02G230100
TraesCS1A02G228400	TraesCS1B02G242600	TraesCS1D02G230200
TraesCS1A02G228500	TraesCS1B02G242700	TraesCS1D02G230300
TraesCS1A02G228900	TraesCS1B02G245100	TraesCS1D02G233100
TraesCS1A02G229300	TraesCS1B02G244800	TraesCS1D02G232700
TraesCS1A02G229400	TraesCS1B02G244700	TraesCS1D02G232600
TraesCS1A02G229500	TraesCS5B02G540400	TraesCS5D02G547500
TraesCS1A02G229600	TraesCS1B02G244500	TraesCS1D02G232400
TraesCS1A02G229700	TraesCS1B02G244400	TraesCS1D02G232300
TraesCS1A02G229800	TraesCS1B02G244300	TraesCS1D02G232200
TraesCS1A02G229900	TraesCS1B02G244200	TraesCS1D02G232100
TraesCS1A02G230000	TraesCS1B02G244100	TraesCS1D02G232000
TraesCS1A02G230100	TraesCS1B02G244000	TraesCS1D02G231800
TraesCS1A02G230400	TraesCS1B02G243800	TraesCS1D02G231600
TraesCS1A02G230500	TraesCS1B02G243700	TraesCS1D02G231500
TraesCS1A02G230800	TraesCS1B02G243600	TraesCS1D02G231400
TraesCS1A02G231000	TraesCS1B02G243400	TraesCS1D02G231200
TraesCS1A02G231100	TraesCS1B02G243300	TraesCS1D02G231000
TraesCS1A02G231200	TraesCS1B02G243200	TraesCS1D02G230900
TraesCS1A02G231500	TraesCS1B02G243000	TraesCS1D02G230800
TraesCS1A02G231600	TraesCS1B02G242900	TraesCS1D02G230700
TraesCS1A02G231700	TraesCS1B02G242800	TraesCS1D02G230600
TraesCS1A02G232000	TraesCS1B02G245400	TraesCS1D02G233400
TraesCS1A02G232200	TraesCS1B02G245500	TraesCS1D02G233500
TraesCS1A02G232500	TraesCS1B02G245700	TraesCS1D02G233800
TraesCS1A02G232600	TraesCS1B02G245800	TraesCS1D02G233900
TraesCS1A02G232800	TraesCS1B02G245900	TraesCS1D02G234000
TraesCS1A02G233200	TraesCS1B02G249800	TraesCS1D02G238300
TraesCS1A02G233400	TraesCS1B02G250000	TraesCS1D02G238500
TraesCS1A02G233500	TraesCS1B02G250100	TraesCS1D02G238600
TraesCS1A02G233600	TraesCS1B02G250300	TraesCS1D02G238700
TraesCS1A02G233700	TraesCS1B02G249700	TraesCS1D02G238200
TraesCS1A02G233800	TraesCS1B02G249600	TraesCS1D02G238100
TraesCS1A02G234100	TraesCS1B02G249400	TraesCS1D02G237900
TraesCS1A02G234200	TraesCS1B02G249300	TraesCS1D02G237800
TraesCS1A02G234300	TraesCS1B02G249200	TraesCS1D02G237700
TraesCS1A02G234400	TraesCS1B02G249100	TraesCS1D02G237600
TraesCS1A02G234500	TraesCS3B02G573200	TraesCS4D02G157400
TraesCS1A02G234600	TraesCS1B02G249000	TraesCS1D02G237500
TraesCS1A02G234700	TraesCS1B02G248900	TraesCS1D02G237400
TraesCS1A02G234800	TraesCS1B02G248700	TraesCS1D02G237200
TraesCS1A02G234900	TraesCS1B02G248800	TraesCS1D02G237300
TraesCS1A02G235000	TraesCS1B02G248600	TraesCS1D02G237100
TraesCS1A02G235100	TraesCS1B02G248300	TraesCS1D02G236800
TraesCS1A02G235200	TraesCS1B02G248400	TraesCS1D02G236900
TraesCS1A02G235300	TraesCS1B02G248500	TraesCS1D02G237000
TraesCS1A02G235400	TraesCS4B02G145800	TraesCS7D02G533200
TraesCS1A02G235500	TraesCS1B02G248200	TraesCS1D02G236700
TraesCS1A02G235900	TraesCS1B02G247900	TraesCS1D02G236400
TraesCS1A02G236000	TraesCS1B02G247800	TraesCS1D02G236300
TraesCS1A02G236100	TraesCS1B02G247700	TraesCS1D02G236200
TraesCS1A02G236200	TraesCS1B02G247500	TraesCS1D02G236100
TraesCS1A02G236400	TraesCS1B02G247300	TraesCS1D02G236000
TraesCS1A02G236500	TraesCS1B02G247200	TraesCS1D02G235900
TraesCS1A02G236600	TraesCS1B02G247100	TraesCS1D02G235800
TraesCS1A02G236700	TraesCS1B02G247000	TraesCS1D02G235700
TraesCS1A02G236900	TraesCS1B02G246900	TraesCS1D02G235500
TraesCS1A02G237000	TraesCS1B02G246800	TraesCS1D02G235400
TraesCS1A02G237200	TraesCS1B02G246700	TraesCS1D02G235200
TraesCS1A02G237900	TraesCS1B02G246400	TraesCS1D02G234700
TraesCS1A02G238100	TraesCS1B02G246600	TraesCS1D02G235100
TraesCS1A02G238400	TraesCS4B02G161400	TraesCS7D02G366100
TraesCS1A02G238600	TraesCS1B02G246100	TraesCS1D02G234200
TraesCS1A02G238800	TraesCS1B02G250900	TraesCS1D02G239000
TraesCS1A02G238900	TraesCS1B02G251000	TraesCS1D02G239100
TraesCS1A02G239000	TraesCS1B02G251200	TraesCS1D02G239200
TraesCS1A02G239100	TraesCS1B02G251300	TraesCS1D02G239300
TraesCS1A02G239200	TraesCS1B02G251400	TraesCS1D02G239400
TraesCS1A02G239400	TraesCS1B02G251600	TraesCS1D02G239600
TraesCS1A02G239600	TraesCS1B02G251800	TraesCS1D02G239800
TraesCS1A02G239700	TraesCS1B02G251900	TraesCS1D02G239900
TraesCS1A02G239800	TraesCS1B02G252000	TraesCS1D02G240000
TraesCS1A02G240000	TraesCS1B02G252100	TraesCS1D02G240100
TraesCS1A02G240200	TraesCS1B02G252300	TraesCS1D02G240300
TraesCS1A02G240300	TraesCS1B02G252400	TraesCS1D02G240400
TraesCS1A02G240500	TraesCS1B02G252600	TraesCS1D02G240600
TraesCS1A02G240600	TraesCS1B02G252700	TraesCS1D02G240700
TraesCS1A02G240900	TraesCS1B02G252800	TraesCS1D02G240900
TraesCS1A02G241000	TraesCS1B02G252900	TraesCS1D02G241000
TraesCS1A02G241100	TraesCS1B02G253000	TraesCS1D02G241100
TraesCS1A02G241300	TraesCS1B02G253100	TraesCS1D02G241200
TraesCS1A02G241400	TraesCS1B02G253200	TraesCS1D02G241300
TraesCS1A02G241500	TraesCS1B02G253300	TraesCS1D02G241400
TraesCS1A02G241700	TraesCS1B02G253400	TraesCS1D02G241600
TraesCS1A02G241900	TraesCS1B02G253500	TraesCS1D02G241800
TraesCS1A02G242200	TraesCS1B02G253700	TraesCS1D02G242100
TraesCS1A02G242500	TraesCS1B02G253900	TraesCS1D02G242400
TraesCS1A02G242600	TraesCS1B02G254100	TraesCS1D02G242600
TraesCS1A02G242700	TraesCS1B02G254200	TraesCS1D02G242700
TraesCS1A02G242800	TraesCS1B02G254300	TraesCS1D02G242800
TraesCS1A02G242900	TraesCS1B02G254400	TraesCS1D02G242900
TraesCS1A02G243000	TraesCS1B02G254500	TraesCS1D02G243000
TraesCS1A02G243100	TraesCS1B02G254600	TraesCS1D02G243100
TraesCS1A02G243200	TraesCS1B02G254700	TraesCS1D02G243200
TraesCS1A02G243300	TraesCS1B02G254800	TraesCS1D02G243300
TraesCS1A02G243400	TraesCS1B02G254900	TraesCS1D02G243400
TraesCS1A02G243500	TraesCS1B02G255000	TraesCS1D02G243500
TraesCS1A02G243700	TraesCS1B02G255100	TraesCS1D02G243700
TraesCS1A02G243800	TraesCS1B02G255200	TraesCS1D02G243800
TraesCS1A02G244100	TraesCS1B02G255500	TraesCS1D02G244000
TraesCS1A02G244200	TraesCS1B02G255600	TraesCS1D02G244100
TraesCS1A02G244300	TraesCS1B02G255700	TraesCS1D02G244200
TraesCS1A02G244700	TraesCS1B02G255900	TraesCS1D02G244400
TraesCS1A02G244800	TraesCS1B02G256000	TraesCS1D02G244500
TraesCS1A02G245000	TraesCS1B02G256200	TraesCS1D02G244900
TraesCS1A02G245300	TraesCS1B02G256300	TraesCS1D02G245000
TraesCS1A02G245400	TraesCS1B02G256400	TraesCS1D02G245100
TraesCS1A02G245600	TraesCS1B02G256600	TraesCS1D02G245300
TraesCS1A02G245700	TraesCS1B02G256700	TraesCS1D02G245400
TraesCS1A02G246300	TraesCS1B02G257000	TraesCS1D02G245600
TraesCS1A02G246400	TraesCS1B02G257100	TraesCS1D02G245700
TraesCS1A02G246500	TraesCS1B02G257200	TraesCS1D02G245800
TraesCS1A02G246600	TraesCS1B02G257300	TraesCS1D02G245900
TraesCS1A02G246800	TraesCS1B02G257400	TraesCS1D02G246100
TraesCS1A02G246900	TraesCS1B02G257500	TraesCS1D02G246200
TraesCS1A02G247100	TraesCS1B02G257700	TraesCS1D02G246300
TraesCS1A02G247200	TraesCS1B02G257800	TraesCS1D02G246400
TraesCS1A02G247300	TraesCS1B02G257900	TraesCS1D02G246500
TraesCS1A02G247400	TraesCS1B02G258000	TraesCS1D02G246600
TraesCS1A02G247500	TraesCS1B02G258100	TraesCS1D02G246700
TraesCS1A02G247800	TraesCS1B02G258200	TraesCS1D02G247200
TraesCS1A02G247900	TraesCS1B02G258300	TraesCS1D02G247300
TraesCS1A02G248000	TraesCS1B02G258400	TraesCS1D02G247400
TraesCS1A02G248100	TraesCS1B02G258600	TraesCS1D02G247500
TraesCS1A02G248200	TraesCS1B02G258700	TraesCS1D02G247600
TraesCS1A02G248300	TraesCS1B02G258800	TraesCS1D02G247700
TraesCS1A02G248400	TraesCS1B02G259000	TraesCS1D02G247800
TraesCS1A02G248600	TraesCS1B02G259300	TraesCS1D02G248100
TraesCS1A02G248700	TraesCS1B02G259400	TraesCS1D02G248200
TraesCS1A02G248800	TraesCS1B02G259500	TraesCS1D02G248300
TraesCS1A02G248900	TraesCS1B02G259600	TraesCS1D02G248400
TraesCS1A02G249000	TraesCS1B02G259700	TraesCS1D02G248500
TraesCS1A02G249100	TraesCS1B02G259800	TraesCS1D02G248600
TraesCS1A02G249200	TraesCS1B02G259900	TraesCS1D02G248700
TraesCS1A02G249300	TraesCS1B02G260000	TraesCS1D02G248800
TraesCS1A02G249400	TraesCS1B02G260100	TraesCS1D02G248900
TraesCS1A02G249500	TraesCS1B02G260300	TraesCS1D02G249000
TraesCS1A02G249800	TraesCS1B02G260500	TraesCS1D02G249300
TraesCS1A02G250100	TraesCS1B02G260800	TraesCS1D02G249700
TraesCS1A02G250300	TraesCS1B02G260900	TraesCS1D02G249900
TraesCS1A02G250500	TraesCS1B02G261100	TraesCS1D02G250100
TraesCS1A02G250600	TraesCS1B02G261200	TraesCS1D02G250200
TraesCS1A02G250700	TraesCS1B02G261300	TraesCS1D02G250300
TraesCS1A02G250800	TraesCS1B02G261400	TraesCS1D02G250400
TraesCS1A02G250900	TraesCS1B02G261500	TraesCS1D02G250500
TraesCS1A02G251000	TraesCS1B02G261600	TraesCS1D02G250600
TraesCS1A02G251100	TraesCS1B02G261700	TraesCS1D02G250700
TraesCS1A02G251400	TraesCS1B02G262000	TraesCS1D02G250900
TraesCS1A02G251500	TraesCS1B02G262100	TraesCS1D02G251000
TraesCS1A02G251600	TraesCS1B02G262200	TraesCS1D02G251100
TraesCS1A02G251700	TraesCS1B02G262600	TraesCS1D02G251500
TraesCS1A02G251800	TraesCS1B02G263300	TraesCS1D02G251800
TraesCS1A02G251900	TraesCS1B02G263100	TraesCS1D02G251700
TraesCS1A02G252400	TraesCS1B02G265600	TraesCS1D02G252100
TraesCS1A02G252500	TraesCS1B02G265500	TraesCS1D02G252200
TraesCS1A02G252600	TraesCS1B02G265400	TraesCS1D02G252300
TraesCS1A02G252700	TraesCS1B02G265300	TraesCS1D02G252400
TraesCS1A02G253000	TraesCS1B02G265200	TraesCS1D02G252500
TraesCS1A02G253100	TraesCS1B02G265000	TraesCS1D02G252700
TraesCS1A02G253400	TraesCS1B02G264900	TraesCS1D02G252900
TraesCS1A02G253500	TraesCS1B02G264700	TraesCS1D02G253000
TraesCS1A02G253600	TraesCS1B02G264600	TraesCS1D02G253200
TraesCS1A02G253700	TraesCS1B02G264500	TraesCS1D02G253300
TraesCS1A02G254000	TraesCS1B02G264300	TraesCS1D02G253500
TraesCS1A02G254100	TraesCS1B02G264200	TraesCS1D02G253600
TraesCS1A02G254200	TraesCS1B02G264000	TraesCS1D02G253700
TraesCS1A02G254400	TraesCS1B02G263900	TraesCS1D02G253800
TraesCS1A02G254800	TraesCS1B02G263500	TraesCS1D02G254200
TraesCS1A02G255000	TraesCS1B02G263400	TraesCS1D02G254400
TraesCS1A02G255100	TraesCS1B02G265900	TraesCS1D02G254500
TraesCS1A02G255200	TraesCS1B02G266000	TraesCS1D02G254600
TraesCS1A02G255300	TraesCS1B02G266100	TraesCS1D02G254700
TraesCS1A02G255400	TraesCS1B02G266200	TraesCS1D02G254800
TraesCS1A02G255600	TraesCS1B02G266300	TraesCS1D02G254900
TraesCS1A02G255800	TraesCS1B02G266500	TraesCS1D02G255100
TraesCS1A02G255900	TraesCS1B02G266600	TraesCS1D02G255200
TraesCS1A02G256000	TraesCS1B02G266700	TraesCS1D02G255300
TraesCS1A02G256100	TraesCS1B02G266800	TraesCS1D02G255500
TraesCS1A02G256200	TraesCS1B02G266900	TraesCS1D02G255600
TraesCS1A02G256300	TraesCS1B02G267000	TraesCS1D02G255700
TraesCS1A02G256400	TraesCS1B02G267100	TraesCS1D02G255800
TraesCS1A02G256500	TraesCS1B02G267400	TraesCS1D02G256200
TraesCS1A02G256700	TraesCS1B02G267300	TraesCS1D02G256100
TraesCS1A02G256800	TraesCS1B02G267200	TraesCS1D02G256000
TraesCS1A02G256900	TraesCS1B02G267500	TraesCS1D02G256300
TraesCS1A02G257200	TraesCS1B02G267700	TraesCS1D02G256500
TraesCS1A02G257300	TraesCS1B02G267800	TraesCS1D02G256600
TraesCS1A02G257400	TraesCS1B02G267900	TraesCS1D02G256700
TraesCS1A02G257500	TraesCS1B02G268000	TraesCS1D02G256800
TraesCS1A02G257700	TraesCS1B02G268100	TraesCS1D02G257000
TraesCS1A02G257800	TraesCS1B02G268200	TraesCS1D02G257100
TraesCS1A02G257900	TraesCS1B02G268300	TraesCS1D02G257200
TraesCS1A02G258000	TraesCS1B02G268400	TraesCS1D02G257300
TraesCS1A02G258100	TraesCS1B02G268500	TraesCS1D02G257400
TraesCS1A02G258200	TraesCS1B02G268700	TraesCS1D02G257500
TraesCS1A02G258300	TraesCS1B02G268800	TraesCS1D02G257600
TraesCS1A02G258400	TraesCS1B02G268900	TraesCS1D02G257700
TraesCS1A02G258500	TraesCS1B02G269100	TraesCS1D02G257800
TraesCS1A02G258700	TraesCS1B02G269200	TraesCS1D02G258000
TraesCS1A02G258800	TraesCS1B02G269400	TraesCS1D02G258800
TraesCS1A02G259000	TraesCS1B02G269500	TraesCS1D02G258900
TraesCS1A02G259200	TraesCS1B02G269600	TraesCS1D02G259000
TraesCS1A02G259500	TraesCS1B02G269800	TraesCS1D02G259300
TraesCS1A02G259600	TraesCS1B02G269900	TraesCS1D02G259400
TraesCS1A02G259700	TraesCS1B02G270000	TraesCS1D02G259500
TraesCS1A02G259800	TraesCS1B02G270100	TraesCS1D02G259600
TraesCS1A02G259900	TraesCS1B02G270300	TraesCS1D02G259700
TraesCS1A02G260000	TraesCS1B02G270400	TraesCS1D02G259900
TraesCS1A02G260100	TraesCS1B02G270600	TraesCS1D02G260000
TraesCS1A02G260200	TraesCS1B02G270700	TraesCS1D02G260100
TraesCS1A02G260300	TraesCS1B02G270800	TraesCS1D02G260200
TraesCS1A02G260400	TraesCS1B02G270900	TraesCS1D02G260300
TraesCS1A02G260500	TraesCS1B02G271100	TraesCS1D02G260500
TraesCS1A02G260600	TraesCS1B02G271200	TraesCS1D02G260600
TraesCS1A02G260700	TraesCS1B02G271300	TraesCS1D02G260700
TraesCS1A02G260900	TraesCS1B02G271700	TraesCS1D02G260900
TraesCS1A02G261000	TraesCS1B02G271800	TraesCS1D02G261000
TraesCS1A02G261100	TraesCS1B02G271900	TraesCS1D02G261100
TraesCS1A02G261200	TraesCS1B02G272000	TraesCS1D02G261200
TraesCS1A02G261300	TraesCS1B02G272100	TraesCS1D02G261300
TraesCS1A02G261400	TraesCS1B02G272200	TraesCS1D02G261400
TraesCS1A02G261500	TraesCS1B02G272300	TraesCS1D02G261500
TraesCS1A02G261600	TraesCS1B02G272400	TraesCS1D02G261600
TraesCS1A02G261700	TraesCS1B02G272500	TraesCS1D02G261700
TraesCS1A02G261800	TraesCS1B02G272600	TraesCS1D02G261800
TraesCS1A02G262100	TraesCS1B02G272700	TraesCS1D02G262100
TraesCS1A02G262300	TraesCS1B02G272900	TraesCS1D02G262300
TraesCS1A02G262500	TraesCS1B02G273100	TraesCS1D02G262500
TraesCS1A02G262600	TraesCS1B02G273200	TraesCS1D02G262600
TraesCS1A02G262700	TraesCS1B02G273300	TraesCS1D02G262700
TraesCS1A02G262800	TraesCS1B02G273400	TraesCS1D02G262800
TraesCS1A02G263400	TraesCS1B02G274000	TraesCS1D02G263600
TraesCS1A02G262900	TraesCS1B02G273500	TraesCS1D02G262900
TraesCS1A02G263000	TraesCS1B02G273600	TraesCS1D02G263100
TraesCS1A02G263100	TraesCS1B02G273700	TraesCS1D02G263200
TraesCS1A02G263200	TraesCS1B02G273800	TraesCS1D02G263300
TraesCS1A02G263300	TraesCS1B02G273900	TraesCS1D02G263400
TraesCS1A02G263500	TraesCS1B02G274100	TraesCS1D02G263500
TraesCS1A02G263600	TraesCS1B02G274200	TraesCS1D02G263700
TraesCS1A02G263700	TraesCS1B02G274300	TraesCS1D02G263800
TraesCS1A02G263800	TraesCS1B02G274400	TraesCS1D02G263900
TraesCS1A02G263900	TraesCS1B02G274500	TraesCS1D02G264000
TraesCS1A02G264000	TraesCS1B02G274600	TraesCS1D02G264100
TraesCS1A02G264100	TraesCS1B02G274800	TraesCS1D02G264300
TraesCS1A02G264200	TraesCS1B02G274900	TraesCS1D02G264400
TraesCS1A02G264300	TraesCS1B02G275000	TraesCS1D02G264500
TraesCS1A02G264400	TraesCS1B02G275100	TraesCS1D02G264600
TraesCS1A02G264500	TraesCS1B02G275200	TraesCS1D02G264700
TraesCS1A02G264800	TraesCS1B02G275500	TraesCS1D02G265000
TraesCS1A02G264900	TraesCS1B02G275600	TraesCS1D02G265100
TraesCS1A02G265000	TraesCS1B02G275700	TraesCS1D02G265200
TraesCS1A02G265100	TraesCS1B02G275800	TraesCS1D02G265300
TraesCS1A02G265200	TraesCS1B02G276000	TraesCS1D02G265400
TraesCS1A02G265600	TraesCS1B02G276500	TraesCS1D02G265800
TraesCS1A02G265900	TraesCS1B02G276900	TraesCS1D02G266100
TraesCS1A02G266000	TraesCS1B02G277000	TraesCS1D02G266200
TraesCS1A02G266100	TraesCS1B02G277100	TraesCS1D02G266300
TraesCS1A02G266200	TraesCS1B02G277200	TraesCS1D02G266400
TraesCS1A02G266300	TraesCS1B02G277300	TraesCS1D02G266500
TraesCS1A02G266500	TraesCS1B02G277400	TraesCS1D02G266600
TraesCS1A02G266600	TraesCS1B02G277500	TraesCS1D02G266700
TraesCS1A02G266700	TraesCS1B02G277600	TraesCS1D02G266900
TraesCS1A02G266800	TraesCS1B02G277700	TraesCS1D02G267000
TraesCS1A02G266900	TraesCS1B02G277800	TraesCS1D02G267100
TraesCS1A02G267200	TraesCS1B02G278100	TraesCS1D02G267300
TraesCS1A02G267600	TraesCS1B02G278300	TraesCS1D02G267500
TraesCS1A02G267700	TraesCS1B02G278400	TraesCS1D02G267600
TraesCS1A02G267800	TraesCS1B02G278500	TraesCS1D02G267700
TraesCS1A02G267900	TraesCS1B02G278600	TraesCS1D02G267800
TraesCS1A02G268100	TraesCS1B02G278700	TraesCS1D02G268000
TraesCS1A02G268200	TraesCS1B02G278800	TraesCS1D02G268100
TraesCS1A02G268300	TraesCS1B02G278900	TraesCS1D02G268200
TraesCS1A02G268400	TraesCS1B02G279100	TraesCS1D02G268500
TraesCS1A02G268500	TraesCS1B02G279200	TraesCS1D02G268600
TraesCS1A02G268700	TraesCS1B02G279300	TraesCS1D02G268800
TraesCS1A02G268800	TraesCS1B02G279400	TraesCS1D02G268900
TraesCS1A02G269000	TraesCS1B02G279500	TraesCS1D02G269100
TraesCS1A02G269100	TraesCS1B02G279600	TraesCS1D02G269200
TraesCS1A02G269200	TraesCS1B02G279700	TraesCS1D02G269300
TraesCS1A02G269300	TraesCS1B02G279800	TraesCS1D02G269400
TraesCS1A02G269400	TraesCS1B02G279900	TraesCS1D02G269500
TraesCS1A02G269500	TraesCS1B02G280000	TraesCS1D02G269600
TraesCS1A02G269600	TraesCS1B02G280100	TraesCS1D02G269700
TraesCS1A02G269700	TraesCS1B02G280200	TraesCS1D02G269800
TraesCS1A02G269800	TraesCS1B02G280300	TraesCS1D02G269900
TraesCS1A02G270000	TraesCS1B02G280400	TraesCS1D02G270000
TraesCS1A02G270200	TraesCS1B02G280500	TraesCS1D02G270400
TraesCS1A02G270300	TraesCS1B02G280600	TraesCS1D02G270500
TraesCS1A02G270400	TraesCS1B02G280700	TraesCS1D02G270600
TraesCS1A02G270500	TraesCS1B02G280800	TraesCS1D02G270700
TraesCS1A02G270600	TraesCS1B02G280900	TraesCS1D02G270800
TraesCS1A02G270800	TraesCS1B02G281100	TraesCS1D02G271000
TraesCS1A02G270900	TraesCS1B02G281200	TraesCS1D02G271100
TraesCS1A02G271000	TraesCS1B02G281400	TraesCS1D02G271200
TraesCS1A02G271700	TraesCS1B02G281600	TraesCS1D02G271800
TraesCS1A02G271800	TraesCS1B02G281700	TraesCS1D02G271900
TraesCS1A02G272000	TraesCS1B02G282000	TraesCS1D02G272900
TraesCS1A02G272100	TraesCS1B02G282100	TraesCS1D02G272800
TraesCS1A02G272200	TraesCS1B02G282200	TraesCS1D02G272700
TraesCS1A02G272300	TraesCS1B02G282300	TraesCS1D02G272600
TraesCS1A02G272400	TraesCS1B02G282400	TraesCS1D02G272500
TraesCS1A02G272500	TraesCS1B02G282500	TraesCS1D02G272300
TraesCS1A02G273000	TraesCS1B02G282800	TraesCS1D02G273100
TraesCS1A02G273100	TraesCS1B02G282900	TraesCS1D02G273200
TraesCS1A02G273200	TraesCS1B02G283100	TraesCS1D02G273300
TraesCS1A02G273400	TraesCS1B02G283200	TraesCS1D02G273400
TraesCS1A02G273500	TraesCS1B02G283300	TraesCS1D02G273500
TraesCS1A02G273800	TraesCS1B02G283500	TraesCS1D02G273900
TraesCS1A02G273900	TraesCS1B02G283600	TraesCS1D02G274200
TraesCS1A02G274400	TraesCS1B02G283900	TraesCS1D02G274400
TraesCS1A02G274500	TraesCS1B02G284000	TraesCS1D02G274500
TraesCS1A02G274800	TraesCS1B02G284200	TraesCS1D02G274600
TraesCS1A02G275000	TraesCS1B02G284300	TraesCS1D02G274700
TraesCS1A02G275200	TraesCS1B02G284400	TraesCS1D02G274800
TraesCS1A02G275300	TraesCS1B02G284500	TraesCS1D02G274900
TraesCS1A02G275400	TraesCS1B02G284600	TraesCS1D02G275000
TraesCS1A02G275500	TraesCS1B02G284700	TraesCS1D02G275100
TraesCS1A02G275700	TraesCS1B02G284900	TraesCS1D02G275300
TraesCS1A02G275800	TraesCS1B02G285000	TraesCS1D02G275400
TraesCS1A02G275900	TraesCS1B02G285100	TraesCS1D02G275500
TraesCS1A02G276100	TraesCS1B02G285300	TraesCS1D02G275600
TraesCS1A02G276200	TraesCS1B02G285400	TraesCS1D02G275700
TraesCS1A02G276300	TraesCS1B02G285500	TraesCS1D02G275800
TraesCS1A02G276400	TraesCS1B02G285600	TraesCS1D02G275900
TraesCS1A02G276500	TraesCS1B02G285700	TraesCS1D02G276000
TraesCS1A02G276600	TraesCS1B02G285800	TraesCS1D02G276100
TraesCS1A02G276800	TraesCS1B02G285900	TraesCS1D02G276200
TraesCS1A02G276900	TraesCS1B02G286000	TraesCS1D02G276300
TraesCS1A02G277000	TraesCS1B02G286100	TraesCS1D02G276400
TraesCS1A02G277100	TraesCS1B02G286200	TraesCS1D02G276500
TraesCS1A02G277400	TraesCS1B02G286300	TraesCS1D02G276600
TraesCS1A02G277500	TraesCS1B02G286500	TraesCS1D02G276700
TraesCS1A02G277600	TraesCS1B02G286600	TraesCS1D02G276800
TraesCS1A02G277800	TraesCS1B02G286700	TraesCS1D02G277000
TraesCS1A02G278100	TraesCS1B02G287000	TraesCS1D02G277200
TraesCS1A02G278200	TraesCS1B02G287100	TraesCS1D02G277300
TraesCS1A02G278300	TraesCS1B02G287200	TraesCS1D02G277400
TraesCS1A02G278400	TraesCS1B02G287300	TraesCS1D02G277600
TraesCS1A02G278500	TraesCS1B02G287400	TraesCS1D02G277700
TraesCS1A02G278600	TraesCS1B02G287500	TraesCS1D02G277900
TraesCS1A02G278700	TraesCS1B02G287900	TraesCS1D02G278000
TraesCS1A02G278800	TraesCS1B02G287800	TraesCS1D02G278100
TraesCS1A02G278900	TraesCS1B02G287700	TraesCS1D02G278200
TraesCS1A02G279000	TraesCS1B02G288000	TraesCS1D02G278300
TraesCS1A02G279100	TraesCS1B02G288100	TraesCS1D02G278400
TraesCS1A02G279200	TraesCS1B02G288200	TraesCS1D02G278500
TraesCS1A02G279300	TraesCS1B02G288300	TraesCS1D02G278600
TraesCS1A02G279400	TraesCS1B02G288500	TraesCS1D02G278700
TraesCS1A02G279500	TraesCS1B02G288600	TraesCS1D02G278800
TraesCS1A02G279800	TraesCS1B02G288800	TraesCS1D02G279000
TraesCS1A02G279900	TraesCS1B02G288900	TraesCS1D02G279100
TraesCS1A02G280300	TraesCS1B02G289200	TraesCS1D02G279400
TraesCS1A02G280400	TraesCS1B02G289300	TraesCS1D02G279500
TraesCS1A02G280500	TraesCS1B02G289500	TraesCS1D02G279600
TraesCS1A02G280600	TraesCS1B02G289600	TraesCS1D02G279700
TraesCS1A02G280700	TraesCS1B02G289700	TraesCS1D02G279800
TraesCS1A02G280800	TraesCS1B02G289800	TraesCS1D02G279900
TraesCS1A02G280900	TraesCS1B02G289900	TraesCS1D02G280000
TraesCS1A02G281000	TraesCS1B02G290000	TraesCS1D02G280200
TraesCS1A02G281100	TraesCS1B02G290200	TraesCS1D02G280300
TraesCS1A02G281200	TraesCS1B02G290400	TraesCS1D02G280500
TraesCS1A02G281300	TraesCS1B02G290500	TraesCS1D02G280600
TraesCS1A02G281400	TraesCS1B02G290600	TraesCS1D02G280700
TraesCS1A02G281600	TraesCS1B02G290700	TraesCS1D02G280800
TraesCS1A02G281700	TraesCS1B02G290800	TraesCS1D02G280900
TraesCS1A02G281800	TraesCS1B02G290900	TraesCS1D02G281000
TraesCS1A02G282100	TraesCS1B02G291300	TraesCS1D02G281400
TraesCS1A02G282600	TraesCS1B02G291500	TraesCS1D02G281800
TraesCS1A02G282700	TraesCS1B02G291600	TraesCS1D02G281900
TraesCS1A02G282800	TraesCS1B02G291700	TraesCS1D02G282000
TraesCS1A02G282900	TraesCS1B02G291800	TraesCS1D02G282100
TraesCS1A02G283000	TraesCS1B02G291900	TraesCS1D02G282200
TraesCS1A02G283100	TraesCS1B02G292200	TraesCS1D02G282300
TraesCS1A02G283200	TraesCS1B02G292300	TraesCS1D02G282400
TraesCS1A02G283400	TraesCS1B02G292600	TraesCS1D02G282600
TraesCS1A02G283600	TraesCS1B02G292800	TraesCS1D02G282700
TraesCS1A02G283800	TraesCS1B02G293000	TraesCS1D02G282900
TraesCS1A02G283900	TraesCS1B02G293100	TraesCS1D02G283000
TraesCS1A02G284000	TraesCS1B02G293300	TraesCS1D02G283100
TraesCS1A02G284100	TraesCS1B02G293400	TraesCS1D02G283200
TraesCS1A02G284300	TraesCS1B02G293500	TraesCS1D02G283300
TraesCS1A02G284400	TraesCS1B02G293700	TraesCS1D02G283400
TraesCS1A02G284500	TraesCS1B02G293800	TraesCS1D02G283500
TraesCS1A02G284600	TraesCS1B02G293900	TraesCS1D02G283600
TraesCS1A02G284700	TraesCS1B02G294000	TraesCS1D02G283700
TraesCS1A02G284800	TraesCS1B02G294200	TraesCS1D02G283800
TraesCS1A02G285000	TraesCS1B02G294300	TraesCS1D02G284000
TraesCS1A02G285200	TraesCS1B02G294400	TraesCS1D02G284200
TraesCS1A02G285300	TraesCS1B02G294500	TraesCS1D02G284300
TraesCS1A02G285400	TraesCS1B02G294600	TraesCS1D02G284400
TraesCS1A02G286000	TraesCS1B02G295500	TraesCS1D02G285100
TraesCS1A02G286200	TraesCS1B02G295600	TraesCS1D02G285200
TraesCS1A02G286300	TraesCS1B02G295700	TraesCS3D02G349900
TraesCS1A02G286700	TraesCS1B02G296100	TraesCS1D02G285600
TraesCS1A02G286800	TraesCS1B02G296200	TraesCS1D02G285700
TraesCS1A02G286900	TraesCS1B02G296300	TraesCS1D02G285800
TraesCS1A02G287000	TraesCS1B02G296400	TraesCS1D02G285900
TraesCS1A02G287100	TraesCS1B02G296500	TraesCS1D02G286000
TraesCS1A02G287200	TraesCS1B02G296600	TraesCS1D02G286100
TraesCS1A02G287300	TraesCS1B02G296700	TraesCS1D02G286200
TraesCS1A02G287400	TraesCS1B02G296800	TraesCS1D02G286300
TraesCS1A02G287500	TraesCS1B02G296900	TraesCS1D02G286400
TraesCS1A02G287600	TraesCS1B02G297000	TraesCS1D02G286500
TraesCS1A02G287900	TraesCS1B02G297300	TraesCS1D02G286800
TraesCS1A02G288100	TraesCS1B02G297500	TraesCS1D02G287100
TraesCS1A02G288200	TraesCS1B02G297600	TraesCS1D02G287200
TraesCS1A02G288300	TraesCS1B02G297700	TraesCS1D02G287300
TraesCS1A02G288400	TraesCS1B02G297800	TraesCS1D02G287400
TraesCS1A02G288500	TraesCS1B02G297900	TraesCS1D02G287500
TraesCS1A02G288600	TraesCS1B02G298000	TraesCS1D02G287600
TraesCS1A02G288700	TraesCS1B02G298100	TraesCS1D02G287700
TraesCS1A02G288900	TraesCS1B02G298200	TraesCS1D02G287900
TraesCS1A02G289100	TraesCS1B02G298600	TraesCS1D02G288100
TraesCS1A02G289200	TraesCS1B02G298800	TraesCS1D02G288200
TraesCS1A02G289400	TraesCS1B02G298900	TraesCS1D02G288400
TraesCS1A02G289600	TraesCS1B02G299100	TraesCS1D02G288500
TraesCS1A02G290100	TraesCS1B02G299300	TraesCS1D02G288800
TraesCS1A02G290200	TraesCS1B02G299600	TraesCS1D02G289000
TraesCS1A02G290300	TraesCS1B02G299500	TraesCS1D02G288900
TraesCS1A02G290400	TraesCS1B02G299700	TraesCS1D02G289100
TraesCS1A02G290500	TraesCS1B02G299800	TraesCS1D02G289200
TraesCS1A02G290700	TraesCS1B02G300000	TraesCS1D02G289300
TraesCS1A02G290800	TraesCS1B02G300100	TraesCS1D02G289400
TraesCS1A02G290900	TraesCS1B02G300300	TraesCS1D02G289500
TraesCS1A02G291000	TraesCS1B02G300400	TraesCS1D02G289600
TraesCS1A02G291100	TraesCS1B02G300500	TraesCS1D02G289700
TraesCS1A02G291200	TraesCS1B02G300600	TraesCS1D02G289800
TraesCS1A02G291400	TraesCS1B02G300700	TraesCS1D02G289900
TraesCS1A02G291500	TraesCS1B02G376100	TraesCS1D02G290200
TraesCS1A02G291800	TraesCS1B02G301200	TraesCS1D02G290300
TraesCS1A02G292000	TraesCS1B02G301400	TraesCS1D02G290500
TraesCS1A02G292100	TraesCS1B02G301500	TraesCS1D02G290600
TraesCS1A02G294100	TraesCS1B02G303800	TraesCS1D02G298100
TraesCS1A02G294200	TraesCS1B02G303900	TraesCS1D02G297700
TraesCS1A02G294700	TraesCS1B02G304100	TraesCS1D02G297200
TraesCS1A02G295000	TraesCS1B02G304400	TraesCS1D02G297500
TraesCS1A02G295600	TraesCS4B02G397600	TraesCS2D02G575200
TraesCS1A02G295800	TraesCS1B02G304800	TraesCS1D02G296500
TraesCS1A02G296200	TraesCS1B02G305000	TraesCS1D02G295900
TraesCS1A02G296300	TraesCS1B02G305200	TraesCS1D02G295800
TraesCS1A02G296500	TraesCS1B02G305600	TraesCS1D02G294800
TraesCS1A02G296900	TraesCS1B02G305800	TraesCS1D02G294600
TraesCS1A02G297000	TraesCS1B02G305900	TraesCS1D02G294500
TraesCS1A02G297400	TraesCS1B02G306400	TraesCS1D02G294000
TraesCS1A02G297600	TraesCS1B02G306800	TraesCS1D02G293600
TraesCS1A02G297700	TraesCS1B02G307100	TraesCS1D02G293500
TraesCS1A02G297800	TraesCS1B02G307200	TraesCS1D02G293400
TraesCS1A02G297900	TraesCS1B02G307400	TraesCS1D02G293300
TraesCS1A02G298000	TraesCS1B02G307500	TraesCS1D02G293200
TraesCS1A02G298100	TraesCS1B02G307600	TraesCS1D02G293100
TraesCS1A02G298300	TraesCS1B02G307800	TraesCS1D02G292900
TraesCS1A02G298500	TraesCS6B02G395800	TraesCS4D02G297100
TraesCS1A02G298600	TraesCS1B02G308200	TraesCS1D02G292700
TraesCS1A02G298700	TraesCS1B02G308300	TraesCS1D02G292600
TraesCS1A02G298800	TraesCS1B02G308500	TraesCS1D02G292500
TraesCS1A02G298900	TraesCS1B02G308600	TraesCS1D02G292400
TraesCS1A02G299100	TraesCS1B02G308900	TraesCS1D02G292100
TraesCS1A02G299200	TraesCS1B02G309000	TraesCS1D02G292000
TraesCS1A02G299400	TraesCS1B02G309200	TraesCS1D02G298300
TraesCS1A02G299500	TraesCS1B02G309300	TraesCS1D02G298400
TraesCS1A02G299600	TraesCS1B02G309400	TraesCS1D02G298500
TraesCS1A02G299900	TraesCS1B02G309800	TraesCS1D02G299200
TraesCS1A02G300000	TraesCS1B02G310100	TraesCS1D02G299400
TraesCS1A02G300100	TraesCS1B02G310200	TraesCS1D02G299500
TraesCS1A02G300200	TraesCS1B02G310300	TraesCS1D02G299700
TraesCS1A02G300400	TraesCS1B02G310500	TraesCS1D02G299800
TraesCS1A02G300600	TraesCS1B02G310700	TraesCS1D02G300000
TraesCS1A02G300800	TraesCS1B02G310800	TraesCS1D02G300200
TraesCS1A02G301200	TraesCS1B02G311000	TraesCS1D02G300900
TraesCS1A02G301300	TraesCS1B02G311100	TraesCS1D02G301000
TraesCS1A02G301400	TraesCS1B02G311200	TraesCS1D02G301100
TraesCS1A02G301500	TraesCS1B02G311300	TraesCS1D02G301200
TraesCS1A02G301600	TraesCS1B02G311400	TraesCS1D02G301300
TraesCS1A02G301800	TraesCS1B02G311800	TraesCS1D02G301400
TraesCS1A02G302200	TraesCS1B02G312000	TraesCS1D02G301600
TraesCS1A02G302300	TraesCS1B02G312100	TraesCS1D02G301700
TraesCS1A02G302500	TraesCS1B02G312700	TraesCS1D02G301900
TraesCS1A02G302600	TraesCS1B02G312800	TraesCS1D02G302000
TraesCS1A02G302700	TraesCS1B02G312900	TraesCS1D02G302100
TraesCS1A02G302800	TraesCS1B02G313100	TraesCS1D02G302200
TraesCS1A02G302900	TraesCS1B02G313200	TraesCS1D02G302300
TraesCS1A02G303000	TraesCS1B02G313300	TraesCS1D02G302400
TraesCS1A02G303200	TraesCS1B02G313500	TraesCS1D02G302700
TraesCS1A02G303300	TraesCS1B02G313700	TraesCS1D02G302800
TraesCS1A02G303400	TraesCS1B02G313800	TraesCS1D02G302900
TraesCS1A02G303500	TraesCS1B02G313900	TraesCS1D02G303000
TraesCS1A02G303600	TraesCS1B02G314000	TraesCS1D02G303100
TraesCS1A02G303800	TraesCS1B02G314100	TraesCS1D02G303200
TraesCS1A02G304000	TraesCS1B02G314500	TraesCS1D02G303500
TraesCS1A02G304100	TraesCS1B02G314600	TraesCS1D02G303600
TraesCS1A02G304200	TraesCS1B02G314700	TraesCS1D02G303700
TraesCS1A02G304300	TraesCS1B02G314800	TraesCS1D02G303800
TraesCS1A02G304400	TraesCS1B02G314900	TraesCS1D02G303900
TraesCS1A02G304700	TraesCS1B02G315300	TraesCS1D02G304600
TraesCS1A02G304900	TraesCS1B02G315700	TraesCS1D02G304700
TraesCS1A02G305200	TraesCS1B02G315900	TraesCS1D02G304800
TraesCS1A02G305300	TraesCS1B02G316000	TraesCS1D02G305000
TraesCS1A02G305400	TraesCS1B02G316100	TraesCS1D02G305100
TraesCS1A02G305500	TraesCS1B02G316200	TraesCS1D02G305200
TraesCS1A02G305700	TraesCS1B02G316400	TraesCS1D02G305400
TraesCS1A02G305800	TraesCS1B02G316500	TraesCS1D02G305500
TraesCS1A02G305900	TraesCS1B02G316600	TraesCS1D02G305600
TraesCS1A02G306000	TraesCS1B02G316700	TraesCS1D02G305700
TraesCS1A02G306100	TraesCS1B02G316800	TraesCS1D02G305800
TraesCS1A02G306300	TraesCS1B02G317100	TraesCS1D02G306000
TraesCS1A02G306400	TraesCS1B02G317200	TraesCS1D02G306100
TraesCS1A02G307200	TraesCS1B02G318000	TraesCS1D02G306600
TraesCS1A02G307300	TraesCS1B02G318100	TraesCS1D02G306700
TraesCS1A02G307400	TraesCS1B02G318200	TraesCS1D02G306800
TraesCS1A02G307500	TraesCS1B02G318300	TraesCS1D02G306900
TraesCS1A02G307700	TraesCS1B02G318400	TraesCS1D02G307100
TraesCS1A02G307800	TraesCS1B02G318500	TraesCS1D02G307200
TraesCS1A02G307900	TraesCS1B02G318600	TraesCS1D02G307300
TraesCS1A02G308000	TraesCS1B02G318700	TraesCS1D02G307400
TraesCS1A02G308100	TraesCS1B02G318800	TraesCS1D02G307500
TraesCS1A02G308200	TraesCS1B02G318900	TraesCS1D02G307600
TraesCS1A02G308300	TraesCS1B02G319000	TraesCS1D02G307700
TraesCS1A02G308400	TraesCS1B02G319100	TraesCS1D02G307800
TraesCS1A02G308500	TraesCS1B02G319200	TraesCS1D02G307900
TraesCS1A02G308700	TraesCS1B02G319300	TraesCS1D02G308000
TraesCS1A02G309200	TraesCS1B02G320000	TraesCS1D02G308600
TraesCS1A02G309300	TraesCS1B02G320100	TraesCS1D02G308700
TraesCS1A02G309400	TraesCS1B02G320400	TraesCS1D02G308800
TraesCS1A02G309600	TraesCS1B02G320700	TraesCS1D02G309100
TraesCS1A02G309700	TraesCS1B02G320800	TraesCS1D02G309200
TraesCS1A02G309800	TraesCS1B02G320900	TraesCS1D02G309300
TraesCS1A02G310100	TraesCS1B02G321200	TraesCS1D02G309600
TraesCS1A02G310300	TraesCS1B02G321500	TraesCS1D02G309800
TraesCS1A02G310400	TraesCS1B02G321700	TraesCS1D02G309900
TraesCS1A02G310500	TraesCS1B02G321800	TraesCS1D02G310000
TraesCS1A02G310600	TraesCS1B02G321900	TraesCS1D02G310100
TraesCS1A02G310700	TraesCS1B02G322000	TraesCS1D02G310200
TraesCS1A02G311000	TraesCS1B02G322400	TraesCS1D02G310900
TraesCS1A02G311100	TraesCS1B02G322500	TraesCS1D02G311000
TraesCS1A02G311200	TraesCS1B02G322600	TraesCS1D02G311100
TraesCS1A02G311300	TraesCS1B02G322800	TraesCS1D02G311300
TraesCS1A02G311400	TraesCS1B02G322900	TraesCS1D02G311400
TraesCS1A02G311600	TraesCS1B02G323200	TraesCS1D02G311600
TraesCS1A02G311700	TraesCS1B02G323400	TraesCS1D02G312000
TraesCS1A02G311800	TraesCS1B02G323500	TraesCS1D02G312100
TraesCS1A02G311900	TraesCS1B02G323600	TraesCS1D02G312200
TraesCS1A02G312000	TraesCS1B02G323700	TraesCS1D02G312300
TraesCS1A02G312300	TraesCS1B02G324000	TraesCS1D02G312500
TraesCS1A02G312600	TraesCS1B02G324200	TraesCS1D02G312700
TraesCS1A02G312700	TraesCS1B02G324300	TraesCS1D02G312800
TraesCS1A02G313200	TraesCS1B02G325000	TraesCS1D02G313700
TraesCS1A02G313400	TraesCS1B02G325200	TraesCS1D02G313900
TraesCS1A02G313500	TraesCS1B02G325300	TraesCS1D02G314000
TraesCS1A02G313600	TraesCS1B02G325400	TraesCS1D02G314100
TraesCS1A02G313700	TraesCS1B02G325500	TraesCS1D02G314200
TraesCS1A02G313800	TraesCS1B02G325700	TraesCS1D02G314300
TraesCS1A02G314000	TraesCS1B02G326100	TraesCS1D02G314400
TraesCS1A02G314100	TraesCS1B02G326400	TraesCS1D02G314600
TraesCS1A02G314200	TraesCS1B02G326500	TraesCS1D02G314700
TraesCS1A02G314300	TraesCS1B02G326600	TraesCS1D02G314800
TraesCS1A02G314400	TraesCS1B02G326700	TraesCS1D02G314900
TraesCS1A02G314900	TraesCS1B02G326900	TraesCS1D02G315200
TraesCS1A02G315200	TraesCS1B02G327100	TraesCS1D02G315400
TraesCS1A02G315300	TraesCS1B02G327200	TraesCS1D02G315500
TraesCS1A02G315400	TraesCS1B02G327300	TraesCS1D02G315600
TraesCS1A02G315500	TraesCS1B02G327400	TraesCS1D02G315700
TraesCS1A02G315600	TraesCS1B02G327500	TraesCS1D02G315800
TraesCS1A02G315700	TraesCS1B02G327900	TraesCS1D02G315900
TraesCS1A02G315900	TraesCS1B02G328200	TraesCS1D02G316200
TraesCS1A02G316900	TraesCS1B02G329300	TraesCS1D02G316900
TraesCS1A02G317000	TraesCS1B02G329400	TraesCS1D02G317000
TraesCS1A02G317100	TraesCS1B02G329500	TraesCS1D02G317100
TraesCS1A02G317300	TraesCS1B02G329700	TraesCS1D02G317200
TraesCS1A02G317900	TraesCS1B02G330400	TraesCS1D02G317700
TraesCS1A02G318500	TraesCS1B02G330700	TraesCS1D02G318300
TraesCS1A02G319000	TraesCS1B02G331300	TraesCS1D02G318800
TraesCS1A02G319100	TraesCS1B02G331400	TraesCS1D02G318900
TraesCS1A02G319200	TraesCS1B02G331500	TraesCS1D02G319100
TraesCS1A02G319400	TraesCS1B02G331700	TraesCS1D02G319200
TraesCS1A02G319500	TraesCS1B02G331800	TraesCS1D02G319300
TraesCS1A02G319600	TraesCS1B02G331900	TraesCS1D02G319400
TraesCS1A02G319700	TraesCS1B02G332000	TraesCS1D02G319500
TraesCS1A02G320000	TraesCS1B02G332200	TraesCS1D02G319700
TraesCS1A02G320200	TraesCS1B02G332400	TraesCS1D02G320000
TraesCS1A02G320300	TraesCS1B02G332500	TraesCS1D02G320100
TraesCS1A02G320400	TraesCS1B02G332600	TraesCS1D02G320200
TraesCS1A02G320500	TraesCS1B02G332700	TraesCS1D02G320300
TraesCS1A02G320900	TraesCS1B02G333300	TraesCS1D02G320800
TraesCS1A02G321000	TraesCS1B02G333600	TraesCS1D02G321100
TraesCS1A02G321100	TraesCS1B02G333800	TraesCS1D02G321300
TraesCS1A02G321200	TraesCS6B02G384600	TraesCS6D02G334100
TraesCS1A02G321600	TraesCS1B02G334000	TraesCS1D02G321700
TraesCS1A02G321700	TraesCS1B02G334100	TraesCS1D02G322000
TraesCS1A02G321900	TraesCS1B02G334200	TraesCS1D02G322100
TraesCS1A02G322000	TraesCS1B02G334400	TraesCS1D02G322200
TraesCS1A02G322100	TraesCS1B02G334500	TraesCS1D02G322300
TraesCS1A02G322300	TraesCS1B02G334600	TraesCS1D02G322400
TraesCS1A02G322400	TraesCS1B02G334700	TraesCS1D02G322500
TraesCS1A02G322600	TraesCS1B02G334900	TraesCS1D02G322600
TraesCS1A02G322700	TraesCS1B02G335000	TraesCS1D02G323100
TraesCS1A02G322900	TraesCS1B02G335600	TraesCS1D02G323200
TraesCS1A02G323000	TraesCS1B02G335800	TraesCS1D02G323500
TraesCS1A02G323200	TraesCS1B02G336000	TraesCS1D02G323900
TraesCS1A02G323300	TraesCS1B02G336200	TraesCS1D02G324000
TraesCS1A02G323400	TraesCS1B02G336300	TraesCS1D02G324200
TraesCS1A02G323500	TraesCS1B02G336400	TraesCS1D02G324400
TraesCS1A02G323600	TraesCS1B02G336700	TraesCS1D02G324700
TraesCS1A02G323700	TraesCS1B02G336900	TraesCS1D02G325000
TraesCS1A02G323800	TraesCS1B02G337100	TraesCS1D02G325100
TraesCS1A02G323900	TraesCS1B02G337200	TraesCS1D02G325200
TraesCS1A02G324000	TraesCS1B02G337400	TraesCS1D02G325300
TraesCS1A02G324800	TraesCS1B02G337800	TraesCS1D02G325500
TraesCS1A02G324900	TraesCS4B02G103800	TraesCS1D02G325600
TraesCS1A02G325000	TraesCS1B02G338000	TraesCS1D02G325700
TraesCS1A02G325100	TraesCS1B02G338100	TraesCS1D02G325800
TraesCS1A02G325400	TraesCS1B02G338500	TraesCS1D02G327000
TraesCS1A02G325500	TraesCS1B02G338600	TraesCS1D02G327100
TraesCS1A02G325600	TraesCS1B02G338800	TraesCS1D02G327200
TraesCS1A02G325700	TraesCS1B02G338900	TraesCS1D02G327400
TraesCS1A02G325800	TraesCS1B02G339100	TraesCS1D02G327600
TraesCS1A02G325900	TraesCS1B02G339200	TraesCS1D02G327700
TraesCS1A02G326000	TraesCS1B02G339300	TraesCS1D02G327800
TraesCS1A02G326100	TraesCS1B02G339500	TraesCS1D02G328000
TraesCS1A02G326700	TraesCS1B02G340100	TraesCS1D02G328800
TraesCS1A02G326800	TraesCS1B02G340200	TraesCS1D02G328900
TraesCS1A02G326900	TraesCS1B02G340300	TraesCS1D02G329000
TraesCS1A02G327100	TraesCS1B02G340500	TraesCS1D02G329200
TraesCS1A02G327200	TraesCS1B02G340600	TraesCS1D02G329300
TraesCS1A02G327400	TraesCS1B02G340800	TraesCS1D02G329400
TraesCS1A02G327600	TraesCS1B02G340900	TraesCS1D02G329600
TraesCS1A02G327700	TraesCS1B02G341000	TraesCS1D02G329700
TraesCS1A02G327800	TraesCS1B02G341100	TraesCS1D02G329800
TraesCS1A02G328000	TraesCS1B02G341700	TraesCS1D02G330500
TraesCS1A02G328100	TraesCS1B02G341900	TraesCS1D02G330600
TraesCS1A02G328200	TraesCS1B02G342000	TraesCS1D02G330700
TraesCS1A02G328300	TraesCS1B02G342100	TraesCS1D02G330800
TraesCS1A02G328700	TraesCS1B02G342400	TraesCS1D02G331000
TraesCS1A02G329000	TraesCS1B02G311600	TraesCS1D02G335600
TraesCS1A02G329200	TraesCS1B02G342600	TraesCS1D02G331300
TraesCS1A02G329300	TraesCS1B02G342700	TraesCS1D02G331400
TraesCS1A02G329400	TraesCS1B02G342800	TraesCS1D02G331500
TraesCS1A02G329600	TraesCS1B02G343100	TraesCS1D02G331700
TraesCS1A02G329900	TraesCS1B02G343500	TraesCS1D02G332200
TraesCS1A02G330000	TraesCS1B02G343300	TraesCS1D02G332300
TraesCS1A02G330100	TraesCS1B02G343700	TraesCS1D02G332500
TraesCS1A02G330200	TraesCS1B02G343800	TraesCS1D02G332600
TraesCS1A02G330300	TraesCS1B02G343900	TraesCS1D02G332700
TraesCS1A02G330500	TraesCS1B02G344100	TraesCS1D02G332900
TraesCS1A02G330600	TraesCS1B02G344200	TraesCS1D02G333000
TraesCS1A02G330700	TraesCS1B02G344400	TraesCS1D02G333200
TraesCS1A02G330900	TraesCS1B02G344900	TraesCS1D02G333500
TraesCS1A02G331100	TraesCS1B02G345000	TraesCS1D02G333800
TraesCS1A02G331200	TraesCS1B02G345100	TraesCS1D02G333900
TraesCS1A02G331700	TraesCS1B02G345300	TraesCS1D02G334200
TraesCS1A02G331800	TraesCS1B02G345400	TraesCS1D02G334400
TraesCS1A02G331900	TraesCS1B02G345500	TraesCS1D02G334600
TraesCS1A02G332000	TraesCS1B02G345700	TraesCS1D02G334700
TraesCS1A02G332200	TraesCS1B02G345800	TraesCS1D02G334800
TraesCS1A02G332300	TraesCS1B02G345900	TraesCS1D02G334900
TraesCS1A02G332400	TraesCS1B02G346100	TraesCS1D02G335100
TraesCS1A02G332600	TraesCS1B02G346300	TraesCS1D02G335300
TraesCS1A02G332800	TraesCS1B02G346400	TraesCS1D02G335500
TraesCS1A02G332900	TraesCS1B02G346500	TraesCS1D02G335700
TraesCS1A02G333000	TraesCS1B02G346600	TraesCS1D02G335800
TraesCS1A02G333200	TraesCS1B02G346700	TraesCS1D02G335900
TraesCS1A02G333500	TraesCS1B02G346900	TraesCS1D02G336100
TraesCS1A02G333600	TraesCS1B02G347000	TraesCS1D02G336200
TraesCS1A02G333900	TraesCS1B02G347200	TraesCS1D02G336400
TraesCS1A02G334000	TraesCS1B02G347300	TraesCS1D02G336500
TraesCS1A02G334100	TraesCS1B02G347400	TraesCS1D02G336600
TraesCS1A02G334300	TraesCS1B02G347500	TraesCS1D02G336800
TraesCS1A02G334400	TraesCS1B02G347600	TraesCS1D02G336900
TraesCS1A02G334700	TraesCS1B02G347700	TraesCS1D02G337100
TraesCS1A02G335100	TraesCS1B02G348000	TraesCS1D02G337500
TraesCS1A02G335300	TraesCS1B02G348200	TraesCS1D02G337600
TraesCS1A02G335400	TraesCS1B02G348300	TraesCS1D02G337700
TraesCS1A02G335500	TraesCS1B02G348400	TraesCS1D02G337800
TraesCS1A02G335800	TraesCS1B02G349100	TraesCS1D02G338200
TraesCS1A02G335900	TraesCS1B02G349200	TraesCS1D02G338300
TraesCS1A02G336100	TraesCS1B02G349500	TraesCS1D02G338500
TraesCS1A02G337200	TraesCS1B02G349800	TraesCS1D02G339000
TraesCS1A02G337600	TraesCS1B02G350000	TraesCS1D02G339500
TraesCS1A02G337800	TraesCS1B02G350200	TraesCS1D02G339700
TraesCS1A02G338100	TraesCS1B02G350500	TraesCS1D02G340300
TraesCS1A02G338200	TraesCS1B02G350600	TraesCS1D02G340400
TraesCS1A02G338300	TraesCS1B02G350700	TraesCS1D02G340500
TraesCS1A02G338400	TraesCS1B02G350800	TraesCS1D02G340600
TraesCS1A02G338500	TraesCS1B02G351000	TraesCS1D02G340700
TraesCS1A02G338600	TraesCS1B02G351100	TraesCS1D02G340800
TraesCS1A02G338700	TraesCS1B02G351200	TraesCS1D02G340900
TraesCS1A02G338900	TraesCS1B02G351300	TraesCS1D02G341000
TraesCS1A02G339400	TraesCS1B02G351700	TraesCS1D02G341200
TraesCS1A02G339500	TraesCS1B02G351800	TraesCS1D02G341300
TraesCS1A02G339600	TraesCS1B02G351900	TraesCS1D02G341600
TraesCS1A02G339700	TraesCS1B02G352000	TraesCS1D02G341700
TraesCS1A02G339800	TraesCS1B02G352100	TraesCS1D02G341800
TraesCS1A02G339900	TraesCS1B02G352200	TraesCS1D02G341900
TraesCS1A02G340000	TraesCS1B02G352300	TraesCS1D02G342000
TraesCS1A02G340100	TraesCS1B02G352400	TraesCS1D02G342100
TraesCS1A02G340200	TraesCS1B02G352500	TraesCS1D02G342200
TraesCS1A02G340300	TraesCS1B02G352600	TraesCS1D02G342300
TraesCS1A02G340400	TraesCS1B02G352700	TraesCS1D02G342400
TraesCS1A02G340500	TraesCS1B02G353400	TraesCS1D02G342500
TraesCS1A02G340700	TraesCS1B02G353500	TraesCS1D02G342700
TraesCS1A02G340900	TraesCS1B02G353700	TraesCS1D02G343000
TraesCS1A02G341100	TraesCS1B02G353800	TraesCS1D02G343200
TraesCS1A02G341200	TraesCS1B02G353900	TraesCS1D02G343300
TraesCS1A02G341300	TraesCS1B02G354000	TraesCS1D02G343400
TraesCS1A02G341400	TraesCS1B02G354100	TraesCS1D02G343700
TraesCS1A02G341500	TraesCS1B02G354200	TraesCS1D02G343800
TraesCS1A02G341600	TraesCS1B02G354300	TraesCS1D02G343900
TraesCS1A02G341700	TraesCS1B02G354400	TraesCS1D02G344000
TraesCS1A02G341800	TraesCS1B02G354500	TraesCS1D02G344100
TraesCS1A02G341900	TraesCS1B02G354600	TraesCS1D02G344200
TraesCS1A02G342100	TraesCS1B02G355300	TraesCS1D02G344400
TraesCS1A02G342400	TraesCS1B02G354800	TraesCS1D02G344500
TraesCS1A02G342500	TraesCS1B02G355600	TraesCS1D02G344600
TraesCS1A02G342600	TraesCS1B02G355700	TraesCS1D02G344700
TraesCS1A02G342700	TraesCS1B02G355800	TraesCS1D02G344800
TraesCS1A02G342800	TraesCS1B02G355900	TraesCS1D02G344900
TraesCS1A02G342900	TraesCS1B02G356100	TraesCS1D02G345100
TraesCS1A02G343000	TraesCS1B02G356200	TraesCS1D02G345200
TraesCS1A02G343200	TraesCS1B02G356300	TraesCS1D02G345300
TraesCS1A02G343300	TraesCS1B02G356600	TraesCS1D02G345400
TraesCS1A02G343500	TraesCS2B02G601100	TraesCS5D02G345100
TraesCS1A02G343600	TraesCS3B02G188300	TraesCS2D02G244000
TraesCS1A02G344400	TraesCS1B02G358300	TraesCS1D02G347000
TraesCS1A02G345200	TraesCS1B02G359000	TraesCS1D02G347900
TraesCS1A02G345600	TraesCS1B02G359300	TraesCS1D02G348100
TraesCS1A02G345700	TraesCS1B02G359400	TraesCS1D02G348200
TraesCS1A02G345800	TraesCS1B02G359500	TraesCS1D02G348500
TraesCS1A02G346200	TraesCS1B02G359800	TraesCS1D02G348900
TraesCS1A02G346400	TraesCS1B02G360200	TraesCS1D02G349100
TraesCS1A02G346500	TraesCS1B02G360300	TraesCS1D02G349200
TraesCS1A02G346600	TraesCS1B02G360500	TraesCS1D02G349400
TraesCS1A02G346700	TraesCS1B02G360600	TraesCS1D02G349500
TraesCS1A02G347000	TraesCS1B02G361200	TraesCS1D02G349900
TraesCS1A02G347100	TraesCS1B02G361300	TraesCS1D02G350000
TraesCS1A02G347200	TraesCS1B02G361400	TraesCS1D02G350100
TraesCS1A02G347400	TraesCS1B02G361600	TraesCS1D02G350400
TraesCS1A02G347600	TraesCS1B02G362100	TraesCS1D02G350500
TraesCS1A02G347700	TraesCS1B02G362200	TraesCS1D02G350600
TraesCS1A02G347800	TraesCS1B02G362400	TraesCS1D02G350700
TraesCS1A02G347900	TraesCS1B02G362500	TraesCS1D02G350800
TraesCS1A02G348000	TraesCS1B02G362600	TraesCS1D02G350900
TraesCS1A02G348100	TraesCS1B02G362700	TraesCS1D02G351000
TraesCS1A02G348400	TraesCS1B02G363000	TraesCS1D02G351400
TraesCS1A02G348500	TraesCS1B02G363100	TraesCS1D02G351500
TraesCS1A02G348600	TraesCS1B02G363200	TraesCS1D02G351600
TraesCS1A02G348700	TraesCS1B02G363400	TraesCS1D02G351700
TraesCS1A02G349000	TraesCS1B02G363900	TraesCS1D02G352200
TraesCS1A02G349200	TraesCS1B02G363700	TraesCS1D02G352000
TraesCS1A02G349600	TraesCS1B02G364100	TraesCS1D02G352500
TraesCS1A02G349900	TraesCS1B02G364200	TraesCS1D02G352600
TraesCS1A02G350000	TraesCS1B02G364300	TraesCS1D02G352700
TraesCS1A02G350100	TraesCS1B02G364400	TraesCS1D02G352900
TraesCS1A02G350200	TraesCS1B02G364500	TraesCS1D02G353100
TraesCS1A02G350500	TraesCS1B02G364800	TraesCS1D02G353300
TraesCS1A02G350600	TraesCS1B02G364900	TraesCS1D02G353400
TraesCS1A02G350800	TraesCS1B02G365000	TraesCS1D02G353700
TraesCS1A02G350900	TraesCS1B02G365100	TraesCS1D02G353800
TraesCS1A02G351100	TraesCS1B02G372300	TraesCS1D02G360200
TraesCS1A02G351300	TraesCS1B02G371600	TraesCS1D02G360000
TraesCS1A02G351500	TraesCS1B02G371800	TraesCS1D02G359200
TraesCS1A02G351600	TraesCS1B02G371900	TraesCS1D02G359100
TraesCS1A02G351800	TraesCS1B02G371400	TraesCS1D02G358600
TraesCS1A02G351900	TraesCS1B02G371300	TraesCS1D02G358500
TraesCS1A02G352200	TraesCS1B02G370500	TraesCS1D02G358200
TraesCS1A02G352600	TraesCS1B02G369200	TraesCS1D02G357400
TraesCS1A02G352700	TraesCS1B02G369100	TraesCS1D02G357300
TraesCS1A02G352800	TraesCS1B02G369000	TraesCS1D02G357200
TraesCS1A02G353000	TraesCS1B02G368900	TraesCS1D02G357100
TraesCS1A02G353200	TraesCS1B02G368600	TraesCS1D02G357000
TraesCS1A02G353300	TraesCS1B02G368500	TraesCS1D02G356900
TraesCS1A02G354200	TraesCS1B02G368000	TraesCS1D02G356300
TraesCS1A02G354300	TraesCS1B02G367400	TraesCS1D02G356100
TraesCS1A02G354500	TraesCS1B02G367300	TraesCS1D02G356000
TraesCS1A02G354600	TraesCS1B02G367200	TraesCS1D02G355900
TraesCS1A02G354700	TraesCS1B02G367100	TraesCS1D02G355800
TraesCS1A02G354800	TraesCS1B02G366900	TraesCS1D02G355700
TraesCS1A02G354900	TraesCS1B02G366800	TraesCS1D02G355600
TraesCS1A02G355000	TraesCS1B02G366700	TraesCS1D02G355500
TraesCS1A02G355100	TraesCS1B02G366600	TraesCS1D02G355400
TraesCS1A02G355200	TraesCS1B02G366400	TraesCS1D02G355200
TraesCS1A02G355400	TraesCS1B02G366200	TraesCS1D02G355000
TraesCS1A02G355500	TraesCS1B02G366100	TraesCS1D02G354900
TraesCS1A02G355700	TraesCS1B02G365800	TraesCS1D02G354800
TraesCS1A02G355800	TraesCS1B02G365600	TraesCS1D02G354500
TraesCS1A02G355900	TraesCS1B02G365500	TraesCS1D02G354400
TraesCS1A02G356000	TraesCS1B02G365400	TraesCS1D02G354300
TraesCS1A02G356100	TraesCS1B02G365300	TraesCS1D02G354100
TraesCS1A02G356400	TraesCS1B02G372500	TraesCS1D02G360500
TraesCS1A02G356500	TraesCS1B02G372600	TraesCS1D02G360700
TraesCS1A02G356700	TraesCS1B02G372900	TraesCS1D02G360800
[truncated: 16,408 more rows]
