# Supplementary material for: A low-coverage 3′ RNA-seq to detect homeolog expression in polyploid wheat
Source: NAR Genom Bioinform. 2023 Jul 12;5(3):lqad067. doi: 10.1093/nargab/lqad067 (PMC10336777; doi:10.1093/nargab/lqad067)
Supplement: lqad067_Supplemental_Files [file lqad067_supplemental_files.zip › SI_Data_2.xlsx]

## Sheet: Sheet 1
Reasutls of quality control with Trimmomatic
DRR accession	replicate	treatment	variant	method	number of reads in FASTQ	number of reads after FASTQ quality control by Trimmomatic	percentage of reads remained after the quality control
DRR420799	1	control	CS	Lasy-Seq	2604973	2052039	0.787739
DRR420800	2	control	CS	Lasy-Seq	1596414	1225463	0.767635
DRR420801	3	control	CS	Lasy-Seq	3694206	2840365	0.76887
DRR420802	1	cold	CS	Lasy-Seq	1764702	1374577	0.778929
DRR420803	2	cold	CS	Lasy-Seq	4347049	3340992	0.768566
DRR420804	3	cold	CS	Lasy-Seq	4122508	3176144	0.77044
				average	3021642	2334930	0.773696
				s.d	1.20048e+06	917441	0.00801922

## Sheet: Sheet 2
Results of read mapping with HISAT2
DRR accession	replicate	treatment	number of reads for inputing to alignment tools	number of unmapped reads	number of uniquely mapped reads	number of multi-mapped reads	percentange of the uniquely mapped reads over all mapped reads (calculated by F / (F+G))	percentage of the uniquely mapped reads of the input reads (calculated by F/D)	number of reads uniquely mapped on A-subgenome	number of reads uniquely mapped on B-subgenome	number of reads uniquely mapped on D-subgenome	percentage of the uniquely mapped reads of the input reads (calculated by (J+K+L)/D)	percentage of reads uniquely mapped on A-subgenome over all uniquely mapped reads	percentage of reads uniquely mapped on B-subgenome over all uniquely mapped reads	percentage of reads uniquely mapped on D-subgenome over all uniquely mapped reads	execution time [second]	execution time [second] to process 1 million reads	execution time [minute] to process 1 million reads	percentage of reads attributable to each subgenome
DRR420799	1	control	2052039	178703	1206734	666602	0.644163	0.588066	396186	396671	396019	0.579363	0.333244	0.333652	0.333104	34.564	16.8437	0.280729	0.579363
DRR420800	2	control	1225463	120784	740650	364029	0.670466	0.604384	242877	244328	244342	0.596956	0.332005	0.333988	0.334007	28.119	22.9456	0.382427	0.596956
DRR420801	3	control	2840365	307661	1623044	909660	0.640834	0.571421	539895	530370	531369	0.563883	0.33709	0.331143	0.331767	41.384	14.57	0.242833	0.563883
DRR420802	1	cold	1374577	136079	818966	419532	0.661257	0.595795	268104	269888	269052	0.587122	0.332205	0.334415	0.33338	29.991	21.8183	0.363639	0.587122
DRR420803	2	cold	3340992	301509	2063827	975656	0.679006	0.617729	675704	690388	673194	0.610383	0.331343	0.338544	0.330113	44.424	13.2966	0.221611	0.610383
DRR420804	3	cold	3176144	266613	1932053	977478	0.664043	0.608301	627578	641405	640303	0.601133	0.328698	0.33594	0.335363	41.088	12.9364	0.215607	0.601133
		average					0.659962	0.597616	458391	462175	459046	0.589807	0.332431	0.334614	0.332955	36.595	17.0685	0.284474	0.589807
		s.d					0.0148782	0.0164025	183857	188456	184452	0.0166799	0.00274669	0.00247411	0.00182192	6.69321	4.35191	0.0725318	0.0166799
					* percentage of reads that uniquely mapped on one of A, B, D subgenomes.														* percentage of input reads that classified as A, B, D-origin
Mapping statistics on chloroplast DNA
DRR accession	replicate	treatment	number of reads for inputing to alignment tools	number of uniquely mapped reads	percentage of uniquely mapped reads
DRR420799	1	control	2052039	227339	0.110787
DRR420800	2	control	1225463	151722	0.123808
DRR420801	3	control	2840365	418601	0.147376
DRR420802	1	cold	1374577	139589	0.101551
DRR420803	2	cold	3340992	393873	0.117891
DRR420804	3	cold	3176144	458580	0.144383
		average			0.124299
		s.d			0.0183154

## Sheet: Sheet 3
Results of read mapping with STAR
DRR accession	replicate	treatment	number of reads for inputing to alignment tools	number of unmapped reads	number of uniquely mapped reads	number of multi-mapped reads	percentange of the uniquely mapped reads over all mapped reads (calculated by F / (F+G))	percentage of the uniquely mapped reads of the input reads (calculated by F/D)	number of reads uniquely mapped on A-subgenome	number of reads uniquely mapped on B-subgenome	number of reads uniquely mapped on D-subgenome	percentage of the uniquely mapped reads of the input reads (calculated by (J+K+L)/D)	percentage of reads uniquely mapped on A-subgenome over all uniquely mapped reads	percentage of reads uniquely mapped on B-subgenome over all uniquely mapped reads	percentage of reads uniquely mapped on D-subgenome over all uniquely mapped reads	execution time [second]	execution time [second] to process 1 million reads	execution time [minute] to process 1 million reads	percentage of reads attributable to each subgenome
DRR420799	1	control	2052039	184762	1252773	614504	0.670909	0.610502	410808	411883	411972	0.601676	0.332729	0.3336	0.333672	77.837	37.9315	0.632192	0.601676
DRR420800	2	control	1225463	86285	772166	367012	0.677827	0.630101	252750	255311	254951	0.622632	0.331253	0.334609	0.334138	74.205	60.5526	1.00921	0.622632
DRR420801	3	control	2840365	206494	1701256	932615	0.645915	0.598957	565306	557485	557540	0.59159	0.336425	0.331771	0.331804	220.416	77.6013	1.29335	0.59159
DRR420802	1	cold	1374577	131876	858110	384591	0.69052	0.624272	280754	282722	282392	0.615366	0.331912	0.334239	0.333849	79.707	57.9866	0.966443	0.615366
DRR420803	2	cold	3340992	244900	2142498	953594	0.692001	0.641276	700864	717471	699399	0.633864	0.33095	0.338792	0.330258	87.732	26.2593	0.437654	0.633864
DRR420804	3	cold	3176144	203532	1998311	974301	0.672241	0.629163	648047	664520	663025	0.62201	0.328027	0.336365	0.335608	86.058	27.0951	0.451585	0.62201
		average					0.674902	0.622378	476422	481565	478213	0.614523	0.331883	0.334896	0.333221	104.326	47.9044	0.798407	0.614523
		s.d					0.0167818	0.0152053	189921	195178	190762	0.0154114	0.00273817	0.00242059	0.00189332	57.0982	20.71	0.345167	0.0154114
					* percentage of reads that uniquely mapped on one of A, B, D subgenomes.														* percentage of input reads that classified as A, B, D-origin

## Sheet: Sheet 4
Results of read mapping with EAGLE-RC
DRR accession	replicate	treatment	number of reads for inputing to alignment tools	number of reads uniquely mapped on A-subgenome	number of reads multi-mapped on A-subgenome	number of reads unable to be mapped on A-subgenome	number of reads uniquely mapped on B-subgenome	number of reads multi-mapped on B-subgenome	number of reads unable to be mapped on B-subgenome	number of reads uniquely mapped on D-subgenome	number of reads multi-mapped on D-subgenome	number of reads unable to be mapped on D-subgenome	number of A-subgenome origin reads	number of B-subgenome origin reads	number of D-subgenome origin reads	percentage of A-subgenome origin reads (calculated by N/(N+O+P))	percentage of B-subgenome origin reads (calculated by O/(N+O+P))	percentage of D-subgenome origin reads (calculated by P/(N+O+P))	%reads attributable to each subgenome
DRR420799	1	control	2078810	1191185	498130	389495	1227784	477607	373419	1228922	497422	352466	92669	99808	90576	0.327391	0.352612	0.319997	0.136161
DRR420800	2	control	1241292	740747	267473	233072	782782	232553	225957	762487	264296	214509	58004	65256	58708	0.318759	0.358613	0.322628	0.146596
DRR420801	3	control	2874064	1674711	688541	510812	1803367	573611	497086	1732844	674657	466563	138269	157499	135468	0.320634	0.365227	0.314139	0.150044
DRR420802	1	cold	1393116	794443	316903	281770	822067	306821	264228	819859	319842	253415	60875	61817	58625	0.335738	0.340933	0.323329	0.130152
DRR420803	2	cold	3385387	2037031	697859	650497	2135715	627022	622650	2094869	696599	593919	160658	178206	156621	0.324244	0.35966	0.316096	0.14636
DRR420804	3	cold	3217619	1919549	698892	599178	2035418	597150	585051	1971697	698399	547523	148632	168776	148484	0.319027	0.362264	0.318709	0.144794
		average														0.324299	0.356552	0.31915	0.142351
		s.d														0.00651658	0.00873215	0.00360296	0.00756792
Execution time
DRR accession	replicate	treatment	number of reads for inputing to alignment tools	STAR step	EAGLE step	EAGLE-RC step	total time	time [min/1M reads]
DRR420799	1	control	2078810	167.365	4733.19	101.284	5001.83	40.1017
DRR420800	2	control	1241292	137.362	3256.32	38.593	3432.27	46.0847
DRR420801	3	control	2874064	187.96	4354.22	91.346	4633.53	26.8698
DRR420802	1	cold	1393116	128.639	4285.35	61.586	4475.58	53.544
DRR420803	2	cold	3385387	161.414	3650.27	39.315	3851	18.9589
DRR420804	3	cold	3217619	186.861	4934.51	106.436	5227.8	27.0791
		average						35.4397
		s.d						13.2497
