# Supplementary material for: A low-coverage 3′ RNA-seq to detect homeolog expression in polyploid wheat
Source: NAR Genom Bioinform. 2023 Jul 12;5(3):lqad067. doi: 10.1093/nargab/lqad067 (PMC10336777; doi:10.1093/nargab/lqad067)
Supplement: lqad067_Supplemental_Files [file lqad067_supplemental_files.zip › SI_Data_3.xlsx]

## Sheet: Sheet 1
Reasutls of quality control with Trimmomatic
DRR accession	replicate	sampling date	variant	method	number of reads in FASTQ	number of reads after FASTQ quality control by Trimmomatic	percentage of reads remained after the quality control
DRR420805	1	2018-12-30	TCS	Lasy-Seq	3084269	2616170	0.84823
DRR420806	2	2018-12-30	TCS	Lasy-Seq	2552726	2116056	0.82894
DRR420807	3	2018-12-30	TCS	Lasy-Seq	2978446	2448737	0.822153
DRR420808	1	2019-04-26	TCS	Lasy-Seq	1768981	1388788	0.785078
DRR420809	2	2019-04-26	TCS	Lasy-Seq	1911737	1557764	0.814842
DRR420810	3	2019-04-26	TCS	Lasy-Seq	3421727	2763351	0.80759
				average	2.61965e+06	2.14848e+06	0.817805
				s.d	665911	568170	0.0212262

## Sheet: Sheet 2
Results of read mapping with HISAT2
DRR accession	replicate	number of reads for inputing to alignment tools	number of unmapped reads	number of uniquely mapped reads	number of multi-mapped reads	percentange of the uniquely mapped reads over all mapped reads (calculated by E / (E+F))	percentage of the uniquely mapped reads of the input reads (calculated by #/D)	number of reads uniquely mapped on A-subgenome	number of reads uniquely mapped on B-subgenome	number of reads uniquely mapped on D-subgenome	percentage of the uniquely mapped reads of the input reads (calculated by (I+J+K)/C)	percentage of reads uniquely mapped on A-subgenome over all uniquely mapped reads	percentage of reads uniquely mapped on B-subgenome over all uniquely mapped reads	percentage of reads uniquely mapped on D-subgenome over all uniquely mapped reads	execution time [second]	execution time [second] to process 1 million reads	execution time [minute] to process 1 million reads	percentage of reads attributable to each subgenome
DRR420805	1	2616170	294750	1599772	721648	0.689135	0.611494	791179	752263	44266	0.606883	0.498315	0.473804	0.0278804	41.126	139.528	2.32547	0.606883
DRR420806	2	2116056	272128	1332918	511010	0.722869	0.629907	661783	622612	38545	0.625191	0.500237	0.470628	0.0291359	37.259	136.917	2.28195	0.625191
DRR420807	3	2448737	304238	1516300	628199	0.707065	0.619217	750234	709962	44786	0.614595	0.4985	0.471741	0.0297585	40.3	132.462	2.2077	0.614595
DRR420808	1	1388788	177866	859259	351663	0.709591	0.618711	424150	400214	28353	0.614001	0.49741	0.46934	0.0332502	30.594	172.006	2.86676	0.614001
DRR420809	2	1557764	205716	933478	418570	0.690418	0.599242	461596	431304	32533	0.594078	0.498789	0.466056	0.0351544	32.63	158.617	2.64361	0.594078
DRR420810	3	2763351	350724	1595914	816713	0.661484	0.577529	789601	737422	55620	0.572726	0.498913	0.465943	0.0351437	44.536	126.983	2.11638	0.572726
	average					0.69676	0.60935				0.604579	0.498694	0.469585	0.0317205	37.7408	144.419	2.40698	0.604579
	s.d					0.0214255	0.0185847				0.018677	0.000923703	0.00314044	0.00319768	5.3219	17.2614	0.287691	0.018677
				* percentage of reads that uniquely mapped on one of A, B, D subgenomes.														* percentage of input reads that classified as A, B, D-origin
Mapping statistics on chloroplast DNA
DRR accession	replicate	treatment	number of reads for inputing to alignment tools	number of uniquely mapped reads	percentage of uniquely mapped reads
DRR420799	1	control	2616170	453936	0.173512
DRR420800	2	control	2116056	302640	0.143021
DRR420801	3	control	2448737	398519	0.162745
DRR420802	1	cold	1388788	207584	0.149471
DRR420803	2	cold	1557764	249866	0.1604
DRR420804	3	cold	2763351	522994	0.189261
		average			0.163068
		s.d			0.016668

## Sheet: Sheet 3
Results of read mapping with STAR
DRR accession	replicate	number of reads for inputing to alignment tools	number of unmapped reads	number of uniquely mapped reads	number of multi-mapped reads	percentange of the uniquely mapped reads over all mapped reads (calculated by F / (F+G))	percentage of the uniquely mapped reads of the input reads (calculated by F/D)	number of reads uniquely mapped on A-subgenome	number of reads uniquely mapped on B-subgenome	number of reads uniquely mapped on D-subgenome	percentage of the uniquely mapped reads of the input reads (calculated by (I+J+K)/C)	percentage of reads uniquely mapped on A-subgenome over all uniquely mapped reads	percentage of reads uniquely mapped on B-subgenome over all uniquely mapped reads	percentage of reads uniquely mapped on D-subgenome over all uniquely mapped reads	execution time [second]	execution time [second] to process 1 million reads	execution time [minute] to process 1 million reads	percentage of reads attributable to each subgenome
DRR420805	1	2616170	129970	1686193	800007	0.678221	0.644527	833860	791548	48769	0.639934	0.498072	0.472798	0.0291301	218.63	83.5687	1.39281	0.639934
DRR420806	2	2116056	126248	1420116	569692	0.713695	0.671115	704093	662128	43632	0.666265	0.499409	0.469643	0.0309479	220.864	104.375	1.73959	0.666265
DRR420807	3	2448737	139764	1611965	697008	0.698131	0.658284	797132	753015	50140	0.653515	0.498118	0.47055	0.0313319	217.822	88.9528	1.48255	0.653515
DRR420808	1	1388788	77901	916866	394021	0.699424	0.660191	451608	425899	32550	0.655289	0.496241	0.467992	0.035767	204.604	147.326	2.45543	0.655289
DRR420809	2	1557764	94086	999813	463865	0.683083	0.641826	492922	461114	37298	0.636383	0.497231	0.465145	0.0376241	214.796	137.887	2.29812	0.636383
DRR420810	3	2763351	162694	1704898	895759	0.655564	0.616968	840684	787132	63312	0.611985	0.497114	0.465448	0.0374377	209.374	75.7682	1.2628	0.611985
	average					0.68802	0.648818				0.643895	0.497698	0.468596	0.0337064	214.348	106.313	1.77188	0.643895
	s.d					0.0203237	0.0189623				0.0190429	0.00108841	0.00299197	0.00367986	6.20885	29.7805	0.496342	0.0190429
				* percentage of reads that uniquely mapped on one of A, B, D subgenomes.														* percentage of input reads that classified as A, B, D-origin

## Sheet: Sheet 4
Results of read mapping with EAGLE-RC
DRR accession	replicate	number of reads for inputing to alignment tools	number of reads uniquely mapped on A-subgenome	number of reads multi-mapped on A-subgenome	number of reads unable to be mapped on A-subgenome	number of reads uniquely mapped on B-subgenome	number of reads multi-mapped on B-subgenome	number of reads unable to be mapped on B-subgenome	number of reads uniquely mapped on D-subgenome	number of reads multi-mapped on D-subgenome	number of reads unable to be mapped on D-subgenome	number of A-subgenome origin reads	number of B-subgenome origin reads	number of D-subgenome origin reads	percentage of A-subgenome origin reads (calculated by M/(M+N+O))	percentage of B-subgenome origin reads (calculated by N/(M+N+O))	percentage of D-subgenome origin reads (calculated by O/(M+N+O))	%reads attributable to each subgenome
DRR420805	1	2616170	1803766	511305	301099	1912244	382098	321828	1634313	517307	464550	248150	259212	10081	0.47957	0.500948	0.0194823	0.197786
DRR420806	2	2116056	1494715	324255	297086	1509260	297343	309453	1287229	382481	446346	195793	192989	7493	0.494084	0.487008	0.0189086	0.187271
DRR420807	3	2448737	1702856	419983	325898	1764631	343031	341075	1507651	449492	491594	225344	224867	8901	0.490826	0.489787	0.0193874	0.187489
DRR420808	1	1388788	948977	249104	190707	986774	201038	200976	834414	266179	288195	117605	124596	6691	0.472514	0.500603	0.0268831	0.179215
DRR420809	2	1557764	1051768	284896	221100	1063606	262566	231592	887194	343033	327537	125559	127968	6049	0.483708	0.492989	0.0233034	0.166634
DRR420810	3	2763351	1823041	568665	371645	1876405	497799	389147	1555040	659616	548695	216932	222359	10176	0.482643	0.494717	0.0226401	0.162653
	average														0.483891	0.494342	0.0217675	0.180175
	s.d														0.0077676	0.00564531	0.00310968	0.013456
																		* percentage of input reads that classified as A, B, D-origin
Execution time
DRR accession	replicate	number of reads for inputing to alignment tools	STAR step	EAGLE step	EAGLE-RC step	total time	time [min/1M reads]
DRR420805	1	2616170	150.746	4722.08	123.323	4996.15	31.8286
DRR420806	2	2116056	169.349	4599.23	87.384	4855.96	38.247
DRR420807	3	2448737	147.205	4848.95	101.928	5098.08	34.6987
DRR420808	1	1388788	117.905	4074.45	58.537	4250.89	51.0144
DRR420809	2	1557764	134.752	4293.87	59.516	4488.13	48.019
DRR420810	3	2763351	173.333	5178.98	107.975	5460.28	32.9327
	average						39.4567
	s.d						8.14547
