# Supplementary material for: A low-coverage 3′ RNA-seq to detect homeolog expression in polyploid wheat
Source: NAR Genom Bioinform. 2023 Jul 12;5(3):lqad067. doi: 10.1093/nargab/lqad067 (PMC10336777; doi:10.1093/nargab/lqad067)
Supplement: lqad067_Supplemental_Files [file lqad067_supplemental_files.zip › SI_Data_4.xlsx]

## Sheet: Sheet 1
IWGSC
DRR accession	replicate	treatment	number of reads in FASTQ	number of reads assigned on gene regions	number of reads assigned on unannotated regions	number of reads assigned on the regions shared by multiple genes	percentage of reads assigned on gene regions	percentage of reads assigned on unannotated regions	percentage of reads assigned on the regions shared by multiple genes	number of detected genes
DRR420799	1	control	2052039	953741	252733	260	0.464777	0.123162	0.000126703	32270
DRR420800	2	control	1225463	595092	145326	232	0.485606	0.118589	0.000189316	25984
DRR420801	3	control	2840365	1325599	296851	594	0.4667	0.104512	0.000209128	32299
DRR420802	1	mild cold	1374577	645868	172898	200	0.469867	0.125783	0.000145499	27452
DRR420803	2	mild cold	3340992	1666413	396874	540	0.498778	0.118789	0.000161629	36518
DRR420804	3	mild cold	3176144	1567968	363560	525	0.49367	0.114466	0.000165295	35219
		average	2334930	1.12578e+06	271374	391.833	0.4799	0.11755	0.000166262	31623.7
		s.d	917441	462447	100827	179.045	0.0147116	0.00750197	2.96222e-05	4170.45
IWGSC+0.5k
DRR accession	replicate	treatment	number of reads in FASTQ	number of reads assigned on gene regions	number of reads assigned on unannotated regions	number of reads assigned on the regions shared by multiple genes	percentage of reads assigned on gene regions	percentage of reads assigned on unannotated regions	percentage of reads assigned on the regions shared by multiple genes	number of detected genes
DRR420799	1	control	2052039	1055053	151206	475	0.514149	0.0736857	0.000231477	34428
DRR420800	2	control	1225463	655590	84697	363	0.534973	0.0691143	0.000296215	27782
DRR420801	3	control	2840365	1454223	167913	908	0.511985	0.0591167	0.000319677	34403
DRR420802	1	mild cold	1374577	715788	102880	298	0.520733	0.0748448	0.000216794	29353
DRR420803	2	mild cold	3340992	1836099	226869	859	0.549567	0.0679047	0.000257109	38680
DRR420804	3	mild cold	3176144	1728324	202940	789	0.544158	0.0638951	0.000248414	37280
		average	2334930	1.24085e+06	156084	615.333	0.529261	0.0680936	0.000261614	33654.3
		s.d	917441	507980	55310.9	268.05	0.0159152	0.00593534	3.91922e-05	4302.27
IWGSC+1.0k
DRR accession	replicate	treatment	number of reads in FASTQ	number of reads assigned on gene regions	number of reads assigned on unannotated regions	number of reads assigned on the regions shared by multiple genes	percentage of reads assigned on gene regions	percentage of reads assigned on unannotated regions	percentage of reads assigned on the regions shared by multiple genes	number of detected genes
DRR420799	1	control	2052039	1061073	144766	895	0.517082	0.0705474	0.000436152	34705
DRR420800	2	control	1225463	658580	81510	560	0.537413	0.0665136	0.00045697	27971
DRR420801	3	control	2840365	1459437	162236	1371	0.51382	0.057118	0.000482684	34646
DRR420802	1	mild cold	1374577	719464	99079	423	0.523408	0.0720796	0.000307731	29578
DRR420803	2	mild cold	3340992	1844410	218158	1259	0.552055	0.0652974	0.000376834	38951
DRR420804	3	mild cold	3176144	1736099	194695	1259	0.546606	0.0612992	0.000396393	37544
		average	2334930	1.24651e+06	150074	961.167	0.531731	0.0654759	0.000409461	33899.2
		s.d	917441	509970	53111.3	400.077	0.0159453	0.00561671	6.31117e-05	4331.94
IWGSC+2.0k
DRR accession	replicate	treatment	number of reads in FASTQ	number of reads assigned on gene regions	number of reads assigned on unannotated regions	number of reads assigned on the regions shared by multiple genes	percentage of reads assigned on gene regions	percentage of reads assigned on unannotated regions	percentage of reads assigned on the regions shared by multiple genes	number of detected genes
DRR420799	1	control	2052039	1067705	137829	1200	0.520314	0.0671669	0.000584784	34996
DRR420800	2	control	1225463	661383	78540	727	0.539701	0.0640901	0.000593245	28148
DRR420801	3	control	2840365	1465042	156120	1882	0.515794	0.0549648	0.000662591	34878
DRR420802	1	mild cold	1374577	723457	94960	549	0.526312	0.0690831	0.000399396	29791
DRR420803	2	mild cold	3340992	1852831	209181	1815	0.554575	0.0626104	0.000543252	39229
DRR420804	3	mild cold	3176144	1743604	186598	1851	0.548969	0.0587499	0.000582782	37794
		average	2334930	1252337	143871	1337.33	0.534277	0.0627775	0.000561008	34139.3
		s.d	917441	511900	50868.4	600.253	0.0158575	0.0052543	8.81267e-05	4366.8
IWGSC+3.0k
DRR accession	replicate	treatment	number of reads in FASTQ	number of reads assigned on gene regions	number of reads assigned on unannotated regions	number of reads assigned on the regions shared by multiple genes	percentage of reads assigned on gene regions	percentage of reads assigned on unannotated regions	percentage of reads assigned on the regions shared by multiple genes	number of detected genes
DRR420799	1	control	2052039	1073052	132140	1542	0.52292	0.0643945	0.000751448	35166
DRR420800	2	control	1225463	663417	76222	1011	0.54136	0.0621985	0.000824994	28282
DRR420801	3	control	2840365	1468738	151867	2439	0.517095	0.0534674	0.000858692	35060
DRR420802	1	mild cold	1374577	725727	92375	864	0.527964	0.0672025	0.000628557	29913
DRR420803	2	mild cold	3340992	1858235	203298	2294	0.556193	0.0608496	0.000686622	39417
DRR420804	3	mild cold	3176144	1748539	181140	2374	0.550523	0.0570314	0.000747447	37952
		average	2334930	1.25628e+06	139507	1754	0.536009	0.0608573	0.000749627	34298.3
		s.d	917441	513099	49469.3	711.944	0.0157509	0.00497634	8.51012e-05	4388.86
IWGSC+4.0k
DRR accession	replicate	treatment	number of reads in FASTQ	number of reads assigned on gene regions	number of reads assigned on unannotated regions	number of reads assigned on the regions shared by multiple genes	percentage of reads assigned on gene regions	percentage of reads assigned on unannotated regions	percentage of reads assigned on the regions shared by multiple genes	number of detected genes
DRR420799	1	control	2052039	1076189	128953	1592	0.524449	0.0628414	0.000775814	35329
DRR420800	2	control	1225463	665266	74316	1068	0.542869	0.0606432	0.000871507	28375
DRR420801	3	control	2840365	1472393	148087	2564	0.518382	0.0521366	0.000902701	35196
DRR420802	1	mild cold	1374577	727768	90283	915	0.529449	0.0656806	0.000665659	30023
DRR420803	2	mild cold	3340992	1862768	198622	2437	0.557549	0.05945	0.000729424	39559
DRR420804	3	mild cold	3176144	1752827	176669	2557	0.551873	0.0556237	0.000805064	38097
		average	2334930	1.25954e+06	136155	1855.5	0.537428	0.0593959	0.000791695	34429.8
		s.d	917441	514215	48303.3	762.41	0.0157354	0.00489599	8.81884e-05	4409.83
