# Supplementary material for: A low-coverage 3′ RNA-seq to detect homeolog expression in polyploid wheat
Source: NAR Genom Bioinform. 2023 Jul 12;5(3):lqad067. doi: 10.1093/nargab/lqad067 (PMC10336777; doi:10.1093/nargab/lqad067)
Supplement: lqad067_Supplemental_Files [file lqad067_supplemental_files.zip › SI_Data_5.xlsx]

## Sheet: Sheet 1
Reasutls of quality control with Trimmomatic
DRR accession	replicate	treatment	variant	method	number of reads in FASTQ	number of reads after FASTQ quality control by Trimmomatic	percentage of reads remained after the quality control
DRR420793	1	control	CS	paired-end RNA-seq	33884464	31348950	0.925172
DRR420794	2	control	CS	paired-end RNA-seq	30478239	28108389	0.922245
DRR420795	3	control	CS	paired-end RNA-seq	21491803	19835132	0.922916
DRR420796	1	cold	CS	paired-end RNA-seq	30052628	28524364	0.949147
DRR420797	2	cold	CS	paired-end RNA-seq	39661805	37488386	0.945201
DRR420798	3	cold	CS	paired-end RNA-seq	36227278	34464937	0.951353
				average	3.1966e+07	29961693	0.936006
				s.d	6.27133e+06	6.11396e+06	0.0139347

## Sheet: Sheet 2
Results of read mapping with HISAT2
DRR accession	replicate	treatment	number of reads for inputing to alignment tools	number of unmapped reads (concordantly 0 times)	number of uniquely mapped reads (concordantly exactly 1 time)	number of multi-mapped reads	percentage of uniquely mapped reads (calculated by F/D)	number of reads uniquely mapped on A-subgenome	number of reads uniquely mapped on B-subgenome	number of reads uniquely mapped on D-subgenome	number of reads uniquely mapped on D-subgenome	percentage of reads uniquely mapped on A-subgenome over all uniquely mapped reads	percentage of reads uniquely mapped on B-subgenome over all uniquely mapped reads	percentage of reads uniquely mapped on D-subgenome over all uniquely mapped reads		execution time [second]	execution time [second] to process 1 million reads	execution time [minute] to process 1 million reads	percentage of reads attributable to each subgenome
DRR420793	1	control	31348950	14871269	12465870	4011811	0.397649	3891476	4240237	4071079	263078	0.3189	0.347481	0.333619	0.273515	797.729	25.4468	0.424113	0.389257
DRR420794	2	control	28108389	14529598	11000269	2578522	0.391352	3489832	3762986	3575998	171453	0.322273	0.347497	0.33023		653.657	23.2549	0.387581	0.385252
DRR420795	3	control	19835132	9789131	8108463	1937538	0.408793	2604480	2754180	2624951	124852	0.326228	0.344979	0.328792		471.604	23.7762	0.39627	0.402499
DRR420796	1	cold	28524364	14893376	11432063	2198925	0.400782	3622633	3929359	3702827	177244	0.321874	0.349127	0.328999		659.37	23.116	0.385267	0.394569
DRR420797	2	cold	37488386	20308983	14747387	2432016	0.393385	4733089	5053378	4770941	189979	0.325133	0.347134	0.327733		851.037	22.7014	0.378356	0.388318
DRR420798	3	cold	34464937	16593655	14715182	3156100	0.426961	4667301	4977271	4845310	225300	0.322108	0.3435	0.334393		803.594	23.3163	0.388605	0.420424
		average					0.403154					0.322753	0.34662	0.330628		706.165	23.6019	0.393365	0.39672
		s.d					0.013185					0.00260778	0.00202424	0.00274514		140.592	0.967774	0.0161296	0.0130973
* numbers are represented number of read pairs																			* percentage of input reads that classified as A, B, D-origin

## Sheet: Sheet 3
Results of read mapping with EAGLE-RC
DRR accession	replicate	treatment	number of reads for inputing to alignment tools	number of reads uniquely mapped on A-subgenome	number of reads multi-mapped on A-subgenome	number of reads unable to be mapped on A-subgenome	number of reads uniquely mapped on B-subgenome	number of reads multi-mapped on B-subgenome	number of reads unable to be mapped on B-subgenome	number of reads uniquely mapped on D-subgenome	number of reads multi-mapped on D-subgenome	number of reads unable to be mapped on D-subgenome	number of A-subgenome origin reads	number of B-subgenome origin reads	number of D-subgenome origin reads	percentage of A-subgenome origin reads (calculated by N/(N+O+P))	percentage of B-subgenome origin reads (calculated by O/(N+O+P))	percentage of D-subgenome origin reads (calculated by P/(N+O+P))	%reads attributable to each subgenome
DRR420793	1	control	31348950	13983062	1993261	15372627	14241451	3451174	13656325	14800394	3288657	13259899	2858851	2981834	2913533	0.326568	0.340617	0.332815	0.279251
DRR420794	2	control	28108389	12571477	1208597	14328315	12736434	1874426	13497529	12930796	1934880	13242713	2635405	2761374	2645673	0.327687	0.34335	0.328963	0.286123
DRR420795	3	control	19835132	9303580	876205	9655347	9409494	1367887	9057751	9573787	1382371	8878974	1999458	2074140	1981704	0.3302	0.342533	0.327268	0.305282
DRR420796	1	cold	28524364	12301981	991914	15230469	12429330	1707077	14387957	12757287	1528069	14239008	2578365	2717697	2656568	0.324215	0.341736	0.334049	0.278801
DRR420797	2	cold	37488386	16523986	973969	19990431	16593815	1519849	19374722	16885627	1432817	19169942	3612246	3807891	3641382	0.32656	0.344247	0.329194	0.295065
DRR420798	3	cold	34464937	16169807	1431695	16863435	16355683	2201825	15907429	16627840	2297242	15539855	3496343	3650651	3554552	0.326714	0.341133	0.332153	0.310505
		average														0.326991	0.342269	0.33074	0.292505
		s.d														0.00194548	0.00137502	0.0026403	0.0134015
																			* percentage of input reads that classified as A, B, D-origin
Execution time
DRR accession	replicate	treatment	number of reads for inputing to alignment tools	STAR step	EAGLE step	EAGLE-RC step	total time	time [min/1M reads]
DRR420793	1	control	31348950	1736.27	20132.7	1786	23655	12.5762
DRR420794	2	control	28108389	1442.11	18228.8	1562.35	21233.3	12.5901
DRR420795	3	control	19835132	1038.46	14996.7	1149.96	17185.1	14.44
DRR420796	1	cold	28524364	1519.73	19726.5	1661.78	22908	13.385
DRR420797	2	cold	37488386	1942.04	23963.3	2234.24	28139.6	12.5103
DRR420798	3	cold	34464937	1806.01	23500.2	1984.91	27291.2	13.1976
		average						13.1165
		s.d						0.743869
