# Supplementary material for: A low-coverage 3′ RNA-seq to detect homeolog expression in polyploid wheat
Source: NAR Genom Bioinform. 2023 Jul 12;5(3):lqad067. doi: 10.1093/nargab/lqad067 (PMC10336777; doi:10.1093/nargab/lqad067)
Supplement: lqad067_Supplemental_Files [file lqad067_supplemental_files.zip › SI_Data_6.xlsx]

## Sheet: Sheet 1
# Pearson correlation coefficient between sequencing methodologies and quantification methods.
		3' RNA-seq (HISAT2)					conventional RNA-seq (HISAT2)
	replicate	A-homeolog	B-homeolog	D-homeolog
conventional RNA-seq (HISAT2)	#1	0.733359	0.737515	0.729955
	#2	0.703465	0.702204	0.692983
	#3	0.78123	0.774657	0.772883
	#4	0.682804	0.685026	0.690385
	#5	0.802318	0.790065	0.799091
	#6	0.79197	0.791217	0.794517
	mean	0.749191	0.746781	0.746636
	s.d	0.0498554	0.0458515	0.0491002
conventional RNA-seq (EAGLERC)	replicate	A-homeolog	B-homeolog	D-homeolog		replicate	A-homeolog	B-homeolog	D-homeolog
	#1	0.714778	0.723981	0.724377		#1	0.969849	0.973104	0.979298
	#2	0.687248	0.693304	0.685033		#2	0.968057	0.970796	0.976009
	#3	0.768146	0.764418	0.767486		#3	0.972041	0.975328	0.979703
	#4	0.667906	0.674095	0.68219		#4	0.96982	0.972976	0.97741
	#5	0.78853	0.779493	0.792913		#5	0.972093	0.975233	0.980168
	#6	0.77654	0.779709	0.786211		#6	0.973874	0.976893	0.981158
	mean	0.733858	0.735833	0.739701		mean	0.970956	0.974055	0.978958
	s.d	0.05074	0.0456271	0.0495936		s.d	0.00209312	0.00217958	0.00190083
