# Supplementary material for: A low-coverage 3′ RNA-seq to detect homeolog expression in polyploid wheat
Source: NAR Genom Bioinform. 2023 Jul 12;5(3):lqad067. doi: 10.1093/nargab/lqad067 (PMC10336777; doi:10.1093/nargab/lqad067)
Supplement: lqad067_Supplemental_Files [file lqad067_supplemental_files.zip › SI_Data_7.xlsx]

## Sheet: Sheet 1
# Differentially Expressed Genes of 3' RNA-seq
# The gene expression of 3' RNA-seq quantified with HISAT2 were tested by edgeR for detecting differentially expressed genes between mild cold treatment and control.
# The column 'Gene ID' indicates IWGSC gene ID. The columns 'logFC', 'logCPM', 'F', 'PValue' are outputed by edgeR. The values in the column 'FDR' was calculated based on the column 'PValue'.
# The columns 'symbol' and 'desc' are gene symbol and gene description defined by IWGSC. The column 'GOBP' is GO term assigned the gene.
Gene ID	logFC	logCPM	F	PValue	FDR	symbol	desc	GOBP
TraesCS4A02G177600	-8.61855	5.95953	70.5395	4.51143e-17	1.26017e-12	tr|A0A142F4Z8|A0A142F4Z8_WHEAT	Ribulose bisphosphate carboxylase/oxygenase activase
TraesCS4D02G134900	-6.8057	6.52788	69.3976	8.04885e-17	1.26017e-12	tr|A0A142F4Z8|A0A142F4Z8_WHEAT	Ribulose bisphosphate carboxylase/oxygenase activase
TraesCS2A02G066800	-4.56753	7.81272	51.8558	5.97292e-13	6.23433e-09	tr|A0A0U2V4D5|A0A0U2V4D5_WHEAT	Ribulose bisphosphate carboxylase small chain
TraesCS2D02G065200	-4.62053	7.37751	50.7131	1.06904e-12	8.36871e-09	tr|A0A1D5UUR8|A0A1D5UUR8_WHEAT	Ribulose bisphosphate carboxylase small chain
TraesCS7D02G497400	7.59272	5.34752	47.5894	5.25532e-12	3.2912e-08	tr|A0A191XX62|A0A191XX62_WHEAT/tr|A0A191XX62|A0A191XX62_WHEAT	WRKY transcription factor/WRKY transcription factor	GO:0006355
TraesCS2A02G161500	5.78322	5.60996	40.4921	1.97418e-10	1.03029e-06	tr|A0A191XX48|A0A191XX48_WHEAT	WRKY transcription factor	GO:0006355
TraesCS2D02G065300	-3.84045	7.49549	36.4692	1.55094e-09	6.9378e-06	tr|A0A1D5UUS0|A0A1D5UUS0_WHEAT	Ribulose bisphosphate carboxylase small chain
TraesCS3A02G035500	8.9867	4.70095	35.0709	3.17911e-09	1.24434e-05	tr|D6BR57|D6BR57_JATCU	Heat-shock protein
TraesCS3B02G163900	8.89993	4.63784	34.2352	4.88374e-09	1.69916e-05	tr|A0A068FIL6|A0A068FIL6_ARATH	Cellulose synthase
TraesCS6D02G358900	-3.67491	10.4699	33.7104	6.39593e-09	1.92164e-05	tr|A9PH94|A9PH94_POPTR	Photosystem II 10 kDa polypeptide family protein	GO:0015979
TraesCS6B02G005800	8.58413	4.70686	33.6054	6.75057e-09	1.92164e-05	sp|Q28824|MYLK_BOVIN	Myosin light chain kinase, smooth muscle
TraesCS4B02G140200	-5.41286	5.43004	32.8389	1.0012e-08	2.61255e-05	tr|A0A142F4Z8|A0A142F4Z8_WHEAT/tr|A0A142F4Z8|A0A142F4Z8_WHEAT	Ribulose bisphosphate carboxylase/oxygenase activase/Ribulose bisphosphate carboxylase/oxygenase activase
TraesCS5A02G262800	3.84584	6.6545	30.9905	2.59292e-08	6.24554e-05	tr|B6T088|B6T088_MAIZE	PRAS-rich protein
TraesCS2D02G596400	3.30157	7.48825	30.4959	3.34564e-08	7.48301e-05	tr|A0A061F1P4|A0A061F1P4_THECC	Late embryogenesis abundant (LEA) hydroxyproline-rich glycoprotein family, putative
TraesCS2D02G484500	-3.57056	7.44845	30.3361	3.63305e-08	7.54364e-05	tr|A0A061EQC5|A0A061EQC5_THECC	Pollen Ole e 1 allergen and extensin family protein, putative
TraesCS2A02G379800	-3.57283	7.01656	30.2213	3.85457e-08	7.54364e-05	tr|Q08IH3|Q08IH3_HORVU	Aquaporin	GO:0006810
TraesCS2B02G079100	-4.91499	5.58881	29.6071	5.29112e-08	9.74593e-05	tr|A0A1D5U6W5|A0A1D5U6W5_WHEAT/tr|A0A1D5U6W5|A0A1D5U6W5_WHEAT	Ribulose bisphosphate carboxylase small chain/Ribulose bisphosphate carboxylase small chain
TraesCS5A02G185600	3.86318	6.19307	29.319	6.13908e-08	0.000106796	tr|A0A191XX46|A0A191XX46_WHEAT	WRKY transcription factor	GO:0006355
TraesCS2B02G510500	-4.46883	5.61825	29.0875	6.91803e-08	0.000114013	tr|A0A103XJP0|A0A103XJP0_CYNCS	Pollen Ole e 1 allergen/extensin
TraesCS7D02G531800	-4.77487	5.18964	28.8616	7.77383e-08	0.000121711	sp|Q9CL12|GLPE_PASMU	Thiosulfate sulfurtransferase GlpE
TraesCS3D02G475000	4.72153	5.72185	28.7052	8.42775e-08	0.000125666	tr|Q9XEN5|Q9XEN5_WHEAT	Beta-1,3-glucanase	GO:0005975
TraesCS6A02G123300	4.54349	5.41205	28.5554	9.10536e-08	0.000125783	tr|A0A061F1P4|A0A061F1P4_THECC	Late embryogenesis abundant (LEA) hydroxyproline-rich glycoprotein family, putative
TraesCS5B02G227700	4.79663	5.56594	28.5272	9.23902e-08	0.000125783	tr|B9GTZ1|B9GTZ1_POPTR	Calcium-binding family protein
TraesCS2B02G079200	-4.55071	6.00681	28.2929	1.04279e-07	0.000136054	tr|A0A0U2V4D5|A0A0U2V4D5_WHEAT	Ribulose bisphosphate carboxylase small chain
TraesCS7D02G157300	4.7577	5.75942	28.0429	1.18654e-07	0.000148616	tr|B9RT88|B9RT88_RICCO	Ring finger protein, putative
TraesCS6A02G099000	3.26238	7.12081	27.6712	1.43789e-07	0.000173172	tr|G7K1D1|G7K1D1_MEDTR	DUF1645 family protein
TraesCS2B02G418600	-8.16723	4.16184	27.2935	1.74801e-07	0.00019786	tr|Q712G4|Q712G4_ORYSA	Cytochrome P450	GO:0055114
TraesCS2A02G583400	3.78903	6.24219	27.2701	1.76926e-07	0.00019786	tr|A0A061F1P4|A0A061F1P4_THECC	Late embryogenesis abundant (LEA) hydroxyproline-rich glycoprotein family, putative
TraesCS6D02G293900	-5.0275	4.95719	26.8547	2.19342e-07	0.000236836	tr|A0A061QRL8|A0A061QRL8_9CHLO	Protein curvature thylakoid chloroplastic-like
TraesCS4A02G099000	8.61753	4.43347	26.7291	2.34065e-07	0.000244309	tr|G8A0X6|G8A0X6_MEDTR	Cysteine-rich receptor-kinase-like protein
TraesCS6B02G412100	-3.01086	9.52515	26.5034	2.63071e-07	0.000265727	tr|A9PH94|A9PH94_POPTR	Photosystem II 10 kDa polypeptide family protein	GO:0015979
TraesCS1A02G122500	4.17292	5.70066	26.2807	2.95224e-07	0.000288886	tr|M8A4V3|M8A4V3_TRIUA	Malic enzyme	GO:0006108,GO:0055114
TraesCS4B02G305400	3.69209	5.94487	26.1522	3.15543e-07	0.00029824	tr|A0A1J3GMW2|A0A1J3GMW2_NOCCA	UPF0503 protein, chloroplastic
TraesCS6D02G083500	3.75496	6.97562	26.0506	3.32578e-07	0.00029824	tr|G7K1D1|G7K1D1_MEDTR	DUF1645 family protein
TraesCS4D02G188600	4.5171	5.54816	26.0461	3.33357e-07	0.00029824	tr|B9RZK6|B9RZK6_RICCO	Protein COBRA, putative	GO:0010215,GO:0016049
TraesCS7B02G418400	4.06033	5.57061	25.2463	5.04574e-07	0.000438881	tr|A0A191XX62|A0A191XX62_WHEAT	WRKY transcription factor	GO:0006355
TraesCS7D02G495200	5.79317	4.61168	24.8967	6.04845e-07	0.000511879	tr|A0A0K9P8I3|A0A0K9P8I3_ZOSMR	Chaperone protein dnaJ
TraesCS1B02G073900	8.34026	4.1382	23.7335	1.10637e-06	0.00091168	tr|A2Q5G7|A2Q5G7_MEDTR	Heavy metal transport/detoxification protein
TraesCS7B02G019600	3.83222	5.79788	23.5979	1.18718e-06	0.000953184	sp|Q9CL12|GLPE_PASMU	Thiosulfate sulfurtransferase GlpE
TraesCS4B02G069300	-2.55415	8.6188	23.5395	1.22377e-06	0.000958	tr|A6XMY5|A6XMY5_TRIMO	Serine hydroxymethyltransferase	GO:0006544,GO:0006563
TraesCS4A02G033500	8.6469	4.41838	23.2933	1.39082e-06	0.00106222	tr|N1QQN7|N1QQN7_AEGTA	Blue copper protein
TraesCS2A02G379900	-5.11191	4.71239	23.1863	1.47045e-06	0.0010882	tr|Q08IH3|Q08IH3_HORVU	Aquaporin	GO:0006810
TraesCS4D02G285800	3.58023	6.00032	23.1552	1.49435e-06	0.0010882	tr|G7JS51|G7JS51_MEDTR	SAUR-like auxin-responsive family protein	GO:0009733
TraesCS2D02G376100	-2.90231	7.09018	22.4492	2.15772e-06	0.00150872	tr|Q08IH3|Q08IH3_HORVU	Aquaporin	GO:0006810
TraesCS1A02G218100	4.89321	4.75632	22.4399	2.16818e-06	0.00150872	tr|B9SZQ5|B9SZQ5_RICCO	Ethylene-responsive transcription factor, putative	GO:0006355
TraesCS7B02G445000	8.14433	4.0232	22.2159	2.43644e-06	0.00165853	tr|G7KD30|G7KD30_MEDTR	Eukaryotic aspartyl protease family protein	GO:0006508
TraesCS2A02G476000	6.00393	4.4128	22.1307	2.54699e-06	0.00169689	sp|A5GF86|IF2_GEOUR	Translation initiation factor IF-2
TraesCS2B02G226100	-5.31233	4.55328	22.0542	2.65065e-06	0.00170806	tr|G8DT32|G8DT32_9ROSI	Maturase K
TraesCS2A02G066700	-4.6508	4.98705	22.0381	2.67286e-06	0.00170806	tr|A0A1D5TMY6|A0A1D5TMY6_WHEAT	Ribulose bisphosphate carboxylase small chain
TraesCS6B02G041100	3.37384	5.82427	21.7702	3.07336e-06	0.00192472	tr|Q8RY52|Q8RY52_PINSY	Germin-like protein
TraesCS2D02G425300	5.25067	4.97062	21.3777	3.77123e-06	0.00231546	tr|A0A193H6V8|A0A193H6V8_AEGBI	Cold-responsive protein WCOR15
TraesCS2D02G204700	4.68672	5.00846	21.3173	3.892e-06	0.00234366	tr|M8BAP7|M8BAP7_AEGTA	Phenylalanine ammonia-lyase	GO:0006559
TraesCS5D02G407100	5.39019	4.59588	21.2213	4.09191e-06	0.00241755	tr|W9RY50|W9RY50_9ROSA	GDSL esterase/lipase	GO:0006629
TraesCS6B02G340400	2.70154	7.20365	21.1469	4.25388e-06	0.0024667	tr|A0A061FTS5|A0A061FTS5_THECC	CDP-diacylglycerol--glycerol-3-phosphate 3-phosphatidyltransferase, putative
TraesCS4D02G001500	8.06747	3.93819	20.8752	4.9019e-06	0.00278454	tr|A0A1E5W3Z3|A0A1E5W3Z3_9POAL	3'-N-debenzoyl-2'-deoxytaxol N-benzoyltransferase
TraesCS5D02G238700	2.95206	6.37124	20.845	4.97985e-06	0.00278454	tr|E1A8G8|E1A8G8_ARATH	Calcium-binding protein
TraesCS6D02G356100	-2.64361	7.5428	20.6328	5.56337e-06	0.00300419	tr|A0A0K9PHS0|A0A0K9PHS0_ZOSMR/tr|A0A0K9PHS0|A0A0K9PHS0_ZOSMR	Thioredoxin/Thioredoxin	GO:0045454
TraesCS3D02G209200	2.75188	6.87965	20.6324	5.56456e-06	0.00300419	tr|B1B5J2|B1B5J2_ORYSJ/tr|B1B5J2|B1B5J2_ORYSJ	Calmodulin-binding protein/Calmodulin-binding protein
TraesCS3A02G381000	-3.97511	5.22638	20.4948	5.9792e-06	0.00317333	tr|A0A022QKS7|A0A022QKS7_ERYGU	Chlorophyll a-b binding protein, chloroplastic
TraesCS6B02G367100	4.47761	4.98608	20.3974	6.29167e-06	0.00323446	tr|U5GAR5|U5GAR5_POPTR	Kinase family protein	GO:0006468
TraesCS4A02G246100	-2.24613	9.89977	20.3945	6.30097e-06	0.00323446	tr|A6XMY5|A6XMY5_TRIMO	Serine hydroxymethyltransferase	GO:0006544,GO:0006563
TraesCS3B02G379200	3.16298	6.26518	20.2864	6.6673e-06	0.00336731	tr|A0A191XX54|A0A191XX54_WHEAT/tr|A0A191XX54|A0A191XX54_WHEAT	WRKY transcription factor/WRKY transcription factor	GO:0006355
TraesCS3A02G258300	-6.7598	4.03717	20.1777	7.057e-06	0.00345727	tr|G7ILW5|G7ILW5_MEDTR/tr|G7ILW5|G7ILW5_MEDTR/tr|G7ILW5|G7ILW5_MEDTR	ABC transporter B family-like protein/ABC transporter B family-like protein/ABC transporter B family-like protein	GO:0006810,GO:0055085
TraesCS7B02G082000	8.16409	4.0102	20.1752	7.06625e-06	0.00345727	tr|A0A1J3DYP1|A0A1J3DYP1_NOCCA	UPF0503 protein, chloroplastic
TraesCS7B02G061100	3.39014	5.60563	20.1416	7.19152e-06	0.00346443	tr|B9RT88|B9RT88_RICCO	Ring finger protein, putative
TraesCS6A02G155600	3.91429	5.10277	20.1053	7.32915e-06	0.00347724	tr|Q6H511|Q6H511_ORYSJ	LEM3 (Ligand-effect modulator 3)-like
TraesCS6B02G312200	2.75599	6.57219	20.0621	7.4968e-06	0.00350369	tr|M8BIP8|M8BIP8_AEGTA	Aspartic proteinase nepenthesin-2
TraesCS1A02G029800	2.70186	6.7403	19.7537	8.80887e-06	0.00405636	tr|A0A0K9NMJ4|A0A0K9NMJ4_ZOSMR	RING/U-box superfamily protein
TraesCS3A02G037700	3.011	6.31463	19.6808	9.15179e-06	0.00415319	tr|Q943R3|Q943R3_ORYSJ	Calmodulin-binding protein-like	GO:0006950
TraesCS5B02G261300	2.59311	7.5896	19.6271	9.41266e-06	0.00421055	tr|B6T088|B6T088_MAIZE	PRAS-rich protein
TraesCS4A02G229800	7.96952	3.89275	19.4374	1.03952e-05	0.00458456	tr|D4QD70|D4QD70_DIACA	Receptor-like kinase	GO:0006468
TraesCS7A02G508800	4.28485	4.80685	19.3721	1.07567e-05	0.00463121	tr|A0A191XX62|A0A191XX62_WHEAT	WRKY transcription factor	GO:0006355
TraesCS5D02G325900	2.75174	6.63764	19.365	1.07967e-05	0.00463121	tr|A0A1E5V6N5|A0A1E5V6N5_9POAL	Protein STAY-GREEN, chloroplastic
TraesCS2B02G510700	-3.58438	5.24879	19.3387	1.09463e-05	0.00463189	tr|A0A061EQC5|A0A061EQC5_THECC	Pollen Ole e 1 allergen and extensin family protein, putative
TraesCS2D02G344200	3.63678	5.4309	19.2568	1.14265e-05	0.00475989	tr|A0A1D6RP42|A0A1D6RP42_WHEAT	Malate synthase	GO:0006097
TraesCS2D02G596300	2.61308	7.52843	19.2358	1.15528e-05	0.00475989	AT2G35460.1	Late embryogenesis abundant (LEA) hydroxyproline-rich glycoprotein family
TraesCS1D02G288400	4.58632	4.81745	19.1388	1.21551e-05	0.00494304	sp|A1JKI9|GRCA_YERE8	Autonomous glycyl radical cofactor
TraesCS6B02G349300	-2.71145	6.47274	18.8705	1.39901e-05	0.0056163	tr|B4G243|B4G243_MAIZE	50S ribosomal protein L29	GO:0006412
TraesCS5A02G321300	2.88121	6.27374	18.5903	1.62045e-05	0.00640841	tr|Q8GT62|Q8GT62_ORYSI/tr|Q8GT62|Q8GT62_ORYSI	ATP-dependent Clp protease ATP-binding subunit/ATP-dependent Clp protease ATP-binding subunit	GO:0019538
TraesCS2B02G078900	-7.82918	3.89044	18.5636	1.64327e-05	0.00640841	tr|A0A1D5U6W5|A0A1D5U6W5_WHEAT/tr|A0A1D5U6W5|A0A1D5U6W5_WHEAT/tr|A0A1D5U6W5|A0A1D5U6W5_WHEAT	Ribulose bisphosphate carboxylase small chain/Ribulose bisphosphate carboxylase small chain/Ribulose bisphosphate carboxylase small chain
TraesCS6A02G027900	-2.88368	6.01944	18.5469	1.65772e-05	0.00640841	tr|W9QIB6|W9QIB6_9ROSA	Allene oxide synthase	GO:0055114
TraesCS5D02G270400	2.46752	7.41102	18.4386	1.75464e-05	0.00670039	AT2G33240.8	myosin XI D
TraesCS4D02G343200	7.69579	3.84182	18.3918	1.79827e-05	0.00678423	tr|K7MBV8|K7MBV8_SOYBN	Calcium-transporting ATPase
TraesCS3D02G508500	3.92266	5.03062	18.2691	1.91795e-05	0.00707804	tr|B9V0R9|B9V0R9_ORYPU	Expressed protein-RZ53
TraesCS3A02G378400	5.5211	4.28602	18.2657	1.92135e-05	0.00707804	sp|B2J955|IF2_NOSP7	Translation initiation factor IF-2
TraesCS1D02G040500	2.49929	8.0556	18.2357	1.95183e-05	0.0071067	sp|Q08298|RD22_ARATH	BURP domain protein RD22
TraesCS3D02G210600	2.89028	5.94748	18.093	2.10377e-05	0.00757189	AT1G63650.3	basic helix-loop-helix (bHLH) DNA-binding superfamily protein
TraesCS7A02G216000	4.89705	4.52002	18.0554	2.14569e-05	0.00757481	tr|E2CU82|E2CU82_9ORYZ	Glycosyltransferase	GO:0008152
TraesCS2B02G181800	7.88683	3.7975	18.049	2.15296e-05	0.00757481	tr|B9MTS7|B9MTS7_POPTR	Calcium-binding family protein
TraesCS2A02G583500	2.32813	7.64112	17.7497	2.51958e-05	0.00872578	AT2G35460.1	Late embryogenesis abundant (LEA) hydroxyproline-rich glycoprotein family
TraesCS2B02G079300	-2.44588	7.18448	17.7375	2.53583e-05	0.00872578	tr|W5BKP3|W5BKP3_WHEAT/tr|W5BKP3|W5BKP3_WHEAT	Ribulose bisphosphate carboxylase small chain/Ribulose bisphosphate carboxylase small chain
TraesCS3D02G036900	2.79244	6.09214	17.7052	2.57923e-05	0.00877863	tr|M8BDU3|M8BDU3_AEGTA	Nuclease S1	GO:0006308
TraesCS7D02G055600	3.91606	4.91218	17.4795	2.90417e-05	0.00977833	tr|A0A1D1XW49|A0A1D1XW49_9ARAE	BON1-associated protein 2
TraesCS2D02G552700	2.63565	6.64979	17.4519	2.94676e-05	0.00981617	tr|A0A0B0P263|A0A0B0P263_GOSAR	Protein BPS1, chloroplastic-like protein
TraesCS5D02G528500	-4.3782	4.76233	17.4274	2.98494e-05	0.00983867	tr|A0A166GK49|A0A166GK49_DAUCA	Carotenoid isomerase	GO:0055114
TraesCS7B02G216000	-5.78299	4.11068	17.2993	3.19304e-05	0.010415	tr|M8AC57|M8AC57_TRIUA	U3 small nucleolar RNA-associated protein 18-like protein
TraesCS5B02G076100	3.98674	4.75142	17.1842	3.39255e-05	0.0109516	tr|D7MKH4|D7MKH4_ARALL	Protease inhibitor/seed storage/lipid transfer protein family protein
TraesCS6D02G248500	3.27593	5.41249	17.1517	3.45107e-05	0.0110269	tr|A0A1D6B874|A0A1D6B874_WHEAT	Xyloglucan endotransglucosylase/hydrolase	GO:0042546,GO:0005975,GO:0010411,GO:0006073
TraesCS7D02G068500	3.75015	4.94909	17.1222	3.50494e-05	0.0110859	tr|Q9FQZ0|Q9FQZ0_TOBAC	Avr9/Cf-9 rapidly elicited protein 65
TraesCS7B02G472600	4.48422	4.74394	17.0947	3.55611e-05	0.0111353	tr|A0A059ZXJ7|A0A059ZXJ7_BOENI	NAC domain-containing protein	GO:0006355
TraesCS4D02G041200	-2.43415	6.76236	17.0523	3.63647e-05	0.0112741	tr|A0A1D5Y989|A0A1D5Y989_WHEAT	Peptidylprolyl isomerase
TraesCS2A02G254200	-2.8703	5.97881	16.9458	3.84618e-05	0.0117212	tr|Q8H4J8|Q8H4J8_ORYSJ	Aldo/keto reductase family-like protein	GO:0055114
TraesCS2B02G528300	-2.34135	7.41961	16.9412	3.85554e-05	0.0117212	tr|C7DPL0|C7DPL0_WHEAT/tr|C7DPL0|C7DPL0_WHEAT	Glutamine synthetase/Glutamine synthetase	GO:0006807,GO:0006542
TraesCS1B02G249000	2.15082	8.69959	16.6963	4.38674e-05	0.0132079	tr|Q75K72|Q75K72_ORYSJ	'putative beta-1,3-glucanase	GO:0005975
TraesCS3A02G209100	2.34456	7.16716	16.6648	4.46003e-05	0.0133006	AT5G12010.1	nuclease
TraesCS1D02G408300	-7.17922	3.678	16.5944	4.62868e-05	0.0136734	tr|I6XY81|I6XY81_PINMU	Dehydrin 3 protein
TraesCS1B02G119700	7.81702	3.68111	16.5523	4.73262e-05	0.0137605	tr|Q5Z8K4|Q5Z8K4_ORYSJ	Kinase-like	GO:0006468
TraesCS2D02G295800	-6.12652	3.86102	16.5469	4.74605e-05	0.0137605	tr|M8BQ65|M8BQ65_AEGTA/tr|M8BQ65|M8BQ65_AEGTA	Digalactosyldiacylglycerol synthase 1, chloroplastic/Digalactosyldiacylglycerol synthase 1, chloroplastic
TraesCS1B02G202700	-7.72541	3.541	16.4769	4.92459e-05	0.0141471	sp|P47865|AQP1_BOVIN	Aquaporin-1	GO:0006810
TraesCS4A02G019800	7.68998	3.63549	16.4116	5.09734e-05	0.014505	tr|G7KKZ0|G7KKZ0_MEDTR	DUF1997 family protein
TraesCS3B02G392100	4.29982	4.82204	16.3951	5.1418e-05	0.014505	tr|A0A0K9PV75|A0A0K9PV75_ZOSMR	Calcium-dependent lipid-binding domain-containing protein
TraesCS7D02G067400	2.68632	6.01216	16.34	5.29346e-05	0.0147995	tr|D3GC10|D3GC10_JATCU	Avr9/Cf-9 rapidly elicited protein
TraesCS3D02G315700	5.32333	4.18239	16.2119	5.66357e-05	0.0156941	tr|W5DDG6|W5DDG6_WHEAT/tr|W5DDG6|W5DDG6_WHEAT	Diacylglycerol kinase/Diacylglycerol kinase	GO:0007205,GO:0008152
TraesCS7A02G349400	3.55455	5.16203	16.1069	5.98667e-05	0.0164439	tr|B6TWZ5|B6TWZ5_MAIZE	VQ motif family protein
TraesCS1D02G223400	5.16192	4.21287	16.0846	6.05745e-05	0.0164462	tr|A0A0K9Q4G1|A0A0K9Q4G1_ZOSMR	Alpha/beta hydrolase related protein
TraesCS1B02G099800	4.50473	4.80667	16.0606	6.13488e-05	0.0164462	tr|A0A0K9PID0|A0A0K9PID0_ZOSMR	Thioesterase family protein
TraesCS2D02G512100	-4.78367	4.68123	16.0355	6.21664e-05	0.0164462	tr|Q2HTR7|Q2HTR7_MEDTR	Isoaspartyl peptidase/L-asparaginase
TraesCS2D02G404800	-2.30943	7.40065	16.0096	6.30223e-05	0.0164462	tr|A0ZV97|A0ZV97_HORVU/tr|A0ZV97|A0ZV97_HORVU	Aquaporin/Aquaporin	GO:0006810
TraesCS7A02G411400	4.97938	4.26991	15.9922	6.36047e-05	0.0164462	tr|B6TY42|B6TY42_MAIZE	Glycosyltransferase
TraesCS2A02G313000	-2.91398	5.85895	15.9906	6.36573e-05	0.0164462	AT4G10300.1	RmlC-like cupins superfamily protein
TraesCS1B02G446400	2.97256	5.59026	15.9715	6.4304e-05	0.0164462	tr|B6SJJ2|B6SJJ2_MAIZE	Calmodulin
TraesCS2B02G220100	-2.12185	8.63592	15.9632	6.45857e-05	0.0164462	tr|A0A1D5UAF1|A0A1D5UAF1_WHEAT	Chlorophyll a-b binding protein, chloroplastic
TraesCS2B02G603100	2.53224	6.5201	15.9514	6.49882e-05	0.0164462	tr|A0A061F1P4|A0A061F1P4_THECC	Late embryogenesis abundant (LEA) hydroxyproline-rich glycoprotein family, putative
TraesCS3B02G413700	-2.58937	6.61994	15.9474	6.51272e-05	0.0164462	tr|A0A1E5WKM0|A0A1E5WKM0_9POAL	Photosystem II 22 kDa protein, chloroplastic
TraesCS2B02G396800	-2.46125	7.26651	15.8859	6.72795e-05	0.0168538	tr|Q08IH3|Q08IH3_HORVU	Aquaporin	GO:0006810
TraesCS4D02G203800	-3.6207	4.83293	15.7909	7.07419e-05	0.0175805	tr|A0A061EZD3|A0A061EZD3_THECC	Plant protein 1589 of Uncharacterized protein function
TraesCS1D02G004600	7.90614	3.86274	15.6646	7.56248e-05	0.0185192	tr|Q9FDZ1|Q9FDZ1_ORYSJ	Cytochrome P450	GO:0055114
TraesCS5A02G426500	5.04002	4.35147	15.6627	7.5702e-05	0.0185192	tr|O82107|O82107_MAIZE	Calcium-dependent protein kinase	GO:0006468
TraesCS6A02G141500	2.77797	5.73725	15.6173	7.75429e-05	0.0187485	tr|W5GDZ8|W5GDZ8_WHEAT/tr|W5GDZ8|W5GDZ8_WHEAT	4-hydroxyphenylpyruvate dioxygenase/4-hydroxyphenylpyruvate dioxygenase	GO:0055114,GO:0009072
TraesCS4B02G287100	5.43635	4.06729	15.6101	7.7837e-05	0.0187485	tr|G7JS51|G7JS51_MEDTR	SAUR-like auxin-responsive family protein	GO:0009733
TraesCS2B02G182000	3.37952	5.0545	15.5726	7.9398e-05	0.0189406	tr|B9MTS7|B9MTS7_POPTR	Calcium-binding family protein
TraesCS1D02G271100	2.8186	6.28341	15.562	7.9844e-05	0.0189406	AT5G17210.1	transmembrane protein, putative (DUF1218)
TraesCS5A02G120000	3.1891	5.31264	15.5428	8.06566e-05	0.0189895	tr|Q2NJZ0|Q2NJZ0_AYWBP/tr|Q2NJZ0|Q2NJZ0_AYWBP/tr|Q2NJZ0|Q2NJZ0_AYWBP	Pyruvate dehydrogenase E1 component alpha subunit/Pyruvate dehydrogenase E1 component alpha subunit/Pyruvate dehydrogenase E1 component alpha subunit	GO:0008152
TraesCS6B02G246800	7.74383	3.61178	15.4955	8.27007e-05	0.0193254	tr|B9IQS7|B9IQS7_POPTR	Chitinase family protein	GO:0006032,GO:0005975,GO:0016998
TraesCS6B02G257800	3.2034	5.43887	15.4205	8.60481e-05	0.0199587	tr|B9GW56|B9GW56_POPTR	Kinase family protein	GO:0006468
TraesCS5B02G320700	-4.97852	4.09395	15.3693	8.84154e-05	0.020357	tr|B9S6E3|B9S6E3_RICCO/tr|B9S6E3|B9S6E3_RICCO	Alpha/beta hydrolase, putative/Alpha/beta hydrolase, putative
TraesCS4B02G332900	4.68991	4.79843	15.3266	9.04357e-05	0.0205612	tr|B5TWD1|B5TWD1_HORVV	Late embryogenesis abundant protein
TraesCS2D02G162300	2.86027	5.5615	15.3228	9.06157e-05	0.0205612	tr|B9RLX5|B9RLX5_RICCO	Calmodulin, putative
TraesCS7B02G170400	-3.04497	5.40075	15.266	9.33816e-05	0.0210364	tr|A0A0K9PN04|A0A0K9PN04_ZOSMR	Chaperone protein dnaJ
TraesCS4D02G175900	-7.45801	3.3935	15.2382	9.47683e-05	0.0210371	sp|Q10M12|40C1_ORYSJ/sp|Q10M12|40C1_ORYSJ/tr|B6TFB6|B6TFB6_MAIZE	Ricin B-like lectin R40C1/Ricin B-like lectin R40C1/Stress responsive protein
TraesCS5D02G238300	-1.93721	9.95568	15.2347	9.49447e-05	0.0210371	tr|W5FYI0|W5FYI0_WHEAT	Chlorophyll a-b binding protein, chloroplastic
TraesCS6A02G323500	-3.66191	4.79201	15.2256	9.54002e-05	0.0210371	tr|A0A1E5W149|A0A1E5W149_9POAL	Protein PAM68, chloroplastic
TraesCS6A02G310400	2.54838	6.10116	15.1889	9.72745e-05	0.0211836	tr|A0A061FTS5|A0A061FTS5_THECC	CDP-diacylglycerol--glycerol-3-phosphate 3-phosphatidyltransferase, putative
TraesCS3A02G384400	4.45323	4.56652	15.1861	9.74177e-05	0.0211836	tr|Q5TKI8|Q5TKI8_ORYSJ	Myb transcription factor
TraesCS6A02G078400	5.46774	4.02807	15.0947	0.000102253	0.0220816	tr|B9GHT3|B9GHT3_POPTR	Plant basic secretory family protein
TraesCS2B02G133600	7.52528	3.5081	14.9774	0.000108804	0.0233354	tr|A0A1E5VNW3|A0A1E5VNW3_9POAL	Flowering-promoting factor 1-like protein 1
TraesCS1D02G057500	7.66369	3.57231	14.8017	0.000119427	0.0254396	tr|A2Q5G7|A2Q5G7_MEDTR	Heavy metal transport/detoxification protein	GO:0030001
TraesCS7D02G531600	4.15526	5.08039	14.7793	0.000120856	0.0255701	sp|Q9CL12|GLPE_PASMU	Thiosulfate sulfurtransferase GlpE
TraesCS2D02G308100	2.89099	5.64124	14.7468	0.000122959	0.0258404	tr|W5BSE2|W5BSE2_WHEAT	Chloride channel protein	GO:0006821,GO:0055085
TraesCS7A02G195800	3.82321	4.62864	14.7243	0.000124434	0.025976	tr|B6U4D1|B6U4D1_MAIZE	Metalloendoproteinase 1	GO:0006508
TraesCS6B02G450200	-2.28838	6.76438	14.6914	0.00012662	0.0262572	tr|A0A023T7Y7|A0A023T7Y7_LEYCH	Aquaporin	GO:0006810
TraesCS5D02G560100	2.39848	6.82504	14.6298	0.000130828	0.0268757	tr|A0A061FC67|A0A061FC67_THECC	Cytochrome P450	GO:0055114
TraesCS7A02G156900	3.27678	5.57953	14.6228	0.000131319	0.0268757	tr|B9RT88|B9RT88_RICCO	Ring finger protein, putative
TraesCS5B02G193100	-3.10844	5.38667	14.5945	0.000133306	0.0271052	tr|W5FES6|W5FES6_WHEAT/tr|A0A1D5ZBE4|A0A1D5ZBE4_WHEAT/tr|A0A1D5ZBE1|A0A1D5ZBE1_WHEAT	Trehalose 6-phosphate phosphatase/Trehalose 6-phosphate phosphatase/Trehalose 6-phosphate phosphatase	GO:0005992
TraesCS5A02G337000	2.79426	5.88704	14.5772	0.000134531	0.0271779	tr|G7I8D2|G7I8D2_MEDTR	Syringolide-induced protein 14-1-1
TraesCS3D02G041800	3.28489	5.71133	14.5355	0.000137545	0.0276087	tr|Q943R3|Q943R3_ORYSJ	Calmodulin-binding protein-like	GO:0006950
TraesCS1A02G070400	2.69892	5.68011	14.5144	0.000139094	0.0277417	tr|A3FBG4|A3FBG4_WHEAT/tr|A3FBG4|A3FBG4_WHEAT	WRKY transcription factor/WRKY transcription factor	GO:0006355
TraesCS2A02G256200	-2.61595	6.06599	14.4171	0.000146466	0.0289239	tr|G7JJ63|G7JJ63_MEDTR	Senescence regulator
TraesCS6B02G284000	3.1165	5.12929	14.4097	0.000147043	0.0289239	tr|B6SLW8|B6SLW8_MAIZE	Cytochrome b5
TraesCS5D02G106300	7.55872	3.54265	14.4001	0.000147792	0.0289239	tr|A0A0K9PIM9|A0A0K9PIM9_ZOSMR/tr|A0A087S9R0|A0A087S9R0_AUXPR	Tryptophan--tRNA ligase/Tyrosine-tRNA ligase	GO:0006436,GO:0006418
TraesCS6A02G237800	-5.43985	3.9225	14.3589	0.000151065	0.0291924	tr|A0A199VL68|A0A199VL68_ANACO/tr|A0A0B2RT14|A0A0B2RT14_GLYSO	Thylakoid lumenal protein, chloroplastic/Thylakoid lumenal protein, chloroplastic
TraesCS4D02G245400	5.60754	3.93379	14.3565	0.000151261	0.0291924	tr|A0A059Q239|A0A059Q239_9POAL	GDP-mannose transporter
TraesCS6B02G007400	3.84114	5.36787	14.3477	0.000151961	0.0291924	tr|A0A0K9PYP9|A0A0K9PYP9_ZOSMR	Amino acid transporter
TraesCS6A02G283500	2.69999	6.2651	14.1983	0.000164521	0.0314126	tr|A0A061GQ82|A0A061GQ82_THECC	Eukaryotic aspartyl protease family protein, putative
TraesCS6A02G277600	7.47719	3.44564	14.1736	0.000166697	0.031516	tr|G7K2N4|G7K2N4_MEDTR	Lectin receptor kinase	GO:0006468
TraesCS5B02G227900	-1.89044	9.42697	14.159	0.000167989	0.031516	tr|W5FIZ2|W5FIZ2_WHEAT	Chlorophyll a-b binding protein, chloroplastic
TraesCS1D02G218900	6.0343	3.77339	14.149	0.000168888	0.031516	tr|A0A1D5SXY3|A0A1D5SXY3_WHEAT	PRA1 family protein
TraesCS6B02G344600	-3.38941	4.90351	14.1134	0.000172112	0.031516	tr|A0A061QRL8|A0A061QRL8_9CHLO	Protein curvature thylakoid chloroplastic-like
TraesCS5B02G312700	3.48431	4.91619	14.106	0.000172794	0.031516	tr|A0JBZ0|A0JBZ0_LOLPR	CRT-binding factor	GO:0006355
TraesCS4D02G282600	3.7894	4.72864	14.0954	0.000173767	0.031516	tr|G7KKZ0|G7KKZ0_MEDTR	DUF1997 family protein
TraesCS1A02G274800	4.89898	4.12593	14.0943	0.000173873	0.031516	tr|B9MZA3|B9MZA3_POPTR	U-box domain-containing family protein	GO:0016567
TraesCS6A02G372100	-2.00198	7.91932	14.0942	0.000173882	0.031516	tr|A0A0K9PHS0|A0A0K9PHS0_ZOSMR	Thioredoxin	GO:0045454
TraesCS6B02G161600	-3.65449	4.62219	14.0916	0.000174121	0.031516	tr|M8AW52|M8AW52_AEGTA	Quinone oxidoreductase-like protein	GO:0055114
TraesCS5A02G322300	3.78227	4.58155	13.998	0.000183001	0.0329328	tr|B9MTV7|B9MTV7_POPTR	Kinase family protein	GO:0006468
TraesCS2A02G481100	2.76103	5.58583	13.9728	0.000185473	0.033187	tr|Q9M0H9|Q9M0H9_ARATH	At4g28290
TraesCS2D02G597200	2.29422	6.49352	13.8708	0.000195818	0.034839	tr|B9MYV0|B9MYV0_POPTR	CCR4-NOT transcription complex family protein
TraesCS5B02G261200	2.46192	6.34014	13.8357	0.000199511	0.0352955	tr|B6T088|B6T088_MAIZE	PRAS-rich protein
TraesCS5B02G256400	-2.23717	6.909	13.8191	0.000201283	0.0354089	tr|B6U534|B6U534_MAIZE	Photosystem I reaction center subunit V	GO:0015979
TraesCS3B02G238300	2.99146	5.35286	13.7739	0.000206185	0.0358795	tr|Q9ZWI4|Q9ZWI4_MAIZE/tr|Q9ZWI4|Q9ZWI4_MAIZE	ZmGR2c protein/ZmGR2c protein
TraesCS4B02G187300	4.6552	4.1997	13.7733	0.00020625	0.0358795	tr|B9RZK6|B9RZK6_RICCO	Protein COBRA, putative	GO:0010215,GO:0016049
TraesCS3A02G501200	5.23248	4.09878	13.7322	0.000210806	0.0362216	tr|E0CW49|E0CW49_9ORYZ	Expressed protein-RZ53
TraesCS6A02G327900	2.47659	5.98787	13.7302	0.000211029	0.0362216	tr|G7JBY8|G7JBY8_MEDTR	Chaperone dnaJ-like protein
TraesCS3D02G483200	2.41985	6.91383	13.7231	0.00021183	0.0362216	tr|Q93YA8|Q93YA8_SESRO	Calcium binding protein
TraesCS1B02G074000	7.5452	3.46752	13.7142	0.000212843	0.0362216	tr|A2Q5G7|A2Q5G7_MEDTR	Heavy metal transport/detoxification protein
TraesCS3B02G238500	2.6174	5.73489	13.6783	0.000216947	0.0366475	tr|B1B5J2|B1B5J2_ORYSJ	Calmodulin-binding protein
TraesCS7D02G384300	7.41309	3.43461	13.6719	0.000217687	0.0366475	tr|E3T2X2|E3T2X2_EQUAR	Light-independent protochlorophyllide reductase iron-sulfur ATP-binding protein
TraesCS2B02G239200	-2.45358	5.9876	13.6514	0.000220082	0.0368525	tr|A0A0M4LB00|A0A0M4LB00_MORAL/tr|A0A0M4LB00|A0A0M4LB00_MORAL	Isopentenyl-diphosphate delta-isomerase/Isopentenyl-diphosphate delta-isomerase	GO:0008299
TraesCS6B02G409800	-2.11905	7.18871	13.549	0.000232411	0.03871	tr|A0A0K9PHS0|A0A0K9PHS0_ZOSMR	Thioredoxin	GO:0045454
TraesCS7A02G351100	-2.23424	6.63156	13.5376	0.000233836	0.0387412	tr|A0A0K9P6K0|A0A0K9P6K0_ZOSMR	30S ribosomal protein S31
TraesCS7B02G205600	-2.87351	5.26627	13.5048	0.000237956	0.0392164	tr|W0C8Y8|W0C8Y8_9FABA	NAC domain-containing protein	GO:0006355
TraesCS3D02G100600	-5.0562	3.97146	13.4765	0.000241565	0.0396028	tr|B6T3C7|B6T3C7_MAIZE	Protein phosphatase 2C
TraesCS3B02G045900	2.54829	5.88003	13.3439	0.000259268	0.0422836	tr|Q943R3|Q943R3_ORYSJ	Calmodulin-binding protein-like	GO:0006950
TraesCS6A02G308100	-3.44652	5.21925	13.3063	0.000264517	0.0429162	tr|A0A0F7GXY6|A0A0F7GXY6_9ASPA	Photosynthetic NDH subcomplex B 4
TraesCS2B02G482700	5.3478	3.92039	13.2591	0.000271263	0.0437839	tr|Q40032|Q40032_HORVU	BLT14.1 protein
TraesCS6A02G373000	-7.09466	3.18922	13.234	0.000274922	0.0441468	tr|A0A1D6A5V4|A0A1D6A5V4_WHEAT	Ribonucleoside-diphosphate reductase	GO:0006260,GO:0055114
TraesCS3D02G136800	-2.57256	5.64892	13.215	0.000277718	0.0443683	tr|A0A0K9NTE2|A0A0K9NTE2_ZOSMR	Mitochondrial carrier family	GO:0055085
TraesCS2D02G543900	2.43257	6.03194	13.1998	0.000279976	0.0445019	tr|B9SYX3|B9SYX3_RICCO	Ethylene-responsive transcription factor, putative	GO:0006355
TraesCS5A02G229000	2.2998	6.3772	13.1821	0.000282636	0.0445302	tr|E1A8G8|E1A8G8_ARATH	Calcium-binding protein
TraesCS1B02G250900	3.23581	5.2061	13.1797	0.000282998	0.0445302	tr|Q93YA8|Q93YA8_SESRO	Calcium binding protein
TraesCS6A02G353700	2.29665	6.48975	13.1474	0.000287916	0.0450776	tr|M7ZDS9|M7ZDS9_TRIUA	Pheophorbide a oxygenase, chloroplastic	GO:0055114
TraesCS5D02G224500	-7.13929	3.16857	13.1363	0.000289628	0.0451201	AT1G78020.1	senescence-associated family protein, putative (DUF581)
TraesCS5A02G229300	-1.83202	9.31967	13.1253	0.000291339	0.0451619	tr|W5FIZ2|W5FIZ2_WHEAT	Chlorophyll a-b binding protein, chloroplastic
TraesCS3D02G214600	-2.73222	5.30965	13.1143	0.000293046	0.0452027	tr|A9Z0U6|A9Z0U6_IPONI	One-helix protein
TraesCS3A02G230000	-1.92192	8.39964	13.101	0.000295136	0.045302	tr|A0A1D6D888|A0A1D6D888_WHEAT/tr|A0A1D6D888|A0A1D6D888_WHEAT/tr|A0A1D6D889|A0A1D6D889_WHEAT	Carbonic anhydrase/Carbonic anhydrase/Carbonic anhydrase	GO:0015976
TraesCS4B02G014400	7.14908	3.37085	12.9686	0.000316758	0.0480612	tr|A0A118JZK2|A0A118JZK2_CYNCS	Ankyrin repeat-containing protein
TraesCS5B02G436300	2.83427	5.97282	12.9626	0.000317779	0.0480612	tr|A0A1D5YXE1|A0A1D5YXE1_WHEAT	Glycosyltransferase	GO:0008152
TraesCS2B02G413800	2.628	5.59325	12.9529	0.000319431	0.0480612	tr|A0A0K9NM69|A0A0K9NM69_ZOSMR	RING finger protein
TraesCS2D02G300000	-1.79687	9.52686	12.9506	0.000319815	0.0480612	AT1G63860.2	Disease resistance protein (TIR-NBS-LRR class) family
TraesCS6A02G374400	-2.0466	8.59162	12.9449	0.000320787	0.0480612	tr|A9PHU8|A9PHU8_POPTR/tr|A9PH94|A9PH94_POPTR	Photosystem II 10 kDa polypeptide family protein/Photosystem II 10 kDa polypeptide family protein	GO:0015979
TraesCS4A02G271100	5.40501	3.89691	12.9041	0.000327871	0.0485534	tr|A0A124SG72|A0A124SG72_CYNCS	Drug/metabolite transporter
TraesCS6B02G308500	4.866	3.96128	12.8972	0.000329077	0.0485534	AT5G02420.1	cyclin-dependent kinase inhibitor SMR3-like protein
TraesCS1D02G386800	-4.77224	3.99081	12.8954	0.000329385	0.0485534	tr|I3SQZ5|I3SQZ5_MEDTR	Short-chain dehydrogenase/reductase
TraesCS3B02G259300	-1.86056	9.09764	12.8878	0.000330739	0.0485534	tr|A0A077RST2|A0A077RST2_WHEAT/tr|A0A1D5WHU9|A0A1D5WHU9_WHEAT	Carbonic anhydrase/Carbonic anhydrase	GO:0015976
TraesCS1B02G231500	2.3301	6.11144	12.8775	0.000332558	0.0485534	tr|B9SZQ5|B9SZQ5_RICCO	Ethylene-responsive transcription factor, putative	GO:0006355
TraesCS2B02G034600	2.38068	6.11875	12.8651	0.000334767	0.0485534	AT1G65790.1/AT1G65790.1/AT1G65790.1	receptor kinase 1/receptor kinase 1/receptor kinase 1	GO:0006468
TraesCS2D02G025400	3.03701	5.32464	12.8642	0.000334926	0.0485534	AT1G65790.1/AT1G65790.1	receptor kinase 1/receptor kinase 1	GO:0006468
TraesCS6B02G060200	-3.33199	4.71918	12.8213	0.0003427	0.0494515	tr|A0A0K9NMI4|A0A0K9NMI4_ZOSMR/tr|A0A0K9NMI4|A0A0K9NMI4_ZOSMR	NAD(P)-binding Rossmann-fold superfamily protein/NAD(P)-binding Rossmann-fold superfamily protein
TraesCS3D02G068900	-7.00139	3.15244	12.8052	0.000345656	0.0496491	tr|B9RT10|B9RT10_RICCO/tr|B9RT10|B9RT10_RICCO/AT5G22750.1	Helicase, putative/Helicase, putative/DNA/RNA helicase protein	GO:0043044,GO:0006338
TraesCS3D02G190300	7.40894	3.36007	12.7604	0.000354039	0.0506211	tr|A0A199VAE7|A0A199VAE7_ANACO	BSD domain-containing protein 1
TraesCS2B02G529400	3.3519	4.89635	12.7475	0.000356485	0.0507391	tr|G8XUN9|G8XUN9_WHEAT	C2 domain-containing protein
TraesCS7A02G537200	7.39151	3.34525	12.6452	0.000376529	0.0533495	AT4G35880.1	Eukaryotic aspartyl protease family protein	GO:0006508
TraesCS2B02G482800	2.73601	5.88533	12.6052	0.00038468	0.0542589	tr|Q40032|Q40032_HORVU	BLT14.1 protein
TraesCS3D02G467600	2.3806	6.5199	12.5667	0.000392671	0.0551377	tr|M8BDU1|M8BDU1_AEGTA	Basic 7S globulin
TraesCS1B02G255700	7.27821	3.46991	12.5465	0.000396954	0.0554903	AT5G26230.1	membrane-associated kinase regulator
TraesCS7A02G506000	2.95421	5.14695	12.5195	0.000402721	0.0560462	tr|A0A0K9P8I3|A0A0K9P8I3_ZOSMR	Chaperone protein dnaJ
TraesCS3D02G348500	2.85322	5.102	12.4963	0.000407752	0.0564953	tr|A0A0K9Q5C8|A0A0K9Q5C8_ZOSMR/tr|A0A0K9Q5C8|A0A0K9Q5C8_ZOSMR	Lung seven transmembrane receptor family protein/Lung seven transmembrane receptor family protein
TraesCS4B02G194000	2.24331	6.32781	12.4643	0.000414802	0.057219	tr|B9S5C5|B9S5C5_RICCO	Protein phosphatase 2c, putative
TraesCS4A02G017000	2.7132	5.72011	12.4501	0.00041797	0.0573435	tr|G7JS51|G7JS51_MEDTR	SAUR-like auxin-responsive family protein	GO:0009733
TraesCS6B02G127100	2.52396	6.04658	12.4439	0.000419368	0.0573435	tr|G7K1D1|G7K1D1_MEDTR	DUF1645 family protein
TraesCS3A02G488400	1.99731	7.41839	12.4045	0.000428299	0.0581639	tr|Q93YA8|Q93YA8_SESRO	Calcium binding protein
TraesCS3B02G483500	-1.93918	7.31269	12.4011	0.000429082	0.0581639	tr|B9SAQ1|B9SAQ1_RICCO/tr|B9SAQ1|B9SAQ1_RICCO/tr|B9SAQ1|B9SAQ1_RICCO	Beta-glucosidase, putative/Beta-glucosidase, putative/Beta-glucosidase, putative	GO:0005975
TraesCS7D02G524300	3.9694	4.59431	12.3535	0.000440149	0.0587644	tr|G7LB52|G7LB52_MEDTR	Eukaryotic aspartyl protease family protein	GO:0006508
TraesCS5B02G210100	2.10426	6.74896	12.3444	0.000442323	0.0587644	tr|Q9FPK6|Q9FPK6_ORYSA	Aldehyde dehydrogenase	GO:0055114,GO:0008152
TraesCS3B02G608500	-1.84272	8.19077	12.3425	0.000442763	0.0587644	tr|D6BRE1|D6BRE1_JATCU	Aquaporin	GO:0006810
TraesCS3A02G447500	-1.92769	7.84788	12.3315	0.000445378	0.0587644	tr|B9SAQ1|B9SAQ1_RICCO/tr|B9SAQ1|B9SAQ1_RICCO	Beta-glucosidase, putative/Beta-glucosidase, putative	GO:0005975
TraesCS4A02G290800	3.8669	5.69298	12.3116	0.000450143	0.0587644	AT2G22880.1	VQ motif-containing protein
TraesCS7A02G539100	5.48848	3.94355	12.3083	0.000450948	0.0587644	AT1G65790.1	receptor kinase 1	GO:0006468
TraesCS6A02G305800	3.49449	4.63828	12.3018	0.000452527	0.0587644	tr|Q6YUW0|Q6YUW0_ORYSJ	Glutaredoxin-like	GO:0045454
TraesCS6A02G009000	7.13454	3.36127	12.2901	0.000455359	0.0587644	tr|W5GG13|W5GG13_WHEAT	Bidirectional sugar transporter SWEET
TraesCS3A02G354800	2.86371	5.33996	12.2878	0.000455937	0.0587644	tr|R7WE07|R7WE07_AEGTA	Ankyrin repeat-containing protein
TraesCS7D02G358000	2.42395	6.20624	12.2868	0.000456183	0.0587644	AT2G32210.1	cysteine-rich/transmembrane domain A-like protein
TraesCS3B02G331600	-3.08633	5.07556	12.2828	0.000457149	0.0587644	tr|A0A061SMW2|A0A061SMW2_9CHLO	Protein curvature thylakoid chloroplastic-like
TraesCS1B02G378300	7.25181	3.2423	12.281	0.0004576	0.0587644	tr|A0A096UKE9|A0A096UKE9_WHEAT	Histone H2B
TraesCS6D02G264000	2.65081	5.80893	12.2797	0.000457909	0.0587644	tr|M8BIP8|M8BIP8_AEGTA/tr|A0A061GQ82|A0A061GQ82_THECC	Aspartic proteinase nepenthesin-2/Eukaryotic aspartyl protease family protein, putative
TraesCS5A02G097100	7.21562	3.22617	12.2615	0.000462409	0.0589032	tr|M7Z3G7|M7Z3G7_TRIUA	Protein VERNALIZATION INSENSITIVE 3
TraesCS1B02G119600	2.73203	5.87441	12.2601	0.000462753	0.0589032	tr|Q5Z8K4|Q5Z8K4_ORYSJ	Kinase-like	GO:0006468
TraesCS3D02G499700	2.71123	5.77274	12.2397	0.00046784	0.0593097	tr|A0A199V9T9|A0A199V9T9_ANACO	Calcium-binding protein
TraesCS7D02G180700	7.24241	3.23006	12.1931	0.000479672	0.0601284	tr|A0A1D6D3Q5|A0A1D6D3Q5_WHEAT	Glycosyltransferase	GO:0008152
TraesCS2A02G066900	-2.93543	5.92138	12.1917	0.000480014	0.0601284	tr|A0A1D5TMY6|A0A1D5TMY6_WHEAT	Ribulose bisphosphate carboxylase small chain
TraesCS2A02G583000	2.23481	7.08933	12.1848	0.000481799	0.0601284	tr|B9MYV0|B9MYV0_POPTR	CCR4-NOT transcription complex family protein
TraesCS3B02G275600	5.92942	3.67497	12.1841	0.00048198	0.0601284	tr|B9H741|B9H741_POPTR/tr|B9H741|B9H741_POPTR	Methyltransferase-related family protein/Methyltransferase-related family protein	GO:0008152
TraesCS6B02G342200	3.84266	4.3574	12.1532	0.000490025	0.0607476	tr|A0A1D6A5T9|A0A1D6A5T9_WHEAT	Formin-like protein
TraesCS6B02G041200	3.98249	4.57198	12.1502	0.000490823	0.0607476	tr|M8ALF6|M8ALF6_AEGTA	Subtilisin-like protease	GO:0006508
TraesCS2D02G043700	7.25215	3.22897	12.1216	0.000498417	0.0614446	tr|G7J445|G7J445_MEDTR	Zinc finger (C3HC4-type RING finger) family protein
TraesCS5B02G490500	4.26625	4.14624	12.0958	0.000505355	0.0620556	tr|B8PWQ1|B8PWQ1_ORYSJ	Zinc finger protein
TraesCS1A02G211500	5.55353	3.89248	12.0688	0.000512722	0.0627143	tr|A0A0D3AJS2|A0A0D3AJS2_BRAOL	Hexosyltransferase
TraesCS1A02G094900	7.28048	3.31732	12.0003	0.000531927	0.0647542	tr|M8ANW0|M8ANW0_AEGTA	Phenylalanine ammonia-lyase	GO:0006559
TraesCS6D02G029900	3.55303	4.59177	11.9946	0.000533535	0.0647542	tr|A0A072U819|A0A072U819_MEDTR	Plant/F1M20-13 protein
TraesCS3B02G299900	7.21511	3.24997	11.9813	0.000537357	0.0649662	sp|Q9SZA4|CDC21_ARATH	Cell division cycle 20.1, cofactor of APC complex
TraesCS3A02G100000	-3.68894	4.40487	11.9687	0.00054103	0.0651098	tr|B6T3C7|B6T3C7_MAIZE	Protein phosphatase 2C
TraesCS2B02G396700	-1.99464	7.26981	11.9629	0.000542703	0.0651098	tr|Q08IH3|Q08IH3_HORVU/tr|Q08IH3|Q08IH3_HORVU	Aquaporin/Aquaporin	GO:0006810
TraesCS4A02G214800	-5.81481	3.54124	11.9471	0.000547313	0.0654123	AT5G56260.5	Ribonuclease E inhibitor RraA/Dimethylmenaquinone methyltransferase
TraesCS6A02G370500	7.22042	3.33961	11.8927	0.000563532	0.0668827	AT5G35200.2	ENTH/ANTH/VHS superfamily protein	GO:0048268
TraesCS2D02G460700	3.49193	5.59167	11.8855	0.000565734	0.0668827	tr|Q40033|Q40033_HORVU	BLT14.2 protein
TraesCS3B02G477300	-1.89448	7.49706	11.8845	0.000566024	0.0668827	tr|A0A0F7CYQ9|A0A0F7CYQ9_9ROSI	NAD(P)H dehydrogenase 18
TraesCS3B02G470400	-2.28679	5.84613	11.8576	0.000574261	0.0670254	tr|K7W1Y2|K7W1Y2_MAIZE	50S ribosomal protein L27	GO:0006412
TraesCS7A02G106400	7.1295	3.17449	11.8553	0.000574961	0.0670254	tr|B9MWQ9|B9MWQ9_POPTR	RNA-binding family protein
TraesCS1D02G237500	1.72942	9.36585	11.8532	0.00057561	0.0670254	tr|Q75K72|Q75K72_ORYSJ	'putative beta-1,3-glucanase	GO:0005975
TraesCS3A02G298600	4.21452	4.26073	11.8503	0.000576515	0.0670254	tr|M8C214|M8C214_AEGTA	Transmembrane protein 56
TraesCS3A02G135800	-1.98517	7.05469	11.8457	0.000577935	0.0670254	tr|A0A0K9NTE2|A0A0K9NTE2_ZOSMR	Mitochondrial carrier family	GO:0055085
TraesCS7D02G371000	-6.81184	3.11916	11.8317	0.00058231	0.0672837	tr|A0A061FTQ6|A0A061FTQ6_THECC	Cytoplasmic tRNA 2-thiolation protein 1
TraesCS7B02G104200	2.4203	6.03602	11.7952	0.000593823	0.0681248	tr|A0A1D6CZR3|A0A1D6CZR3_WHEAT	Hexosyltransferase
TraesCS5D02G181600	-3.15233	4.86717	11.7895	0.000595663	0.0681248	tr|O63067|O63067_SOYBN/tr|O63067|O63067_SOYBN/tr|O63067|O63067_SOYBN/tr|O63067|O63067_SOYBN	Aspartokinase-homoserine dehydrogenase/Aspartokinase-homoserine dehydrogenase/Aspartokinase-homoserine dehydrogenase/Aspartokinase-homoserine dehydrogenase	GO:0008652,GO:0006520,GO:0009067,GO:0055114,GO:0008152
TraesCS2B02G340300	-2.06801	7.0354	11.7862	0.00059672	0.0681248	tr|W5BBT6|W5BBT6_WHEAT	Chlorophyll a-b binding protein, chloroplastic
TraesCS5B02G336000	2.54246	5.87523	11.7813	0.000598292	0.0681248	tr|G7I8D2|G7I8D2_MEDTR	Syringolide-induced protein 14-1-1
TraesCS2B02G582800	2.11157	6.30626	11.7453	0.000609961	0.0692019	tr|A0A0B0NS93|A0A0B0NS93_GOSAR	Protein BPS1, chloroplastic-like protein
TraesCS6D02G392300	-2.54431	5.72622	11.7233	0.00061721	0.0696319	tr|A0A0B0NNB6|A0A0B0NNB6_GOSAR	Photosystem II 22 kDa, chloroplastic
TraesCS2A02G187200	-1.70204	9.31281	11.7199	0.000618341	0.0696319	tr|W5B474|W5B474_WHEAT	Chlorophyll a-b binding protein, chloroplastic
TraesCS2A02G484500	-3.34621	4.59711	11.7137	0.000620423	0.0696319	tr|A0A061EQC5|A0A061EQC5_THECC	Pollen Ole e 1 allergen and extensin family protein, putative
TraesCS6D02G282000	-7.00204	3.16602	11.7055	0.000623163	0.0696897	tr|A0A1D6B4P3|A0A1D6B4P3_WHEAT	Peptidylprolyl isomerase
TraesCS7D02G126000	2.38213	5.79953	11.6597	0.000638677	0.0711704	tr|M4GQ75|M4GQ75_BAMEM	Caffeoyl-CoA O-methyltransferase
TraesCS6D02G287300	-2.29166	5.85276	11.6421	0.000644746	0.0715705	tr|A0A0F7GXY6|A0A0F7GXY6_9ASPA	Photosynthetic NDH subcomplex B 4
TraesCS2B02G603600	2.10279	6.55634	11.6361	0.000646838	0.0715705	tr|B9MYV0|B9MYV0_POPTR	CCR4-NOT transcription complex family protein
TraesCS2A02G104600	3.32244	5.23455	11.6249	0.000650738	0.0717485	AT2G46380.2	extra-large G-like protein, putative (DUF3133)
TraesCS7B02G189500	-2.27945	5.90552	11.6129	0.000654974	0.0718154	tr|A0A0K9NUC7|A0A0K9NUC7_ZOSMR/tr|A0A0K9NUC7|A0A0K9NUC7_ZOSMR	Rubredoxin family protein/Rubredoxin family protein
TraesCS4D02G289500	-6.78924	3.05686	11.606	0.000657403	0.0718154	tr|G7LDN6|G7LDN6_MEDTR	DIS3-exonuclease-like protein
TraesCS4A02G071700	-3.14302	4.73496	11.6036	0.000658226	0.0718154	AT1G09530.6	phytochrome interacting factor 3
TraesCS4D02G191500	3.54615	4.48908	11.5823	0.000665842	0.0723941	AT2G03350.1	DUF538 family protein (Protein of unknown function, DUF538)
TraesCS6D02G104000	2.1544	6.17036	11.5669	0.000671361	0.0725392	tr|Q9LNV0|Q9LNV0_ARATH	Calcium-dependent lipid-binding domain protein
TraesCS3B02G284600	3.23231	4.82233	11.5657	0.000671809	0.0725392	tr|G7KJ72|G7KJ72_MEDTR	Regulator of Vps4 activity in the MVB pathway protein	GO:0015031
TraesCS4A02G165800	-6.77886	3.02735	11.5449	0.000679337	0.0728554	sp|Q2SY18|HLDD_BURTA	ADP-L-glycero-D-manno-heptose-6-epimerase
TraesCS3D02G304800	-3.98319	4.35412	11.5448	0.000679391	0.0728554	tr|A0A1E5W8E5|A0A1E5W8E5_9POAL/tr|A0A1E5W8E5|A0A1E5W8E5_9POAL	Protein PLASTID TRANSCRIPTIONALLY ACTIVE 12/Protein PLASTID TRANSCRIPTIONALLY ACTIVE 12
TraesCS5D02G190800	2.55623	5.44752	11.4985	0.00069654	0.0743025	tr|A0MAV0|A0MAV0_WHEAT	WRKY transcription factor	GO:0006355
TraesCS5B02G453600	5.69543	3.61448	11.4895	0.000699889	0.0743025	tr|A0A061E7B5|A0A061E7B5_THECC	Actin cross-linking protein, putative
TraesCS2B02G039900	4.88545	3.97915	11.4892	0.000700005	0.0743025	tr|A0A061EMA7|A0A061EMA7_THECC/tr|A0A061EMA7|A0A061EMA7_THECC	2-oxoglutarate (2OG) and Fe(II)-dependent oxygenase superfamily protein, putative/2-oxoglutarate (2OG) and Fe(II)-dependent oxygenase superfamily protein, putative	GO:0055114
TraesCS1A02G342900	3.76918	4.38739	11.4702	0.000707223	0.0748151	tr|A4S9W6|A4S9W6_OSTLU/tr|A4S9W6|A4S9W6_OSTLU/tr|A4S9W6|A4S9W6_OSTLU	ABC(ATP-binding) family transporter/ABC(ATP-binding) family transporter/ABC(ATP-binding) family transporter
TraesCS3A02G376100	7.00577	3.18701	11.4427	0.00071776	0.0756742	sp|D6RBQ6|U17LH_HUMAN	Ubiquitin carboxyl-terminal hydrolase 17-like protein 17
TraesCS3A02G535300	-1.70848	9.09229	11.4262	0.000724175	0.0760943	tr|D6BRE1|D6BRE1_JATCU	Aquaporin	GO:0006810
TraesCS4A02G472500	-1.92398	7.40236	11.3869	0.000739627	0.0773196	tr|A0A1D5X268|A0A1D5X268_WHEAT	Ferredoxin--NADP reductase	GO:0055114
TraesCS6B02G259000	-2.64289	5.3257	11.3743	0.00074469	0.0773196	tr|Q08IH3|Q08IH3_HORVU	Aquaporin	GO:0006810
TraesCS3D02G540900	-1.7653	8.38907	11.3734	0.000745042	0.0773196	tr|D6BRE1|D6BRE1_JATCU	Aquaporin	GO:0006810
TraesCS7B02G289200	-1.67036	9.61471	11.3717	0.000745713	0.0773196	tr|A0A0K9PI74|A0A0K9PI74_ZOSMR	Post-illumination chlorophyll fluorescence increase protein
TraesCS7B02G305000	1.8797	7.43221	11.357	0.000751627	0.0776756	tr|A0A061GQ82|A0A061GQ82_THECC	Eukaryotic aspartyl protease family protein, putative	GO:0006508
TraesCS6A02G314500	-5.96849	3.36427	11.331	0.000762219	0.078511	tr|M8AVU7|M8AVU7_AEGTA	Chaperone protein dnaJ
TraesCS5B02G232000	-5.22953	3.57122	11.3112	0.000770428	0.0789638	tr|A0A1D1ZJ01|A0A1D1ZJ01_9ARAE/tr|A0A1D1ZJ01|A0A1D1ZJ01_9ARAE	AT-rich interactive domain-containing protein 1A/AT-rich interactive domain-containing protein 1A
TraesCS6B02G047900	4.52005	4.07283	11.3055	0.000772775	0.0789638	tr|A0A061E0T1|A0A061E0T1_THECC	Alpha/beta-Hydrolases superfamily protein, putative	GO:0008152
TraesCS6A02G089400	3.76367	4.26081	11.3021	0.00077418	0.0789638	AT5G21222.4/AT5G21222.4	protein kinase family protein/protein kinase family protein	GO:0006468
TraesCS3A02G323000	7.0887	3.18916	11.2899	0.000779302	0.0792282	tr|A0A072TQB9|A0A072TQB9_MEDTR/tr|A0A072TQB9|A0A072TQB9_MEDTR/tr|A0A072TQB9|A0A072TQB9_MEDTR	Brefeldin A-inhibited guanine nucleotide-exchange protein/Brefeldin A-inhibited guanine nucleotide-exchange protein/Brefeldin A-inhibited guanine nucleotide-exchange protein
TraesCS3B02G280100	-4.47589	4.00901	11.2757	0.000785299	0.0794303	tr|G7JCM9|G7JCM9_MEDTR	Phospholipase A1	GO:0006629
TraesCS7B02G279400	-2.23066	5.96142	11.2688	0.000788217	0.0794303	tr|A0A072VN82|A0A072VN82_MEDTR	TPR repeat protein
TraesCS4B02G269400	-3.35788	4.80786	11.2672	0.0007889	0.0794303	tr|B6U7U0|B6U7U0_MAIZE	Ribosomal large subunit pseudouridine synthase B	GO:0001522,GO:0009451
TraesCS5A02G205300	2.38229	5.70275	11.2592	0.00079231	0.0794722	AT1G55250.1	histone mono-ubiquitination 2
TraesCS5D02G232600	2.2848	5.95173	11.2543	0.000794392	0.0794722	tr|A0A1D6S6H5|A0A1D6S6H5_WHEAT	Non-specific serine/threonine protein kinase	GO:0006468,GO:0007165
TraesCS7D02G246400	-6.94095	2.9602	11.2429	0.000799279	0.079512	sp|Q8TBB0|THAP6_HUMAN/sp|Q9UP65|PA24C_HUMAN/tr|M8C359|M8C359_AEGTA/tr|M8C359|M8C359_AEGTA	THAP domain-containing protein 6/Cytosolic phospholipase A2 gamma/Hexosyltransferase/Hexosyltransferase
TraesCS1D02G206700	7.01199	3.19912	11.2351	0.00080263	0.079512	tr|A0A0K9PMR6|A0A0K9PMR6_ZOSMR	Expansin-like protein
TraesCS2A02G551600	2.1026	6.21712	11.231	0.000804421	0.079512	tr|A0A0B0P263|A0A0B0P263_GOSAR	Protein BPS1, chloroplastic-like protein
TraesCS2A02G177200	2.91456	5.31042	11.2298	0.000804947	0.079512	tr|M8CBI3|M8CBI3_AEGTA	Dihydroflavonol-4-reductase
TraesCS1B02G230500	-2.14517	6.26151	11.1982	0.00081877	0.0806231	tr|A0A103W2B3|A0A103W2B3_CYNCS	Peptide methionine sulfoxide reductase MsrA	GO:0055114
TraesCS6A02G288000	-2.41379	5.51211	11.1656	0.000833273	0.081794	tr|E1APF2|E1APF2_9POAL	Acetolactate synthase	GO:0009082
TraesCS2D02G515700	-6.90211	3.05238	11.1383	0.000845619	0.0826043	tr|A0A072UQ33|A0A072UQ33_MEDTR/tr|A0A072UQ33|A0A072UQ33_MEDTR/tr|A0A072UQ33|A0A072UQ33_MEDTR/tr|A0A072UQ33|A0A072UQ33_MEDTR/tr|A0A072UQ33|A0A072UQ33_MEDTR/tr|A0A072UQ33|A0A072UQ33_MEDTR	Filament-like plant protein/Filament-like plant protein/Filament-like plant protein/Filament-like plant protein/Filament-like plant protein/Filament-like plant protein
TraesCS7B02G018600	-2.66141	5.13045	11.1321	0.000848466	0.0826043	tr|Q9SQH0|Q9SQH0_AEGTA	Starch synthase, chloroplastic/amyloplastic
TraesCS4A02G017400	2.16424	6.22897	11.13	0.000849443	0.0826043	tr|W5DZY9|W5DZY9_WHEAT	Patatin	GO:0006629,GO:0008152
TraesCS3B02G293600	6.94821	3.11505	11.1116	0.000857888	0.0831674	AT1G73760.1	RING/U-box superfamily protein
TraesCS1B02G110800	2.48593	5.34257	11.103	0.000861903	0.0832987	tr|B7E5A6|B7E5A6_ORYSJ	cDNA clone:001-032-A03, full insert sequence
TraesCS1D02G173800	2.2846	6.3388	11.0645	0.000879974	0.0847835	tr|Q8LD98|Q8LD98_ARATH	Late embryogenesis abundant (LEA) hydroxyproline-rich glycoprotein
TraesCS4D02G194900	2.27101	6.10785	11.0465	0.000888543	0.0850134	tr|B9S5C5|B9S5C5_RICCO	Protein phosphatase 2c, putative
TraesCS2B02G121600	2.5027	5.70144	11.0443	0.000889581	0.0850134	AT2G46380.2	extra-large G-like protein, putative (DUF3133)
TraesCS5A02G206600	3.46997	4.46052	11.0424	0.000890505	0.0850134	tr|A0A1D5YEM0|A0A1D5YEM0_WHEAT/tr|M8A4N3|M8A4N3_TRIUA	Dihydrolipoamide acetyltransferase component of pyruvate dehydrogenase complex/Dihydrolipoamide acetyltransferase component of pyruvate dehydrogenase complex	GO:0008152
TraesCS2B02G218600	3.05867	5.13057	11.0263	0.000898263	0.0854933	tr|I1W6X3|I1W6X3_CAMSI	Polyol transporter	GO:0055085
TraesCS5D02G403900	4.82682	3.82411	11.0083	0.000907056	0.0860173	tr|A0A067XU00|A0A067XU00_CICAR	UDP-glycosyltransferase	GO:0008152
TraesCS5D02G254000	4.41081	3.98679	11.0038	0.000909263	0.0860173	tr|A0A173GPJ1|A0A173GPJ1_9ASPA	Glutathione S-transferase
TraesCS5A02G320300	-2.00952	6.49721	10.9925	0.000914813	0.0862708	tr|A0A087GCX2|A0A087GCX2_ARAAL/tr|A0A087GCX2|A0A087GCX2_ARAAL	Pseudo response regulator/Pseudo response regulator	GO:0000160
TraesCS3B02G208300	2.09645	6.31827	10.9872	0.000917452	0.0862708	tr|A0A061EDT4|A0A061EDT4_THECC/tr|U5S5I2|U5S5I2_DENLA	NAC domain protein,/NAC domain-containing protein	GO:0006355
TraesCS3A02G204400	2.62837	5.31726	10.9727	0.000924657	0.086688	tr|B9RQ74|B9RQ74_RICCO	IAA-amino acid hydrolase ILR1, putative	GO:0008152
TraesCS7D02G490800	-2.62761	5.24542	10.9603	0.000930872	0.0870102	tr|Q67W64|Q67W64_ORYSJ/tr|Q67W64|Q67W64_ORYSJ	Methyltransferase-like/Methyltransferase-like	GO:0008152
TraesCS1A02G441500	-4.09062	4.22235	10.9518	0.000935111	0.0871462	AT5G05400.3	LRR and NB-ARC domains-containing disease resistance protein
TraesCS2A02G075000	5.36379	3.74374	10.9329	0.000944696	0.0877783	tr|Q6TM44|Q6TM44_MAIZE	Germin-like protein
TraesCS6A02G123900	-4.69268	3.83328	10.9223	0.000950131	0.0879767	tr|A8MS46|A8MS46_ARATH	Embryo defective protein 1303
TraesCS7B02G247200	-2.48227	5.61986	10.9178	0.000952451	0.0879767	tr|B9IF33|B9IF33_POPTR	Haloacid dehalogenase-like hydrolase family protein	GO:0008152
TraesCS4B02G201600	7.1326	3.19505	10.8922	0.000965695	0.0889377	tr|G7IUA3|G7IUA3_MEDTR	Receptor-like kinase, putative	GO:0006468
TraesCS3A02G129300	-2.13194	6.45869	10.8684	0.00097817	0.0898224	tr|A0A1E5VF21|A0A1E5VF21_9POAL	DCC family protein
TraesCS6B02G151500	3.12412	5.51327	10.8579	0.000983729	0.0900687	tr|A0A061F1P4|A0A061F1P4_THECC	Late embryogenesis abundant (LEA) hydroxyproline-rich glycoprotein family, putative
TraesCS2A02G499800	5.71113	3.46532	10.8161	0.00100624	0.0918304	tr|A0A0K9PJ90|A0A0K9PJ90_ZOSMR	Amino acid permease
TraesCS6D02G316600	3.6631	4.80648	10.8113	0.00100883	0.0918304	tr|U5GAR5|U5GAR5_POPTR	Kinase family protein	GO:0006468
TraesCS5D02G117100	-2.56545	5.3128	10.7918	0.00101953	0.0925351	tr|A0A1D1Z0M8|A0A1D1Z0M8_9ARAE	Chaperone protein DnaJ
TraesCS7B02G412700	2.97623	4.81802	10.7627	0.00103564	0.0935981	tr|M7ZN52|M7ZN52_TRIUA	Anthocyanidin reductase
TraesCS1A02G026200	3.75483	4.59771	10.7599	0.00103722	0.0935981	tr|F1DT48|F1DT48_SETIT	NBS-LRR disease resistance protein-like protein
TraesCS7D02G439800	1.83519	7.2535	10.7471	0.00104442	0.0937702	tr|B9I910|B9I910_POPTR	Calcium-binding family protein
TraesCS7B02G381400	2.59869	5.4203	10.7459	0.00104512	0.0937702	tr|B6SNC5|B6SNC5_MAIZE	VQ motif family protein
TraesCS2B02G425600	-2.27618	6.13299	10.7376	0.00104982	0.0939233	tr|A0ZV97|A0ZV97_HORVU	Aquaporin	GO:0006810
TraesCS5A02G312000	2.63033	5.18828	10.7193	0.00106026	0.0945865	tr|A0JBZ3|A0JBZ3_LOLPR	CRT-binding factor	GO:0006355
TraesCS1D02G363800	5.53897	3.66813	10.7088	0.0010663	0.0948553	tr|D7MP04|D7MP04_ARALL	Kinase family protein	GO:0006468
TraesCS5D02G441800	3.94887	4.61335	10.6997	0.0010715	0.0950482	tr|Q852L7|Q852L7_ORYSJ	Acetyltransferase, GNAT family protein, expressed
TraesCS6A02G315600	3.33952	4.48247	10.6569	0.0010966	0.0965745	tr|B9RF24|B9RF24_RICCO	Ring finger protein, putative
TraesCS7A02G538600	-4.83008	3.81076	10.6531	0.00109888	0.0965745	tr|A0A1E5ULF9|A0A1E5ULF9_9POAL/tr|A0A1E5ULF9|A0A1E5ULF9_9POAL/tr|A0A1E5ULF9|A0A1E5ULF9_9POAL/tr|A0A1E5ULF9|A0A1E5ULF9_9POAL	Protein ENHANCED DISEASE RESISTANCE 2/Protein ENHANCED DISEASE RESISTANCE 2/Protein ENHANCED DISEASE RESISTANCE 2/Protein ENHANCED DISEASE RESISTANCE 2
TraesCS2B02G031800	-1.72813	7.82374	10.6496	0.00110092	0.0965745	tr|M7Z9G9|M7Z9G9_TRIUA	ATP-dependent Clp protease adapter protein ClpS	GO:0030163
TraesCS6A02G320500	7.01363	3.04178	10.6494	0.00110105	0.0965745	tr|N1R5U2|N1R5U2_AEGTA	Galactoside 2-alpha-L-fucosyltransferase	GO:0042546
TraesCS5B02G320200	2.15262	6.55201	10.6245	0.00111598	0.0976106	tr|A0A1E5V6N5|A0A1E5V6N5_9POAL	Protein STAY-GREEN, chloroplastic
TraesCS3D02G094200	-3.12346	4.65441	10.6119	0.00112365	0.097802	tr|A0A0F7DE45|A0A0F7DE45_ORYSJ	Inhibitor protein	GO:0009611
TraesCS2D02G323500	-3.13991	4.5619	10.6073	0.00112642	0.097802	tr|A0A0B2RCF4|A0A0B2RCF4_GLYSO	Nucleosome assembly protein 1-like 1	GO:0006334
TraesCS2D02G104300	2.58555	5.70645	10.6055	0.00112754	0.097802	AT2G46380.2	extra-large G-like protein, putative (DUF3133)
TraesCS5D02G114600	6.90678	3.04815	10.5697	0.00114955	0.0992169	tr|A0A0B0PUG4|A0A0B0PUG4_GOSAR/tr|A0A0B0PUG4|A0A0B0PUG4_GOSAR/tr|A0A0B0PUG4|A0A0B0PUG4_GOSAR	Crt/Crt/Crt
TraesCS2B02G144100	-2.61395	5.14893	10.5687	0.00115018	0.0992169	tr|A0A0B0PBX1|A0A0B0PBX1_GOSAR	Membrane-associated 30 kDa, chloroplastic
TraesCS1D02G061600	-6.46021	3.01346	10.5013	0.00119289	0.102618	tr|R7W7X2|R7W7X2_AEGTA/tr|R7W7X2|R7W7X2_AEGTA	Ribosome biogenesis regulatory protein-like protein/Ribosome biogenesis regulatory protein-like protein	GO:0042254
TraesCS2A02G535900	3.49767	4.50201	10.4956	0.00119659	0.102654	AT1G35530.5	DEAD/DEAH box RNA helicase family protein
TraesCS4A02G022100	-2.63516	4.9957	10.4664	0.00121566	0.104006	tr|A0A1E5W149|A0A1E5W149_9POAL	Protein PAM68, chloroplastic
TraesCS6D02G173400	6.93103	3.15219	10.4497	0.00122671	0.104665	tr|A0A061S9X3|A0A061S9X3_9CHLO	ATP synthase subunit beta	GO:0046034,GO:0015992,GO:0015991
TraesCS5D02G328100	1.79477	7.46295	10.4385	0.00123412	0.105011	tr|Q8GT62|Q8GT62_ORYSI	ATP-dependent Clp protease ATP-binding subunit	GO:0019538
TraesCS7D02G382900	-1.58042	10.1019	10.4305	0.00123954	0.105186	tr|A0A0K9PI74|A0A0K9PI74_ZOSMR	Post-illumination chlorophyll fluorescence increase protein
TraesCS3D02G180800	2.05001	6.61973	10.4214	0.00124565	0.105419	tr|E3W6T3|E3W6T3_SESPO	Late embryogenesis abundant protein	GO:0006950
TraesCS3A02G153600	6.99049	3.03037	10.4084	0.00125446	0.105734	tr|B8A342|B8A342_MAIZE	Glyoxylate reductase isoform 1
TraesCS3B02G213600	6.99031	3.12321	10.4059	0.00125613	0.105734	tr|M7YGT6|M7YGT6_TRIUA	Tonoplast dicarboxylate transporter	GO:0055085,GO:0006814
TraesCS1B02G136700	1.78911	7.24522	10.3957	0.00126307	0.106033	tr|B6SL93|B6SL93_MAIZE/tr|B6SL93|B6SL93_MAIZE	Early response to dehydration 15-like protein/Early response to dehydration 15-like protein
TraesCS1D02G072900	2.28412	5.77481	10.3824	0.00127225	0.106199	tr|A0A191XX60|A0A191XX60_WHEAT/tr|A0A191XX60|A0A191XX60_WHEAT	WRKY transcription factor/WRKY transcription factor	GO:0006355
TraesCS4B02G213600	-2.23684	5.67887	10.3784	0.001275	0.106199	tr|B6TG27|B6TG27_MAIZE	50S ribosomal protein L4	GO:0006412
TraesCS5D02G449400	5.4012	3.61128	10.3781	0.00127522	0.106199	tr|M8BZS1|M8BZS1_AEGTA	Auxin-responsive protein
TraesCS2B02G507200	2.14702	6.10147	10.371	0.00128013	0.106326	sp|Q6NS38|ALKB2_HUMAN	DNA oxidative demethylase ALKBH2
TraesCS3B02G566000	-2.15273	5.95941	10.3505	0.00129437	0.107224	AT1G74880.1	NAD(P)H:plastoquinone dehydrogenase complex subunit O	GO:0055114
TraesCS3D02G374200	-2.9589	4.86191	10.3373	0.0013037	0.107594	tr|A0A1E5WKM0|A0A1E5WKM0_9POAL	Photosystem II 22 kDa protein, chloroplastic
TraesCS4A02G290400	-1.91143	6.75952	10.332	0.00130742	0.107594	tr|M7YHQ6|M7YHQ6_TRIUA	Phosphomethylpyrimidine synthase	GO:0009228
TraesCS7B02G350200	1.82977	7.49778	10.3257	0.00131188	0.107594	tr|B9I910|B9I910_POPTR	Calcium-binding family protein
TraesCS4B02G297100	2.02123	6.79492	10.3247	0.00131259	0.107594	tr|A0A0X8VYK1|A0A0X8VYK1_ELECO	Jasmonate ZIM domain protein
TraesCS1A02G433400	-3.66076	4.18198	10.3074	0.001325	0.107731	tr|A0A199VMJ2|A0A199VMJ2_ANACO	Pentatricopeptide repeat-containing protein
TraesCS2D02G324900	-2.20972	5.88317	10.3044	0.00132714	0.107731	tr|R7W2K6|R7W2K6_AEGTA	30S ribosomal protein 3, chloroplastic	GO:0006412
TraesCS2D02G514500	4.61408	3.82538	10.3023	0.00132868	0.107731	AT2G01750.2	microtubule-associated proteins 70-3
TraesCS1B02G444000	1.78766	7.7616	10.2997	0.00133052	0.107731	AT2G25625.2	histone deacetylase-like protein
TraesCS7B02G262800	4.21498	4.1799	10.2984	0.00133145	0.107731	AT2G32210.1	cysteine-rich/transmembrane domain A-like protein
TraesCS4B02G297000	4.54292	3.9315	10.2912	0.00133667	0.107874	tr|A0A0X8VYK1|A0A0X8VYK1_ELECO/tr|A0A0X8VYK1|A0A0X8VYK1_ELECO	Jasmonate ZIM domain protein/Jasmonate ZIM domain protein
TraesCS2A02G500400	-1.82853	6.98613	10.2821	0.00134323	0.108125	tr|M8B3I4|M8B3I4_AEGTA/tr|M8B3I4|M8B3I4_AEGTA	Glutamine synthetase/Glutamine synthetase	GO:0006807,GO:0006542
TraesCS7A02G370200	-6.68606	2.81596	10.2661	0.00135498	0.10868	tr|P93062|P93062_BRANA	Enoyl reductase
TraesCS5B02G427600	2.81188	5.29348	10.2619	0.00135808	0.10868	tr|B9SDJ9|B9SDJ9_RICCO	Syntaxin, putative	GO:0006886,GO:0016192
TraesCS2B02G569200	2.33396	5.59506	10.2585	0.00136053	0.10868	tr|A0A072TW71|A0A072TW71_MEDTR	Heavy metal transport/detoxification superfamily protein	GO:0030001
TraesCS2B02G224300	4.10536	4.4649	10.2462	0.00136964	0.109128	tr|M8BAP7|M8BAP7_AEGTA	Phenylalanine ammonia-lyase	GO:0006559
TraesCS5D02G505300	3.73577	4.2135	10.2408	0.00137371	0.109175	sp|Q6NMK1|GXM1_ARATH	Glucuronoxylan 4-O-methyltransferase 1
TraesCS1B02G142000	6.92715	3.00006	10.2042	0.00140119	0.111077	tr|N1R3B4|N1R3B4_AEGTA	Phosphotransferase	GO:0046835,GO:0005975,GO:0001678
TraesCS5A02G515600	2.73685	5.41209	10.1789	0.00142054	0.112326	tr|A0A061G1L6|A0A061G1L6_THECC/tr|A0A061G1L6|A0A061G1L6_THECC	2-oxoglutarate (2OG) and Fe(II)-dependent oxygenase superfamily protein/2-oxoglutarate (2OG) and Fe(II)-dependent oxygenase superfamily protein	GO:0055114
TraesCS2A02G238000	-6.58091	2.82421	10.1397	0.00145113	0.114456	tr|Q10C46|Q10C46_ORYSJ	Folate/biopterin transporter family protein, expressed	GO:0006810
TraesCS6B02G128200	3.31385	4.54941	10.1293	0.0014593	0.114812	tr|Q5ZC21|Q5ZC21_ORYSJ	Esterase/lipase/thioesterase-like protein
TraesCS2A02G387800	-2.02841	6.77687	10.1224	0.00146479	0.114954	tr|W9QMA9|W9QMA9_9ROSA	NAD(P)H-quinone oxidoreductase subunit M	GO:0055114
TraesCS7A02G386300	-1.58228	9.91138	10.1104	0.00147439	0.115419	tr|A0A0K9PI74|A0A0K9PI74_ZOSMR	Post-illumination chlorophyll fluorescence increase protein
TraesCS3A02G171600	6.81353	2.95807	10.1002	0.00148254	0.11543	tr|A7VM63|A7VM63_9VIRI	Receptor-like kinase	GO:0006468
TraesCS2D02G536100	6.67831	3.03979	10.0974	0.00148478	0.11543	tr|E5GC99|E5GC99_CUCME	Invertase inhibitor
TraesCS5B02G055100	6.83074	2.96521	10.0964	0.00148559	0.11543	tr|A0A0K9PXK8|A0A0K9PXK8_ZOSMR	F-box/LRR-repeat protein
TraesCS5A02G149000	-3.9541	4.05254	10.0736	0.00150407	0.116488	tr|A0A087HQ60|A0A087HQ60_ARAAL	Plastid transcriptionally active 6
TraesCS1A02G299100	2.91995	5.01068	10.065	0.00151114	0.116488	tr|A0A0K9P7B1|A0A0K9P7B1_ZOSMR	Aminotransferase like protein
TraesCS3D02G022100	-2.68138	4.9943	10.0633	0.00151248	0.116488	tr|D8L9T8|D8L9T8_WHEAT	PAP fibrillin domain containing protein,expressed
TraesCS3B02G453600	-2.19892	5.72799	10.0553	0.00151909	0.116488	tr|A0A103YEZ4|A0A103YEZ4_CYNCS	Thioredoxin	GO:0045454
TraesCS3A02G280300	-5.71747	3.30727	10.0507	0.00152292	0.116488	tr|W5CI22|W5CI22_WHEAT	50S ribosomal protein L20	GO:0006412
TraesCS6D02G375700	-6.42307	2.90802	10.0498	0.00152362	0.116488	tr|A0A0Q3Q0I2|A0A0Q3Q0I2_BRADI	Serine/threonine-protein kinase	GO:0006468,GO:0048544
TraesCS7A02G341000	-2.16178	5.72912	10.045	0.00152762	0.116488	tr|A0A0B0P8V3|A0A0B0P8V3_GOSAR	Chaperone DnaJ
TraesCS1D02G293400	4.38133	3.98426	10.0423	0.00152982	0.116488	tr|B9RAG8|B9RAG8_RICCO	Exocyst complex component, putative	GO:0006887
TraesCS5D02G560200	1.75089	7.43504	10.0389	0.00153268	0.116488	tr|M8D8P2|M8D8P2_AEGTA/tr|M8D8P2|M8D8P2_AEGTA	Jasmonate O-methyltransferase/Jasmonate O-methyltransferase
TraesCS7D02G178300	6.81116	2.96583	10.0185	0.00154976	0.117501	tr|A0A1J3DYP1|A0A1J3DYP1_NOCCA	UPF0503 protein, chloroplastic
TraesCS4D02G268500	-2.39302	5.34511	10.0062	0.00156015	0.118002	AT2G36895.1	D-tagatose-1,6-bisphosphate aldolase subunit
TraesCS3D02G022000	-3.32328	4.49308	9.98573	0.00157758	0.119033	tr|D8L9T8|D8L9T8_WHEAT	PAP fibrillin domain containing protein,expressed
TraesCS2B02G581700	3.4567	4.42455	9.97159	0.00158974	0.11938	tr|Q84WV3|Q84WV3_ARATH/tr|Q84WV3|Q84WV3_ARATH/tr|Q84WV3|Q84WV3_ARATH	Histone H2A deubiquitinase (DUF3755)/Histone H2A deubiquitinase (DUF3755)/Histone H2A deubiquitinase (DUF3755)
TraesCS1A02G069600	1.68603	7.90623	9.96556	0.00159496	0.11938	tr|A0A0K9PNZ2|A0A0K9PNZ2_ZOSMR	Zinc finger CCCH domain-containing protein
TraesCS2B02G317500	-1.83285	6.86236	9.96552	0.00159499	0.11938	AT1G63860.2/AT1G63860.2	Disease resistance protein (TIR-NBS-LRR class) family/Disease resistance protein (TIR-NBS-LRR class) family
TraesCS4D02G301700	3.57003	4.20527	9.96271	0.00159743	0.11938	tr|A0A0B0MVF4|A0A0B0MVF4_GOSAR	Zinc finger protein
TraesCS5A02G425600	2.49755	5.67955	9.94433	0.00161346	0.120291	tr|B9SDJ9|B9SDJ9_RICCO	Syntaxin, putative	GO:0006886,GO:0016192
TraesCS7A02G454300	3.84518	4.03832	9.92874	0.00162718	0.120825	tr|A0A1D6BHU7|A0A1D6BHU7_WHEAT	Carbonic anhydrase	GO:0015976
TraesCS1D02G375700	1.86184	7.32324	9.92034	0.00163462	0.120825	tr|B3IWJ1|B3IWJ1_9BRAS	Methyltransferase	GO:0006656,GO:0008152
TraesCS4D02G319400	-1.85586	7.58209	9.91931	0.00163554	0.120825	tr|A0A1D5XY50|A0A1D5XY50_WHEAT	Glyceraldehyde-3-phosphate dehydrogenase	GO:0006006,GO:0055114
TraesCS7D02G152400	-1.76833	6.99568	9.91873	0.00163605	0.120825	tr|A0A1D6CZE8|A0A1D6CZE8_WHEAT	Glutathione peroxidase	GO:0006979,GO:0055114
TraesCS1B02G269400	-6.74495	2.83227	9.89619	0.00165621	0.122026	tr|W5AET6|W5AET6_WHEAT	Tubulin beta chain	GO:0007017
TraesCS1B02G388700	1.85842	7.61582	9.87116	0.0016789	0.12297	tr|B3IWJ1|B3IWJ1_9BRAS/tr|B3IWJ1|B3IWJ1_9BRAS	Methyltransferase/Methyltransferase	GO:0006656,GO:0008152
TraesCS2A02G380100	-2.18517	5.619	9.86867	0.00168117	0.12297	AT5G03230.1	senescence regulator (Protein of unknown function, DUF584)
TraesCS7A02G528900	-2.00862	6.08472	9.86158	0.00168766	0.12297	tr|M8BZ56|M8BZ56_AEGTA	Chaperone protein dnaJ
TraesCS2A02G196700	3.0886	4.69368	9.85876	0.00169025	0.12297	tr|M8BAP7|M8BAP7_AEGTA	Phenylalanine ammonia-lyase	GO:0006559
TraesCS6D02G001700	-1.7678	7.77183	9.85623	0.00169258	0.12297	tr|A0A072VRS6|A0A072VRS6_MEDTR	D-glycerate dehydrogenase/hydroxypyruvate reductase	GO:0055114,GO:0008152
TraesCS7A02G515100	6.74142	2.93581	9.85398	0.00169465	0.12297	AT2G25270.1	transmembrane protein
TraesCS6D02G180400	4.23273	3.88629	9.85195	0.00169651	0.12297	tr|A0A0K9NVV7|A0A0K9NVV7_ZOSMR	U-box domain-containing protein	GO:0016567
TraesCS1D02G103500	2.48228	5.7555	9.82089	0.00172541	0.124775	tr|M8ANW0|M8ANW0_AEGTA	Phenylalanine ammonia-lyase	GO:0006559
TraesCS1A02G408300	-2.96458	5.04718	9.81518	0.00173077	0.124875	tr|A0A072U2J8|A0A072U2J8_MEDTR	DUF1645 family protein
TraesCS4B02G203100	-4.42187	3.98648	9.8	0.00174512	0.125493	tr|Q109L1|Q109L1_ORYSJ/tr|Q109L1|Q109L1_ORYSJ	PsbP family protein, expressed/PsbP family protein, expressed	GO:0015979
TraesCS3B02G408500	2.30737	5.4883	9.79764	0.00174736	0.125493	AT2G35980.1	Late embryogenesis abundant (LEA) hydroxyproline-rich glycoprotein family
TraesCS7D02G404500	4.14622	3.92953	9.77883	0.00176532	0.126493	tr|B6TY42|B6TY42_MAIZE	Glycosyltransferase
TraesCS2A02G036900	6.8219	2.9099	9.76525	0.00177841	0.12714	tr|A0A061F1P3|A0A061F1P3_THECC	2-oxoglutarate (2OG) and Fe(II)-dependent oxygenase superfamily protein, putative	GO:0055114
TraesCS4B02G296000	2.56064	5.40719	9.75432	0.00178901	0.127433	tr|G7L7L9|G7L7L9_MEDTR	DUF1677 family protein
TraesCS3D02G253500	2.77881	4.86026	9.75264	0.00179065	0.127433	tr|G7KJ72|G7KJ72_MEDTR/tr|A0A072UCR4|A0A072UCR4_MEDTR	Regulator of Vps4 activity in the MVB pathway protein/Regulator of Vps4 activity in the MVB pathway protein	GO:0015031
TraesCS7D02G098900	6.78545	3.04566	9.74221	0.00180085	0.127691	tr|A0A061G6B9|A0A061G6B9_THECC	HXXXD-type acyl-transferase family protein
TraesCS1A02G116700	1.72547	7.31344	9.74059	0.00180243	0.127691	tr|B6SL93|B6SL93_MAIZE	Early response to dehydration 15-like protein
TraesCS4A02G269300	3.24509	4.38544	9.73009	0.00181275	0.128133	tr|A0A061EIJ4|A0A061EIJ4_THECC	Regulator of Vps4 activity in the MVB pathway protein, putative	GO:0015031
TraesCS6D02G238300	-3.49631	4.36928	9.68292	0.00185989	0.131168	AT5G62140.1	ATP-dependent Clp protease ATP-binding subunit
TraesCS5D02G019400	2.11468	6.0813	9.6693	0.00187373	0.131752	tr|B9R6R5|B9R6R5_RICCO	Receptor protein kinase, putative	GO:0006468
TraesCS4D02G073600	-2.36127	5.34161	9.6665	0.00187658	0.131752	tr|Q2R6G9|Q2R6G9_ORYSJ	O-methyltransferase family protein, expressed
TraesCS3D02G431700	2.41453	5.39018	9.65999	0.00188324	0.131765	tr|B2ZGQ7|B2ZGQ7_SOYBN	NAC domain protein	GO:0006355
TraesCS3A02G113500	2.12333	5.91457	9.65811	0.00188518	0.131765	tr|B7E4L2|B7E4L2_ORYSJ	cDNA clone:001-038-D11, full insert sequence
TraesCS2D02G306100	-5.67114	3.14793	9.64669	0.00189693	0.132007	tr|M8AMT4|M8AMT4_AEGTA/tr|A0A1E5WEB8|A0A1E5WEB8_9POAL/tr|M8AMT4|M8AMT4_AEGTA	Zinc finger CCCH domain-containing protein 28/Zinc finger CCCH domain-containing protein 28/Zinc finger CCCH domain-containing protein 28
TraesCS7A02G276400	-1.56171	9.14357	9.64655	0.00189708	0.132007	tr|A0A1D6DEW4|A0A1D6DEW4_WHEAT	Chlorophyll a-b binding protein, chloroplastic
TraesCS3A02G481500	4.47346	4.03719	9.63556	0.00190846	0.132207	tr|Q9XEN5|Q9XEN5_WHEAT	Beta-1,3-glucanase	GO:0005975
TraesCS2B02G572500	2.02698	6.14142	9.6349	0.00190915	0.132207	tr|B9SYX3|B9SYX3_RICCO	Ethylene-responsive transcription factor, putative	GO:0006355
TraesCS5B02G332500	-4.00189	4.31727	9.63157	0.00191262	0.132207	tr|Q8W1A6|Q8W1A6_PETHY	Aquaporin-like protein	GO:0006810
TraesCS3D02G487200	6.65357	3.0027	9.6237	0.00192082	0.132482	tr|B6TS91|B6TS91_MAIZE	Glutathione S-transferase
TraesCS2B02G397000	-1.92092	6.23153	9.6185	0.00192627	0.132566	AT2G28400.1	senescence regulator (Protein of unknown function, DUF584)
TraesCS6A02G057400	1.73708	7.18371	9.60029	0.00194546	0.133212	tr|B9SAA0|B9SAA0_RICCO	NAC domain-containing protein, putative	GO:0006355
TraesCS5D02G121200	-3.62416	4.3104	9.59479	0.0019513	0.133212	AT4G08790.1	Nitrilase/cyanide hydratase and apolipoprotein N-acyltransferase family protein	GO:0006807
TraesCS7A02G450400	1.72773	7.24278	9.59087	0.00195547	0.133212	tr|B9I910|B9I910_POPTR	Calcium-binding family protein
TraesCS7D02G328300	-6.64158	2.82723	9.59003	0.00195637	0.133212	tr|B9T7Z8|B9T7Z8_RICCO/tr|B9T7Z8|B9T7Z8_RICCO	Alcohol dehydrogenase, putative/Alcohol dehydrogenase, putative	GO:0055114
TraesCS1B02G234900	5.59763	3.36022	9.5858	0.00196088	0.133212	tr|A0A061FLN1|A0A061FLN1_THECC	Alpha/beta hydrolase related protein
TraesCS6D02G130600	5.48172	3.31814	9.58257	0.00196433	0.133212	tr|Q6H4V6|Q6H4V6_ORYSJ	Auxin responsive protein-like	GO:0009733
TraesCS1A02G400500	-4.59824	3.77604	9.58153	0.00196544	0.133212	tr|I6XY81|I6XY81_PINMU	Dehydrin 3 protein
TraesCS7A02G320800	2.11801	5.7218	9.56888	0.00197904	0.133844	tr|A0A061G8I1|A0A061G8I1_THECC	Core-2/I-branching beta-1,6-N-acetylglucosaminyltransferase family protein
TraesCS2D02G209900	-1.55758	9.56571	9.56158	0.00198692	0.134087	tr|A0A1D5V1G5|A0A1D5V1G5_WHEAT	Chlorophyll a-b binding protein, chloroplastic
TraesCS5A02G225300	2.68044	5.06321	9.54764	0.00200206	0.134819	tr|A0A1D5YAX9|A0A1D5YAX9_WHEAT	Non-specific serine/threonine protein kinase	GO:0006468,GO:0007165
TraesCS2D02G393400	2.84389	4.71641	9.53174	0.00201949	0.135324	tr|Q4TU16|Q4TU16_ARATH	RING finger family protein
TraesCS3D02G536700	-1.68377	8.15606	9.52819	0.0020234	0.135324	tr|I3QM92|I3QM92_HORVU	Metallothionein
TraesCS4A02G016200	3.01048	4.52648	9.52054	0.00203185	0.135324	tr|A0A0K9Q3B8|A0A0K9Q3B8_ZOSMR	Kelch repeat-containing protein
TraesCS1D02G199100	-4.37898	3.67223	9.51514	0.00203784	0.135324	tr|A0A0B5J4R5|A0A0B5J4R5_WHEAT	Shikimate kinase
TraesCS3B02G129900	4.73776	3.66678	9.51272	0.00204052	0.135324	tr|A3FBG1|A3FBG1_WHEAT	WRKY transcription factor	GO:0006355
TraesCS5A02G262500	-2.72759	4.97239	9.51218	0.00204112	0.135324		Unknown protein
TraesCS1A02G175500	2.81061	5.18026	9.5066	0.00204735	0.135324	tr|A0A199UJ70|A0A199UJ70_ANACO	Low-temperature-induced 65 kDa protein
TraesCS2A02G338500	6.69634	2.88585	9.50651	0.00204745	0.135324	AT3G29034.1	transmembrane protein
TraesCS2D02G540300	1.7939	6.89409	9.49992	0.00205481	0.135324	tr|A0A072TW71|A0A072TW71_MEDTR	Heavy metal transport/detoxification superfamily protein	GO:0030001
TraesCS7A02G357800	5.09808	3.52174	9.49926	0.00205555	0.135324	tr|A0A103YB79|A0A103YB79_CYNCS/tr|A0A103YB79|A0A103YB79_CYNCS	Inositol oxygenase/Inositol oxygenase	GO:0019310,GO:0055114
TraesCS6A02G270400	-6.56423	2.80228	9.49787	0.0020571	0.135324	tr|A0A1D6DH48|A0A1D6DH48_WHEAT	Glycosyltransferase	GO:0008152
TraesCS6B02G245100	-1.69168	7.48201	9.49212	0.00206356	0.135464	sp|Q6MD85|ISPG_PARUW	4-hydroxy-3-methylbut-2-en-1-yl diphosphate synthase (flavodoxin)	GO:0008299,GO:0016114,GO:0055114
TraesCS1B02G199600	1.87243	7.16465	9.44892	0.00211274	0.138402	tr|A0A1D1YNA5|A0A1D1YNA5_9ARAE	Cystathionine gamma-lyase
TraesCS3D02G387600	-6.60492	2.6986	9.44013	0.00212289	0.138517	tr|A0A072UYW5|A0A072UYW5_MEDTR	Nucleic acid-binding, OB-fold-like protein
TraesCS2B02G045300	3.73911	4.20354	9.43659	0.00212698	0.138517	tr|A0A059Q2R4|A0A059Q2R4_9POAL	Disease resistance protein
TraesCS7A02G195300	4.13365	4.07822	9.43167	0.0021327	0.138517	AT1G20640.3	Plant regulator RWP-RK family protein
TraesCS4B02G304800	2.82206	5.18806	9.43108	0.00213338	0.138517	tr|A0A1J3HWB1|A0A1J3HWB1_NOCCA	Classical arabinogalactan protein 5
TraesCS2B02G532600	-2.01232	6.24251	9.42761	0.00213742	0.138517	tr|Q6WSC2|Q6WSC2_ORYSI	Glutathione S-transferase
TraesCS2B02G603200	3.13192	4.58541	9.42452	0.00214103	0.138517	AT2G35460.1	Late embryogenesis abundant (LEA) hydroxyproline-rich glycoprotein family
TraesCS6A02G159800	-1.52782	9.454	9.42057	0.00214565	0.138529	tr|W5GFA4|W5GFA4_WHEAT	Chlorophyll a-b binding protein, chloroplastic
TraesCS2D02G040600	-2.641	4.85275	9.41279	0.00215477	0.138832	tr|A0A199VII3|A0A199VII3_ANACO	Mitochondrial inner membrane protease subunit 1
TraesCS4B02G359300	6.73249	2.89819	9.40027	0.00216953	0.139258	tr|B9SBE2|B9SBE2_RICCO	WD-repeat protein, putative
TraesCS5B02G199200	-3.24245	4.27892	9.39964	0.00217028	0.139258	AT1G10522.2	Serine/Threonine-kinase
TraesCS1A02G443200	-3.31491	4.32606	9.39061	0.002181	0.13945	tr|A0A166NZC1|A0A166NZC1_TRIMO/tr|A0A166NZC1|A0A166NZC1_TRIMO	Early flowering 3/Early flowering 3
TraesCS5D02G329100	2.44385	5.28258	9.38841	0.00218361	0.13945	tr|B9MTV7|B9MTV7_POPTR	Kinase family protein	GO:0006468
TraesCS6A02G181300	6.80196	2.87251	9.38588	0.00218663	0.13945	tr|A0A0K9P105|A0A0K9P105_ZOSMR/tr|A0A0K9P105|A0A0K9P105_ZOSMR	ATP dependent RNA helicase/ATP dependent RNA helicase
TraesCS5A02G064500	6.72653	3.02723	9.35487	0.00222394	0.140744	sp|O04722|SUT21_ARATH	Sulfate transporter 2.1
TraesCS6D02G077200	-6.48012	2.69515	9.35212	0.00222728	0.140744	AT3G18330.1	F-box family protein
TraesCS3B02G132900	2.01732	5.85623	9.35155	0.00222797	0.140744	tr|B7E4L2|B7E4L2_ORYSJ	cDNA clone:001-038-D11, full insert sequence
TraesCS7A02G512300	2.56843	5.07434	9.34887	0.00223123	0.140744	tr|C8TFG9|C8TFG9_ORYSI	Indole-3-glycerol phosphate synthase-like	GO:0008152,GO:0006568
TraesCS7A02G198300	2.00798	5.88356	9.34791	0.0022324	0.140744	tr|A0A1D6CZR3|A0A1D6CZR3_WHEAT	Hexosyltransferase
TraesCS2B02G187500	4.11258	4.18383	9.34668	0.00223389	0.140744	tr|A7X9Y5|A7X9Y5_WHEAT	Transcription factor WRKY	GO:0006355
TraesCS6B02G292800	2.73997	5.10256	9.3313	0.00225272	0.14142	tr|G7KCF0|G7KCF0_MEDTR	Transmembrane protein, putative
TraesCS1D02G400100	-1.50007	9.89599	9.33055	0.00225365	0.14142	tr|B7FN63|B7FN63_MEDTR	Photosystem I reaction center subunit VI	GO:0015979
TraesCS1A02G115700	5.616	3.50823	9.31367	0.0022745	0.142277	tr|A0A151SH42|A0A151SH42_CAJCA	Metallothiol transferase fosB
TraesCS2D02G388500	3.18922	4.52933	9.31214	0.0022764	0.142277	tr|B6TUK0|B6TUK0_MAIZE	Trihelix transcription factor
TraesCS4D02G014400	2.14921	5.70072	9.27569	0.00232215	0.144647	tr|G7K0K5|G7K0K5_MEDTR	DWNN domain, A CCHC-type zinc finger protein
TraesCS1B02G181500	6.7011	2.85884	9.27459	0.00232355	0.144647	tr|A0A072UUJ2|A0A072UUJ2_MEDTR	Plant/F9H3-4 protein
TraesCS2A02G237600	3.77531	3.98164	9.27078	0.00232838	0.14466	tr|A0A0B2PQ55|A0A0B2PQ55_GLYSO	TVP38/TMEM64 family membrane protein
TraesCS7B02G461500	6.75539	2.90108	9.25146	0.00235307	0.145408	tr|M7ZT22|M7ZT22_TRIUA	Disease resistance protein RPM1
TraesCS6D02G389400	-1.57811	8.35216	9.25093	0.00235376	0.145408	tr|A0A023T7Y7|A0A023T7Y7_LEYCH	Aquaporin	GO:0006810
TraesCS2D02G200400	2.47873	5.07515	9.25046	0.00235436	0.145408	tr|A0A199UQ73|A0A199UQ73_ANACO	Bet1-like protein
TraesCS3D02G415400	1.84001	6.87024	9.20988	0.00240712	0.148069	tr|D7MKH4|D7MKH4_ARALL	Protease inhibitor/seed storage/lipid transfer protein family protein
TraesCS6B02G258500	2.35111	5.35389	9.20682	0.00241116	0.148069	tr|F2CY41|F2CY41_HORVV/tr|F2CY41|F2CY41_HORVV	Phenylalanine ammonia-lyase/Phenylalanine ammonia-lyase	GO:0006559
TraesCS6D02G346400	2.7997	4.74735	9.20647	0.00241162	0.148069	tr|Q5ZA82|Q5ZA82_ORYSJ	Embryogenesis transmembrane protein-like
TraesCS4D02G312400	6.74779	2.91908	9.19626	0.0024251	0.148605	tr|A7VM39|A7VM39_MARPO	Receptor-like kinase	GO:0006468
TraesCS6B02G258400	6.63326	2.90862	9.17891	0.00244819	0.149727	tr|M7ZLJ9|M7ZLJ9_TRIUA/tr|F2DQ23|F2DQ23_HORVV/tr|F2DQ23|F2DQ23_HORVV	Phenylalanine ammonia-lyase/Phenylalanine ammonia-lyase/Phenylalanine ammonia-lyase	GO:0006559
TraesCS3B02G532200	6.58714	2.83704	9.16684	0.0024644	0.150424	tr|A0A077S4K0|A0A077S4K0_WHEAT	Protein disulfide-isomerase	GO:0045454
TraesCS7B02G133800	2.57954	4.96939	9.13177	0.00251208	0.152345	tr|A0A199VDU7|A0A199VDU7_ANACO/tr|A0A199VDU7|A0A199VDU7_ANACO	Protein O-linked-mannose beta-1,4-N-acetylglucosaminyltransferase 2/Protein O-linked-mannose beta-1,4-N-acetylglucosaminyltransferase 2
TraesCS3B02G399600	-6.38034	2.68459	9.13116	0.00251292	0.152345	tr|A0A061ESB6|A0A061ESB6_THECC	HXXXD-type acyl-transferase family protein
TraesCS5A02G179600	6.62128	2.83546	9.13036	0.00251402	0.152345	tr|B9GK37|B9GK37_POPTR	Polycomb group protein VERNALIZATION 2
TraesCS4A02G117100	2.48325	5.21472	9.1294	0.00251534	0.152345	tr|B9RZK6|B9RZK6_RICCO	Protein COBRA, putative	GO:0010215,GO:0016049
TraesCS2B02G121700	-6.18256	2.84038	9.12587	0.0025202	0.152345	tr|M8A0H2|M8A0H2_TRIUA	E3 ubiquitin-protein ligase SHPRH
TraesCS2D02G376000	-1.96199	6.56436	9.1131	0.00253786	0.152957	tr|Q08IH3|Q08IH3_HORVU/tr|Q08IH3|Q08IH3_HORVU	Aquaporin/Aquaporin	GO:0006810
TraesCS6D02G082300	5.39069	3.31375	9.1115	0.00254008	0.152957	tr|Q5ZC21|Q5ZC21_ORYSJ/tr|Q5ZC21|Q5ZC21_ORYSJ	Esterase/lipase/thioesterase-like protein/Esterase/lipase/thioesterase-like protein
TraesCS3A02G140700	2.89272	4.53432	9.10646	0.00254708	0.153084	tr|A0A068FIL6|A0A068FIL6_ARATH	Cellulose synthase
TraesCS3D02G321900	-2.58964	4.81422	9.09968	0.00255655	0.153207	tr|A0A1E5VL93|A0A1E5VL93_9POAL/tr|A0A1E5VL93|A0A1E5VL93_9POAL	Protein CHLOROPLAST ENHANCING STRESS TOLERANCE, chloroplastic/Protein CHLOROPLAST ENHANCING STRESS TOLERANCE, chloroplastic
TraesCS2A02G431000	-2.25529	5.34085	9.09798	0.00255892	0.153207	tr|A0A0K9PP09|A0A0K9PP09_ZOSMR	Plastid-lipid associated protein PAP / fibrillin family
TraesCS1D02G269600	6.72357	2.90306	9.08122	0.00258247	0.15405	sp|O80436|PTR29_ARATH	Protein NRT1/ PTR FAMILY 5.5	GO:0006857,GO:0006810
TraesCS2D02G588200	4.18694	3.7937	9.08096	0.00258284	0.15405	tr|B9T446|B9T446_RICCO/tr|B9T446|B9T446_RICCO	Protein kinase, putative/Protein kinase, putative	GO:0006468,GO:0008152
TraesCS7D02G130600	6.59327	2.81578	9.06945	0.00259916	0.154559	tr|C6ZRY2|C6ZRY2_SOYBN/tr|C6ZRY2|C6ZRY2_SOYBN	Protein kinase/Protein kinase	GO:0006468
TraesCS1D02G046400	2.86359	4.66198	9.06798	0.00260125	0.154559	tr|M7Z4H0|M7Z4H0_TRIUA	11S globulin seed storage protein 2
TraesCS2B02G086900	-4.02761	3.94793	9.05751	0.00261618	0.155152	tr|M8B0U2|M8B0U2_AEGTA	Thylakoid lumenal 15.0 kDa protein 2, chloroplastic
TraesCS3B02G448100	-2.42777	5.022	9.038	0.00264425	0.156218	tr|G7JMM8|G7JMM8_MEDTR	BTB/POZ and TAZ domain protein	GO:0006355
TraesCS7B02G110900	1.66813	7.55427	9.03783	0.0026445	0.156218	tr|G7J9C3|G7J9C3_MEDTR	Nudix hydrolase-like protein
TraesCS3D02G041500	1.74543	8.10359	9.03464	0.00264911	0.156218	tr|B9IEB3|B9IEB3_POPTR	Calcium binding family protein
TraesCS6A02G222100	-3.54712	4.07762	9.02432	0.0026641	0.156762	tr|Q08IH3|Q08IH3_HORVU	Aquaporin	GO:0006810
TraesCS4D02G340800	2.20407	5.52807	9.02142	0.00266835	0.156762	tr|Q8GZ10|Q8GZ10_ARATH	Alpha/beta hydrolase related protein
TraesCS7D02G527100	-5.55624	3.07187	9.00798	0.00268804	0.157534	AT2G37710.1/AT2G37710.1	receptor lectin kinase/receptor lectin kinase	GO:0006468
TraesCS2D02G185400	1.71616	6.82897	9.00559	0.00269156	0.157534	tr|M8AA48|M8AA48_TRIUA/tr|M8CBI3|M8CBI3_AEGTA	Dihydroflavonol-4-reductase/Dihydroflavonol-4-reductase
TraesCS2D02G512000	-4.90264	3.50434	8.98978	0.00271494	0.15815	tr|Q2HTR7|Q2HTR7_MEDTR	Isoaspartyl peptidase/L-asparaginase
TraesCS3D02G353900	6.64173	2.93277	8.98686	0.00271927	0.15815	tr|A0A0K9PV75|A0A0K9PV75_ZOSMR	Calcium-dependent lipid-binding domain-containing protein
TraesCS2B02G343900	-1.96474	5.99089	8.98652	0.00271979	0.15815	tr|R7W2K6|R7W2K6_AEGTA	30S ribosomal protein 3, chloroplastic	GO:0006412
TraesCS5D02G559300	1.63917	7.94472	8.98484	0.00272229	0.15815	tr|Q9AVM3|Q9AVM3_WHEAT	Cytochrome P450	GO:0055114
TraesCS3D02G116400	-1.69857	6.89493	8.96163	0.00275708	0.1598	tr|Q8H6N3|Q8H6N3_SOLLC/tr|Q8H6N3|Q8H6N3_SOLLC	Alkaline alpha-galactosidase seed imbibition protein/Alkaline alpha-galactosidase seed imbibition protein
TraesCS7A02G022500	-6.36456	2.60805	8.95911	0.0027609	0.1598	tr|B6T5L9|B6T5L9_MAIZE	Fiber protein Fb34
TraesCS2A02G223000	2.39829	5.10644	8.95063	0.00277374	0.160248	AT1G07350.1/AT1G07350.1/tr|A0A0K9NQX3|A0A0K9NQX3_ZOSMR/tr|A0A0K9NQX3|A0A0K9NQX3_ZOSMR/tr|A0A0K9NQX3|A0A0K9NQX3_ZOSMR/tr|A0A0K9NQX3|A0A0K9NQX3_ZOSMR/tr|A0A0K9NQX3|A0A0K9NQX3_ZOSMR/tr|A0A0K9NQX3|A0A0K9NQX3_ZOSMR	RNA-binding (RRM/RBD/RNP motifs) family protein/RNA-binding (RRM/RBD/RNP motifs) family protein/RNA-binding protein/RNA-binding protein/RNA-binding protein/RNA-binding protein/RNA-binding protein/RNA-binding protein
TraesCS6B02G080000	1.90713	6.36002	8.9441	0.00278367	0.160438	tr|B8A3K1|B8A3K1_MAIZE	Glutathione S-transferase,-like protein
TraesCS7A02G307000	-1.86052	6.26032	8.94173	0.00278728	0.160438	tr|A0A1J3HBU0|A0A1J3HBU0_NOCCA	DAG protein, chloroplastic
TraesCS3A02G266800	5.04077	3.43663	8.91493	0.00282849	0.162511	tr|A0A1E5V0Q9|A0A1E5V0Q9_9POAL/tr|A0A1E5V0Q9|A0A1E5V0Q9_9POAL	O-acyltransferase WSD1/O-acyltransferase WSD1	GO:0045017
TraesCS7B02G016700	-4.90923	3.68555	8.91082	0.00283485	0.162578	tr|A0A151SUI8|A0A151SUI8_CAJCA	Histone H3
TraesCS7A02G385700	-1.92489	5.95709	8.89879	0.0028536	0.163056	tr|G7LC56|G7LC56_MEDTR	Transmembrane protein, putative
TraesCS5A02G050600	-6.32899	2.61307	8.89711	0.00285623	0.163056	AT2G44810.2	alpha/beta-Hydrolases superfamily protein
TraesCS5B02G096400	-6.47522	2.76676	8.89547	0.0028588	0.163056	tr|Q9ZRA7|Q9ZRA7_WHEAT	Tubulin beta chain	GO:0007017
TraesCS3B02G153900	-2.32171	5.28378	8.8846	0.00287587	0.163731	tr|A0A0K9NTE2|A0A0K9NTE2_ZOSMR	Mitochondrial carrier family	GO:0055085
TraesCS7B02G237100	3.56194	4.32271	8.86842	0.00290147	0.164889	sp|Q72XY4|GPMI_BACC1	2,3-bisphosphoglycerate-independent phosphoglycerate mutase
TraesCS6A02G074700	-2.52171	5.02821	8.86378	0.00290885	0.165009	sp|Q2IIK1|LON_ANADE	Lon protease
TraesCS1B02G166400	-5.25684	3.20547	8.85399	0.00292448	0.165596	tr|A0A199VUD1|A0A199VUD1_ANACO	Protein SULFUR DEFICIENCY-INDUCED 2
TraesCS2B02G213900	4.46283	3.84994	8.8504	0.00293024	0.165622	tr|A0A199W944|A0A199W944_ANACO	U-box domain-containing protein 4
TraesCS6A02G405700	-2.08404	5.86253	8.83611	0.00295328	0.166624	tr|A0A023T7Y7|A0A023T7Y7_LEYCH	Aquaporin	GO:0006810
TraesCS3B02G473100	6.72909	2.88663	8.81512	0.00298744	0.168248	tr|D7MQB8|D7MQB8_ARALL	Kinase family protein	GO:0006468
TraesCS1A02G383200	-4.60354	3.90984	8.7922	0.00302522	0.170069	tr|A0A0F7CYR4|A0A0F7CYR4_9ASPA	Photosynthetic NDH subcomplex B 3
TraesCS3D02G296900	-2.32918	5.24178	8.78607	0.0030354	0.170336	tr|A0A061QRL8|A0A061QRL8_9CHLO	Protein curvature thylakoid chloroplastic-like
TraesCS3B02G271300	-2.54836	5.17042	8.77726	0.00305009	0.170573	sp|Q0SQD7|RPOC_CLOPS/AT2G42975.1	DNA-directed RNA polymerase subunit beta'/myosin-G heavy chain-like protein
TraesCS1A02G106300	6.51978	2.8306	8.77701	0.00305052	0.170573	tr|A0A1D5S237|A0A1D5S237_WHEAT/tr|A0A1D5S237|A0A1D5S237_WHEAT	DNA-directed RNA polymerase subunit/DNA-directed RNA polymerase subunit	GO:0006351
TraesCS2B02G404600	-2.06325	5.79738	8.76795	0.0030657	0.171117	tr|A0A081D471|A0A081D471_9MOLU	Elongation factor G	GO:0006414
TraesCS5D02G341700	2.46536	5.35556	8.7572	0.00308383	0.171576	tr|G7I8D2|G7I8D2_MEDTR	Syringolide-induced protein 14-1-1
TraesCS4B02G265100	1.95105	5.90012	8.75657	0.00308489	0.171576	tr|A0A199VXI9|A0A199VXI9_ANACO	Cytochrome b561 and DOMON domain-containing protein
TraesCS2B02G288300	-1.78288	6.94594	8.74985	0.00309627	0.171903	tr|B6SXE5|B6SXE5_MAIZE	Flowering promoting factor-like 1
TraesCS1A02G049300	-6.1778	2.69292	8.74017	0.00311275	0.172232	tr|A0A1D1Y2R3|A0A1D1Y2R3_9ARAE/tr|A0A1D1Y2R3|A0A1D1Y2R3_9ARAE/tr|A0A1D1Y2R3|A0A1D1Y2R3_9ARAE	Nuclear pore complex protein Nup107/Nuclear pore complex protein Nup107/Nuclear pore complex protein Nup107	GO:0006810
TraesCS4A02G044000	2.69493	5.12137	8.73991	0.0031132	0.172232	tr|A0A199VXI9|A0A199VXI9_ANACO	Cytochrome b561 and DOMON domain-containing protein
TraesCS2D02G386300	5.03172	3.39363	8.73246	0.00312595	0.172342	tr|A0A103YCH1|A0A103YCH1_CYNCS/tr|A0A103YCH1|A0A103YCH1_CYNCS	Zinc finger, B-box/Zinc finger, B-box
TraesCS5B02G115300	-1.5347	8.46833	8.73232	0.00312619	0.172342	tr|W5FL09|W5FL09_WHEAT	Fructose-bisphosphate aldolase	GO:0006096
TraesCS1B02G143000	4.48653	3.65259	8.71357	0.0031585	0.173817	tr|W5A9A7|W5A9A7_WHEAT	PRA1 family protein
TraesCS2D02G162200	6.6661	2.7683	8.6986	0.00318454	0.174943	tr|B9MTS7|B9MTS7_POPTR	Calcium-binding family protein
TraesCS7B02G257400	-1.55434	7.97795	8.6915	0.00319698	0.175319	tr|A0A072VCQ0|A0A072VCQ0_MEDTR	Kelch repeat protein
TraesCS6B02G337500	2.47234	5.03321	8.66193	0.00324927	0.177875	tr|A0A061EBN2|A0A061EBN2_THECC	NHL domain-containing protein, putative
TraesCS3D02G341100	1.72747	7.04559	8.65709	0.00325792	0.178037	tr|A0A191XX54|A0A191XX54_WHEAT	WRKY transcription factor	GO:0006355
TraesCS7B02G248500	-2.10704	5.83244	8.64094	0.00328691	0.178818	tr|B9HLK9|B9HLK9_POPTR	Phosphoglucosamine mutase family protein	GO:0005975
TraesCS5D02G413600	1.56952	8.06948	8.64058	0.00328757	0.178818	tr|A0A0H4TL70|A0A0H4TL70_WHEAT	Cold acclimation protein
TraesCS2B02G368000	3.33276	4.25147	8.63959	0.00328935	0.178818	AT1G05890.1/AT1G05890.1/AT1G05890.1	RING/U-box superfamily protein/RING/U-box superfamily protein/RING/U-box superfamily protein
TraesCS2A02G416900	-2.46244	5.5414	8.62915	0.00330826	0.179497	tr|W5WUE6|W5WUE6_9POAL/tr|W5WUE6|W5WUE6_9POAL	Nudix hydrolase/Nudix hydrolase
TraesCS4B02G114800	6.51428	2.80808	8.61799	0.00332859	0.179497	tr|B9GHM8|B9GHM8_POPTR/tr|B9GHM8|B9GHM8_POPTR/tr|B9GHM8|B9GHM8_POPTR/tr|B9GHM8|B9GHM8_POPTR/tr|B9GHM8|B9GHM8_POPTR/tr|B9GHM8|B9GHM8_POPTR/tr|B9GHM8|B9GHM8_POPTR/tr|B9GHM8|B9GHM8_POPTR	Transcription factor-related family protein/Transcription factor-related family protein/Transcription factor-related family protein/Transcription factor-related family protein/Transcription factor-related family protein/Transcription factor-related family protein/Transcription factor-related family protein/Transcription factor-related family protein
TraesCS1A02G123100	2.12838	5.39106	8.61566	0.00333284	0.179497	sp|C3N7K2|PSB2_SULIY	Proteasome subunit beta 2
TraesCS1B02G306100	-6.45843	2.5795	8.61472	0.00333457	0.179497	tr|M7YKY5|M7YKY5_TRIUA	Ribonuclease P protein subunit p29	GO:0006379,GO:0008033,GO:0006364
TraesCS3B02G171600	-6.2049	2.64278	8.6112	0.00334101	0.179497	sp|A5FYN8|RS6_ACICJ	30S ribosomal protein S6	GO:0006412
TraesCS6B02G396700	3.34187	4.4274	8.60897	0.00334511	0.179497	tr|Q5ZA82|Q5ZA82_ORYSJ	Embryogenesis transmembrane protein-like
TraesCS5B02G485200	3.3972	4.72794	8.6076	0.00334764	0.179497	tr|R4WM32|R4WM32_9POAL	Cytochrome P450	GO:0055114
TraesCS7D02G207000	1.71299	7.42673	8.60246	0.00335709	0.179497	tr|G7J9C3|G7J9C3_MEDTR	Nudix hydrolase-like protein
TraesCS6D02G291400	3.01318	4.47167	8.60207	0.00335781	0.179497	tr|A0A1D6A5T9|A0A1D6A5T9_WHEAT	Formin-like protein
TraesCS7A02G223600	3.57307	4.10352	8.60134	0.00335916	0.179497	tr|A0A1D1ZAI8|A0A1D1ZAI8_9ARAE	Vacuolar protein sorting-associated protein VTA1
TraesCS5D02G413900	4.74061	3.51663	8.56636	0.0034243	0.182148	tr|W5FSM7|W5FSM7_WHEAT	CASP-like protein
TraesCS6B02G291600	4.90434	3.52068	8.56378	0.00342916	0.182148	tr|G7KDT4|G7KDT4_MEDTR	DUF740 family protein
TraesCS7D02G227000	-4.36714	3.7863	8.56352	0.00342966	0.182148	tr|B6T2L5|B6T2L5_MAIZE	CDK5RAP3-like protein
TraesCS7B02G227000	3.31009	4.19041	8.56225	0.00343204	0.182148	tr|A0A1D6C2A1|A0A1D6C2A1_WHEAT	Tubby-like F-box protein
TraesCS7B02G231800	-1.8807	6.19831	8.5582	0.00343969	0.182245	tr|A0A0K9P6K0|A0A0K9P6K0_ZOSMR	30S ribosomal protein S31
TraesCS1A02G411600	-3.54632	4.37071	8.55197	0.00345149	0.182529	tr|M8AN68|M8AN68_AEGTA/tr|M8AN68|M8AN68_AEGTA/tr|M7ZSU4|M7ZSU4_TRIUA/tr|M8AN68|M8AN68_AEGTA	CTP synthase/CTP synthase/CTP synthase/CTP synthase	GO:0006221
TraesCS1A02G388800	-3.17909	4.32608	8.54922	0.00345671	0.182529	tr|B6STR0|B6STR0_MAIZE	Oxidoreductase
TraesCS7D02G445200	4.02309	3.94842	8.54024	0.00347379	0.183123	AT3G25950.1	TRAM, LAG1 and CLN8 (TLC) lipid-sensing domain containing protein
TraesCS2D02G138200	3.86823	3.88237	8.52606	0.00350096	0.183829	tr|B6TIG9|B6TIG9_MAIZE	Transmembrane protein 115	GO:0006890
TraesCS5D02G155900	4.42332	3.72598	8.52461	0.00350376	0.183829	tr|A0A0K9PXK8|A0A0K9PXK8_ZOSMR/tr|A0A0K9PXK8|A0A0K9PXK8_ZOSMR/tr|A0A0K9PXK8|A0A0K9PXK8_ZOSMR	F-box/LRR-repeat protein/F-box/LRR-repeat protein/F-box/LRR-repeat protein
TraesCS3B02G333300	-5.43226	3.03098	8.51883	0.0035149	0.183829	tr|S8C873|S8C873_9LAMI	Rhomboid family protein
TraesCS2D02G488600	-3.16229	4.43264	8.51768	0.00351712	0.183829	tr|M7ZSP6|M7ZSP6_TRIUA	Upstream activation factor subunit spp27
TraesCS3B02G306000	-2.49199	5.00108	8.51454	0.0035232	0.183829	tr|B4FAZ7|B4FAZ7_MAIZE	50S ribosomal protein L13	GO:0006412
TraesCS4A02G156600	6.40768	2.74842	8.5122	0.00352773	0.183829	tr|A0A0K9Q5L7|A0A0K9Q5L7_ZOSMR/tr|U5G7I8|U5G7I8_POPTR	RING zinc finger-containing protein/Zinc finger family protein
TraesCS5A02G217300	1.88521	6.12472	8.51191	0.00352829	0.183829	sp|Q2SF13|FTSH_HAHCH	ATP-dependent zinc metalloprotease FtsH
TraesCS4B02G347400	-2.09419	5.40973	8.50846	0.00353498	0.183872	tr|Q8LMR3|Q8LMR3_ORYSJ	Nascent polypeptide-associated complex alpha subunit, putative, expressed
TraesCS5A02G232600	1.94118	5.85195	8.50074	0.00355003	0.184348	sp|B0KP28|RPIA_PSEPG	Ribose-5-phosphate isomerase A
TraesCS6D02G289800	1.68088	6.89775	8.49658	0.00355814	0.184464	tr|A0A061FTS5|A0A061FTS5_THECC	CDP-diacylglycerol--glycerol-3-phosphate 3-phosphatidyltransferase, putative
TraesCS3A02G537700	1.58066	8.19075	8.48581	0.00357926	0.184835	tr|G7I4W5|G7I4W5_MEDTR	Zinc finger CCCH domain protein, putative
TraesCS7B02G107400	6.58657	2.73444	8.4829	0.00358499	0.184835	tr|A0A1E5VTY3|A0A1E5VTY3_9POAL	MACPF domain-containing protein
TraesCS6B02G027100	-2.40259	4.89375	8.48221	0.00358637	0.184835	tr|Q67UH1|Q67UH1_ORYSJ	Mitochondrial transcription termination factor-like	GO:0006355
TraesCS3D02G321500	1.75111	7.24488	8.48026	0.00359021	0.184835	tr|D3YE95|D3YE95_WHEAT	Ethylene-responsive factor-like transcription factor	GO:0006355
TraesCS2A02G156400	1.94604	5.83932	8.47793	0.00359481	0.184835	tr|B9RLX5|B9RLX5_RICCO	Calmodulin, putative
TraesCS7A02G177000	4.48211	3.9698	8.46221	0.003626	0.185598	tr|A0A1J3DYP1|A0A1J3DYP1_NOCCA	UPF0503 protein, chloroplastic
TraesCS4D02G081600	-4.2279	3.6922	8.45855	0.00363332	0.185598	tr|A0A0F7GY58|A0A0F7GY58_9ROSI	NAD(P)H dehydrogenase subunit 48
TraesCS7D02G284800	-6.14939	2.55909	8.45691	0.00363658	0.185598	AT1G33500.3	tropomyosin
TraesCS3B02G239400	1.96835	6.48632	8.4563	0.00363781	0.185598	AT5G12010.1	nuclease
TraesCS2D02G094000	-6.32755	2.54674	8.45556	0.00363929	0.185598	tr|A9REQ0|A9REQ0_PHYPA	Lon protease homolog	GO:0006508,GO:0006515
TraesCS5B02G223900	4.12936	3.89351	8.45187	0.00364668	0.185672	tr|A0A1D6S6H5|A0A1D6S6H5_WHEAT	Non-specific serine/threonine protein kinase	GO:0006468,GO:0007165
TraesCS7A02G173200	-4.90686	3.37256	8.44487	0.00366075	0.186086	tr|M7ZEH9|M7ZEH9_TRIUA	WW domain-binding protein 4
TraesCS5B02G321800	1.58015	7.4119	8.43675	0.00367713	0.186247	tr|Q8GT62|Q8GT62_ORYSI	ATP-dependent Clp protease ATP-binding subunit	GO:0019538
TraesCS1B02G294800	-3.49481	4.1717	8.43568	0.0036793	0.186247	tr|A0A1D6DJ16|A0A1D6DJ16_WHEAT	Very-long-chain (3R)-3-hydroxyacyl-CoA dehydratase
TraesCS7B02G077300	4.11405	3.90654	8.43446	0.00368176	0.186247	tr|A0A061E0T1|A0A061E0T1_THECC	Alpha/beta-Hydrolases superfamily protein, putative	GO:0008152
TraesCS3B02G395000	6.41313	2.71317	8.42644	0.00369803	0.186547	tr|G7K4H3|G7K4H3_MEDTR/tr|G7K4H3|G7K4H3_MEDTR	Multidrug resistance protein ABC transporter family protein/Multidrug resistance protein ABC transporter family protein	GO:0006810,GO:0055085
TraesCS4D02G094000	-3.73212	3.9698	8.42309	0.00370485	0.186547	tr|A0A0K9NLF8|A0A0K9NLF8_ZOSMR	U-box domain-containing protein
TraesCS7B02G483400	2.86421	4.72853	8.42275	0.00370555	0.186547	tr|Q94F70|Q94F70_WHEAT	Thaumatin-like protein
TraesCS5D02G413000	1.58405	7.53779	8.41414	0.00372314	0.186899	sp|C5BHH2|HLDE_EDWI9	Bifunctional protein HldE
TraesCS3D02G501500	6.56559	2.70008	8.41348	0.00372449	0.186899	AT3G50170.1	transmembrane protein, putative (DUF247)
TraesCS2D02G545200	3.06507	4.40508	8.40557	0.00374074	0.187226	tr|W5C2I1|W5C2I1_WHEAT	Reticulon-like protein
TraesCS3D02G524800	-3.12058	4.49317	8.40388	0.00374422	0.187226	tr|B3TLL8|B3TLL8_ELAGV	Small nuclear ribonucleoprotein-like protein
TraesCS2A02G219100	2.56029	6.6585	8.40158	0.00374894	0.187226	tr|D2KZ15|D2KZ15_WHEAT	Isocitrate lyase	GO:0019752,GO:0008152
TraesCS7A02G325400	-1.49255	8.61905	8.39527	0.00376198	0.187578	tr|W9RQ61|W9RQ61_9ROSA	Ferredoxin	GO:0022900
TraesCS7D02G522000	6.35567	2.76719	8.38641	0.00378037	0.188195	tr|A0A061DF87|A0A061DF87_THECC	RING/U-box superfamily protein
TraesCS2A02G309600	-2.19607	5.25064	8.37074	0.00381309	0.189523	tr|A0A061G6I2|A0A061G6I2_THECC/tr|A0A061G6I2|A0A061G6I2_THECC	Acyl-CoA N-acyltransferase isoform 2/Acyl-CoA N-acyltransferase isoform 2
TraesCS4B02G197600	2.0743	5.5222	8.35408	0.00384822	0.190931	tr|G7JAM9|G7JAM9_MEDTR	Triose-phosphate transporter family protein
TraesCS1D02G232100	-6.26087	2.48929	8.34927	0.00385842	0.190931	AT5G51300.3/AT5G51300.3	splicing factor-like protein/splicing factor-like protein
TraesCS2A02G184600	-6.33033	2.48638	8.34818	0.00386073	0.190931	tr|M7Z9X2|M7Z9X2_TRIUA	Disease resistance protein RPM1
TraesCS5A02G461100	-4.77428	3.47454	8.34579	0.00386582	0.190931	tr|A0A1D5YG15|A0A1D5YG15_WHEAT	Glycosyltransferase	GO:0008152
TraesCS1D02G357400	6.47252	2.72614	8.33665	0.00388533	0.191592	tr|A0A1E5VRJ0|A0A1E5VRJ0_9POAL	Pentatricopeptide repeat-containing protein
TraesCS1D02G191100	3.18565	5.28501	8.33083	0.00389779	0.191614	tr|Q6WSC2|Q6WSC2_ORYSI	Glutathione S-transferase
TraesCS6D02G350000	-1.60585	7.53176	8.32849	0.00390282	0.191614	tr|A0A1E5VX48|A0A1E5VX48_9POAL	Bifunctional nuclease
TraesCS6B02G470900	-4.50395	3.44741	8.32574	0.00390871	0.191614	tr|A0A0B0MI08|A0A0B0MI08_GOSAR	Epimerase family protein
TraesCS1B02G380700	6.49653	2.66709	8.32504	0.00391023	0.191614	tr|D7KI52|D7KI52_ARALL/tr|D7KI52|D7KI52_ARALL	Jacalin lectin family protein/Jacalin lectin family protein
TraesCS1D02G331400	6.55894	2.71209	8.31367	0.00393478	0.192515	tr|A0A1E5VJW3|A0A1E5VJW3_9POAL	F-box protein
TraesCS6B02G245500	5.43208	3.17628	8.30808	0.00394691	0.192807	tr|B9T341|B9T341_RICCO	Cmp-sialic acid transporter, putative	GO:0008643
TraesCS7D02G229700	6.40802	2.66346	8.30192	0.00396032	0.193161	AT1G49000.1	transmembrane protein
TraesCS1A02G338700	5.21467	3.24923	8.2894	0.00398772	0.194125	tr|A0A061GF90|A0A061GF90_THECC	VQ motif-containing protein
TraesCS2D02G065600	-2.12369	5.58476	8.28723	0.00399249	0.194125	tr|M8CFA7|M8CFA7_AEGTA	Ribulose bisphosphate carboxylase small chain
TraesCS4D02G353900	2.03598	5.51414	8.26665	0.00403799	0.195887	AT2G28870.1	cyclin-dependent kinase inhibitor SMR1-like protein
TraesCS1D02G091600	6.45787	2.64597	8.2652	0.00404122	0.195887	tr|U5GAR5|U5GAR5_POPTR	Kinase family protein	GO:0006468
TraesCS3D02G531900	1.91589	5.87388	8.2503	0.00407452	0.197195	tr|W9RUI2|W9RUI2_9ROSA	Two-component response regulator
TraesCS1D02G072300	-6.18685	2.50006	8.24545	0.00408543	0.197419	tr|A0A0B2SG91|A0A0B2SG91_GLYSO/tr|A0A0B2SG91|A0A0B2SG91_GLYSO/tr|A0A0B2SG91|A0A0B2SG91_GLYSO/tr|A0A0B2SG91|A0A0B2SG91_GLYSO	RRP15-like protein/RRP15-like protein/RRP15-like protein/RRP15-like protein	GO:0006364
TraesCS3D02G459000	-6.13416	2.50141	8.23899	0.00409999	0.197545	tr|A0A061SAA0|A0A061SAA0_9CHLO/tr|A0A061SAA0|A0A061SAA0_9CHLO	Histone-lysine n-methyltransferase/Histone-lysine n-methyltransferase
TraesCS4D02G012600	4.26339	3.8159	8.23869	0.00410066	0.197545	tr|A0A118JZK2|A0A118JZK2_CYNCS	Ankyrin repeat-containing protein
TraesCS6A02G199100	-6.37889	2.55293	8.234	0.00411129	0.197563	tr|A0A061ELA7|A0A061ELA7_THECC	DNA repair family protein	GO:0006281
TraesCS6D02G212900	-1.94161	6.03648	8.23295	0.00411366	0.197563	tr|Q08IH3|Q08IH3_HORVU	Aquaporin	GO:0006810
TraesCS6D02G145600	2.65167	4.67927	8.21903	0.00414534	0.198491	tr|Q6H511|Q6H511_ORYSJ/tr|Q6H511|Q6H511_ORYSJ	LEM3 (Ligand-effect modulator 3)-like/LEM3 (Ligand-effect modulator 3)-like
TraesCS4A02G463200	-6.26534	2.46493	8.21554	0.00415331	0.198491	tr|A0A088CFQ2|A0A088CFQ2_9POAL	Eukaryotic initiation factor 4a
TraesCS6D02G123900	-4.652	3.36083	8.21355	0.00415788	0.198491	tr|G7J8U7|G7J8U7_MEDTR/tr|G7J8U7|G7J8U7_MEDTR	Transmembrane protein, putative/Transmembrane protein, putative
TraesCS4D02G068100	-1.47045	8.52233	8.21259	0.00416006	0.198491	tr|A6XMY5|A6XMY5_TRIMO	Serine hydroxymethyltransferase	GO:0006544,GO:0006563
TraesCS2A02G022700	-1.72925	6.34422	8.2071	0.00417267	0.198491	tr|R7W4W6|R7W4W6_AEGTA	ATP-dependent Clp protease adapter protein clpS	GO:0030163
TraesCS4A02G038800	6.52034	2.91224	8.20502	0.00417746	0.198491	tr|A0A072VDC3|A0A072VDC3_MEDTR/tr|A0A072VDC3|A0A072VDC3_MEDTR	Ubiquitin carboxyl-terminal hydrolase/Ubiquitin carboxyl-terminal hydrolase	GO:0006511,GO:0016579
TraesCS4A02G353300	4.59489	3.52751	8.20334	0.00418134	0.198491	tr|A0A1D5X624|A0A1D5X624_WHEAT	Serine/threonine-protein kinase	GO:0006468,GO:0048544
TraesCS4D02G182600	-2.51967	4.82659	8.19848	0.00419255	0.198491	tr|M8A7L2|M8A7L2_TRIUA/tr|A0A0B2SEW3|A0A0B2SEW3_GLYSO/tr|A0A0B2SEW3|A0A0B2SEW3_GLYSO	NHL repeat-containing protein 2/NHL repeat-containing protein 2/NHL repeat-containing protein 2	GO:0045454,GO:0008152
TraesCS7D02G200600	1.90769	5.96643	8.19668	0.00419671	0.198491	tr|A0A1D6CZR3|A0A1D6CZR3_WHEAT	Hexosyltransferase
TraesCS5A02G423900	6.31832	2.71061	8.19588	0.00419857	0.198491	tr|C0PGB1|C0PGB1_MAIZE	TCP transcription factor
TraesCS6D02G289700	3.95211	3.80545	8.19207	0.00420739	0.198491	tr|B6U4D1|B6U4D1_MAIZE	Metalloendoproteinase 1	GO:0006508
TraesCS3B02G437200	-6.25587	2.55387	8.18791	0.00421706	0.198491	tr|A0A0B2QWN7|A0A0B2QWN7_GLYSO	Peptide chain release factor 1	GO:0006415
TraesCS1D02G280200	-1.42883	8.823	8.18496	0.0042239	0.198491	tr|A0A072UIR5|A0A072UIR5_MEDTR/tr|G7L5L1|G7L5L1_MEDTR	Plant/T7H20-70 protein/Plant/T7H20-70 protein
TraesCS7A02G041100	2.57083	4.72152	8.18397	0.00422621	0.198491	tr|F4JK83|F4JK83_ARATH	Calcium-dependent lipid-binding domain-containing protein
TraesCS7D02G239200	2.0548	5.57184	8.18317	0.00422807	0.198491	tr|B5KPW3|B5KPW3_TRIMO	Caffeoyl-CoA O-methyltransferase
TraesCS5D02G213700	1.72362	6.43101	8.17786	0.00424048	0.198504	sp|P18298|METK2_RAT	S-adenosylmethionine synthase isoform type-2
TraesCS4D02G362900	3.048	4.40477	8.17763	0.00424101	0.198504	tr|G7JW40|G7JW40_MEDTR	Matrix metalloproteinase	GO:0006508
TraesCS5A02G406100	4.28552	3.7418	8.16614	0.00426797	0.198772	tr|B8XSM9|B8XSM9_WHEAT	Lectin receptor kinase	GO:0006468
TraesCS2A02G188700	1.98236	5.67347	8.16042	0.00428145	0.198772	tr|I1W6X3|I1W6X3_CAMSI	Polyol transporter	GO:0055085
TraesCS4D02G002100	3.04874	4.36156	8.15392	0.00429682	0.198772	tr|A0A072TUH5|A0A072TUH5_MEDTR/tr|A0A072TUH5|A0A072TUH5_MEDTR	Hydroxyproline-rich glycoprotein family protein/Hydroxyproline-rich glycoprotein family protein
TraesCS1B02G410800	2.13994	5.37372	8.14944	0.00430745	0.198772	tr|F4JT13|F4JT13_ARATH/tr|F4JT13|F4JT13_ARATH	2-oxoglutarate (2OG) and Fe(II)-dependent oxygenase superfamily protein/2-oxoglutarate (2OG) and Fe(II)-dependent oxygenase superfamily protein	GO:0055114
TraesCS4D02G285100	-6.11967	2.47357	8.14901	0.00430847	0.198772	tr|Q8L5E6|Q8L5E6_HORVU	Dof zinc finger protein	GO:0006355
TraesCS1A02G096100	-3.40566	4.32762	8.14806	0.00431074	0.198772	tr|A0A199VWH7|A0A199VWH7_ANACO	Mediator of RNA polymerase II transcription subunit 28
TraesCS4A02G113200	6.32067	2.66267	8.1478	0.00431134	0.198772	tr|B6U2A3|B6U2A3_MAIZE	Mitochondrial import inner membrane translocase subunit tim22
TraesCS3B02G205100	1.42455	9.77609	8.14475	0.00431859	0.198772	tr|E3W6T3|E3W6T3_SESPO	Late embryogenesis abundant protein	GO:0006950
TraesCS3B02G506900	4.55993	3.5081	8.14449	0.00431921	0.198772	sp|P0CA72|VF169_ASFWA	Transmembrane protein B169L
TraesCS7A02G194900	6.60971	2.9129	8.14445	0.00431933	0.198772	tr|A0A0K9NZ06|A0A0K9NZ06_ZOSMR	U-box domain-containing protein	GO:0016567
TraesCS4B02G030800	6.43833	2.77059	8.14368	0.00432115	0.198772	tr|W9RDZ6|W9RDZ6_9ROSA	TBC1 domain family member
TraesCS2B02G150300	6.3855	2.67971	8.14293	0.00432293	0.198772	tr|A0A1E5W143|A0A1E5W143_9POAL	Glycosyltransferase	GO:0008152
TraesCS4D02G205900	1.96135	5.63628	8.13953	0.00433105	0.198854	tr|A0A061ET42|A0A061ET42_THECC	RNA-binding family protein
TraesCS2B02G239400	2.34776	5.16742	8.12831	0.00435795	0.199796	tr|B4FXY2|B4FXY2_MAIZE	GRAS transcription factor
TraesCS3D02G325000	2.66413	4.60854	8.1211	0.00437529	0.200219	tr|T2DP55|T2DP55_PHAVU	Sugar phosphate/phosphate translocator
TraesCS6A02G181500	6.50399	2.6665	8.11917	0.00437996	0.200219	AT1G48090.6	calcium-dependent lipid-binding family protein
TraesCS4D02G118200	-4.92058	3.26762	8.09963	0.00442742	0.202093	tr|A0A0B2R5E2|A0A0B2R5E2_GLYSO/tr|A0A0B2S7G0|A0A0B2S7G0_GLYSO	Reticulocyte-binding protein 2 like a/Reticulocyte-binding protein 2 like a
TraesCS6D02G247400	-1.451	8.73374	8.0912	0.00444806	0.20274	tr|A0A1D6S7C8|A0A1D6S7C8_WHEAT	Phosphoribulokinase	GO:0005975,GO:0008152
TraesCS2A02G169000	6.40176	2.65585	8.07054	0.00449907	0.204766	tr|G7J2X9|G7J2X9_MEDTR	Bromo-adjacent-like (BAH) domain protein
TraesCS4D02G150800	3.63942	3.85961	8.06303	0.00451776	0.205319	tr|A0A0B2SSW9|A0A0B2SSW9_GLYSO	GTPase obg
TraesCS1B02G374900	6.38399	2.63617	8.05831	0.00452955	0.205556	tr|A0A059Q168|A0A059Q168_9POAL	WRKY transcription factor	GO:0006355
TraesCS6A02G264300	-4.97601	3.20502	8.0504	0.00454936	0.206156	tr|B9SNU8|B9SNU8_RICCO	Ring finger protein, putative
TraesCS3B02G022600	1.97476	5.68742	8.04544	0.00456183	0.206423	AT1G22275.3	Myosin heavy chain-related protein
TraesCS1D02G263100	-1.82027	5.93204	8.03207	0.00459563	0.207421	tr|A0A199W1X3|A0A199W1X3_ANACO	UPF0301 protein
TraesCS2D02G196800	1.54617	7.78997	8.03148	0.00459713	0.207421	tr|D9IP65|D9IP65_TOBAC	Glycine-rich protein
TraesCS1B02G182400	-2.74195	4.63493	8.0189	0.00462916	0.208508	tr|Q7XD45|Q7XD45_ORYSJ	Chloroplast inner envelope protein, putative, expressed
TraesCS5A02G185700	2.13071	5.47263	8.0168	0.00463455	0.208508	tr|A0MAV0|A0MAV0_WHEAT	WRKY transcription factor	GO:0006355
TraesCS2D02G423700	2.88284	4.39951	8.01381	0.00464221	0.208553	tr|B9GYG5|B9GYG5_POPTR	Vacuolar sorting receptor family protein
TraesCS6B02G179900	2.65831	5.1262	8.00811	0.00465684	0.208911	tr|U6A2G2|U6A2G2_HORVU/tr|G9JWF9|G9JWF9_9POAL	4-coumarate: CoA ligase/4-coumarate CoA ligase	GO:0008152
TraesCS3A02G095900	2.36245	5.11987	7.97369	0.00474621	0.212584	tr|A0A0B2PZS9|A0A0B2PZS9_GLYSO	Small proline-rich protein 3
TraesCS5D02G408500	2.90959	4.57196	7.9697	0.00475669	0.212584	tr|A0A061E245|A0A061E245_THECC	Phosphatase 2C family protein
TraesCS7A02G405600	2.35867	5.06504	7.96758	0.00476225	0.212584	AT5G10770.1	Eukaryotic aspartyl protease family protein	GO:0006508
TraesCS2D02G226000	4.34182	3.75857	7.96151	0.00477824	0.212584	tr|A0A072VF80|A0A072VF80_MEDTR/tr|A0A072VF80|A0A072VF80_MEDTR	Glucose-6-phosphate/phosphate translocator-like protein/Glucose-6-phosphate/phosphate translocator-like protein	GO:0006810
TraesCS2D02G464800	1.91784	6.22446	7.95923	0.00478429	0.212584	tr|G7IP56|G7IP56_MEDTR	Multidrug resistance protein ABC transporter family protein	GO:0006810,GO:0055085
TraesCS2A02G454800	2.34703	5.05374	7.95697	0.00479027	0.212584	AT4G17670.1	senescence-associated family protein (DUF581)
TraesCS1A02G278100	-3.3709	4.13311	7.95636	0.00479188	0.212584	tr|A0A1D5RV01|A0A1D5RV01_WHEAT/tr|A0A1D5RV01|A0A1D5RV01_WHEAT/tr|A0A1D5RV00|A0A1D5RV00_WHEAT	Arginyl-tRNA--protein transferase/Arginyl-tRNA--protein transferase/Arginyl-tRNA--protein transferase	GO:0016598,GO:0006420
TraesCS3D02G223300	-1.55622	8.02303	7.95228	0.00480268	0.212584	tr|A0A1D5WHU8|A0A1D5WHU8_WHEAT/tr|A0A1D5WHU9|A0A1D5WHU9_WHEAT/tr|A0A1D5WHU9|A0A1D5WHU9_WHEAT/tr|A0A1D5WHV0|A0A1D5WHV0_WHEAT	Carbonic anhydrase/Carbonic anhydrase/Carbonic anhydrase/Carbonic anhydrase	GO:0015976
TraesCS6B02G015000	-1.55683	7.58502	7.9483	0.00481324	0.212584	tr|A0A1E5V5X1|A0A1E5V5X1_9POAL	Ferredoxin--NADP reductase	GO:0055114
TraesCS7D02G516900	-2.10531	5.19982	7.94747	0.00481547	0.212584	tr|M8BZ56|M8BZ56_AEGTA	Chaperone protein dnaJ
TraesCS3D02G353600	2.04482	5.5786	7.94729	0.00481595	0.212584	tr|A0A0K9PV75|A0A0K9PV75_ZOSMR	Calcium-dependent lipid-binding domain-containing protein
TraesCS1B02G420100	-1.40221	9.29283	7.94569	0.0048202	0.212584	tr|B7FN63|B7FN63_MEDTR	Photosystem I reaction center subunit VI	GO:0015979
TraesCS2D02G525200	-5.31575	3.18185	7.94199	0.00483007	0.212685	tr|M8CYZ5|M8CYZ5_AEGTA	Programmed cell death protein 2-like protein
TraesCS7A02G462900	6.42778	2.60491	7.93975	0.00483606	0.212685	tr|A0A1D6BRP7|A0A1D6BRP7_WHEAT/tr|A0A1D6BRP7|A0A1D6BRP7_WHEAT	3-hydroxyisobutyrate dehydrogenase/3-hydroxyisobutyrate dehydrogenase	GO:0055114
TraesCS3A02G216200	-4.55463	3.40394	7.9305	0.00486083	0.213404	tr|K4JBP7|K4JBP7_MAIZE	MYB-related transcription factor
TraesCS6A02G412900	-2.42944	4.94065	7.92852	0.00486616	0.213404	tr|A0A076L4U3|A0A076L4U3_CICAR	Peroxidase	GO:0006979,GO:0055114
TraesCS1D02G124600	2.0277	5.40944	7.92603	0.00487286	0.213404	tr|A0A1E5WER8|A0A1E5WER8_9POAL/tr|A0A1E5WER8|A0A1E5WER8_9POAL	ER membrane protein complex subunit 1/ER membrane protein complex subunit 1
TraesCS4A02G273100	2.3562	4.92612	7.91888	0.00489216	0.213565	tr|B6U1I9|B6U1I9_MAIZE	Eukaryotic peptide chain release factor subunit 1-1	GO:0006415
TraesCS5D02G467300	4.60452	3.38679	7.91746	0.00489599	0.213565	AT4G12690.2	DUF868 family protein (DUF868)
TraesCS3D02G397700	3.74194	3.79603	7.91584	0.00490039	0.213565	tr|S5VL96|S5VL96_9FABA	Legume-specific protein
TraesCS1D02G187400	-6.25858	2.50382	7.90891	0.00491918	0.213565	tr|R9Q9C7|R9Q9C7_FRAVE/tr|D7M6L5|D7M6L5_ARALL/tr|D7M6L5|D7M6L5_ARALL	Protein kinase/Kinase family protein/Kinase family protein	GO:0006468
TraesCS4D02G033300	-2.06606	5.60529	7.9066	0.00492547	0.213565	tr|A0A061F284|A0A061F284_THECC	Myelin-associated oligodendrocyte basic protein isoform 1
TraesCS4B02G254700	2.19275	5.50726	7.90486	0.00493021	0.213565	tr|A0A061DHF3|A0A061DHF3_THECC	Phosphatase 2C family protein
TraesCS5D02G434100	2.24922	6.15377	7.904	0.00493256	0.213565	tr|Q0PGF2|Q0PGF2_RICCO	Chaperone protein dnaJ, putative	GO:0009408,GO:0006457
TraesCS5D02G464500	-4.18826	3.59679	7.9032	0.00493474	0.213565	tr|A0A103Y3U7|A0A103Y3U7_CYNCS	Calcium-binding EF-hand
TraesCS4B02G071500	2.14574	5.80757	7.90204	0.00493791	0.213565	tr|Q2NJZ0|Q2NJZ0_AYWBP/tr|Q2NJZ0|Q2NJZ0_AYWBP/tr|Q2NJZ0|Q2NJZ0_AYWBP/tr|Q2NJZ0|Q2NJZ0_AYWBP	Pyruvate dehydrogenase E1 component alpha subunit/Pyruvate dehydrogenase E1 component alpha subunit/Pyruvate dehydrogenase E1 component alpha subunit/Pyruvate dehydrogenase E1 component alpha subunit	GO:0008152
TraesCS6D02G180000	-4.5446	3.42779	7.89547	0.00495588	0.213768	tr|D7KE87|D7KE87_ARALL	High mobility group family protein
TraesCS5A02G269900	-4.83407	3.25429	7.89533	0.00495627	0.213768	sp|Q63Q01|RL10_BURPS	50S ribosomal protein L10
TraesCS2D02G031000	2.44141	5.28901	7.88096	0.00499581	0.215177	tr|A0A1D5UX72|A0A1D5UX72_WHEAT	Glycosyltransferase	GO:0008152
TraesCS1D02G207500	-4.73796	3.3734	7.87217	0.00502014	0.215928	tr|A0A0K9P963|A0A0K9P963_ZOSMR/tr|A0A0K9P963|A0A0K9P963_ZOSMR	DDB1-and CUL4-associated factor/DDB1-and CUL4-associated factor
TraesCS7A02G443400	-6.29095	2.45217	7.85908	0.00505662	0.216747	tr|A0A0K9P4K0|A0A0K9P4K0_ZOSMR	F-box and JmjC domain-containing protein
TraesCS5D02G243700	3.30883	4.10823	7.85876	0.0050575	0.216747	tr|C1E2Y9|C1E2Y9_MICCC	Mitochondrial carrier family
TraesCS3D02G207500	-4.22739	3.57024	7.85438	0.00506978	0.216747	tr|A0A1E5WA14|A0A1E5WA14_9POAL/tr|A0A1E5WA14|A0A1E5WA14_9POAL	Pentatricopeptide repeat-containing protein/Pentatricopeptide repeat-containing protein
TraesCS5A02G448900	3.19638	4.19859	7.85372	0.00507162	0.216747	tr|A0A061E7B5|A0A061E7B5_THECC	Actin cross-linking protein, putative
TraesCS7B02G311600	3.06812	4.55035	7.85295	0.00507379	0.216747	tr|Q4ZJ73|Q4ZJ73_HEVBR	12-oxophytodienoate reductase	GO:0055114
TraesCS5A02G103200	6.20825	2.68737	7.84483	0.00509663	0.217311	AT2G45500.5	AAA-type ATPase family protein
TraesCS5A02G306800	4.58954	3.43451	7.84333	0.00510086	0.217311	tr|M7YL63|M7YL63_TRIUA	DNA polymerase delta subunit 4	GO:0006260
TraesCS3D02G281800	-3.1381	4.15663	7.81613	0.0051782	0.220306	AT2G42770.1	Peroxisomal membrane 22 kDa (Mpv17/PMP22) family protein
TraesCS2D02G544200	-4.80096	3.23153	7.81193	0.00519025	0.220519	tr|N1R3Z8|N1R3Z8_AEGTA	Acyl-protein thioesterase 1
TraesCS4D02G228500	-3.10974	4.28629	7.80525	0.00520947	0.221035	AT1G09530.6	phytochrome interacting factor 3
TraesCS7B02G445700	-1.8382	5.79345	7.79374	0.00524275	0.221888	tr|M8BZ56|M8BZ56_AEGTA	Chaperone protein dnaJ
TraesCS1D02G392300	2.73414	4.49269	7.7934	0.00524374	0.221888	tr|F4JT13|F4JT13_ARATH	2-oxoglutarate (2OG) and Fe(II)-dependent oxygenase superfamily protein	GO:0055114
TraesCS5D02G459500	-4.56134	3.60848	7.78913	0.00525614	0.222113	tr|Q8VZH5|Q8VZH5_CAPAN	Receptor protein kinase-like protein	GO:0006468
TraesCS5B02G436500	2.95939	4.38716	7.78525	0.00526746	0.222291	tr|A0A1D5YXD9|A0A1D5YXD9_WHEAT	Glycosyltransferase	GO:0008152
TraesCS3D02G115800	1.97491	5.59261	7.77818	0.00528811	0.222862	tr|B7E4L2|B7E4L2_ORYSJ	cDNA clone:001-038-D11, full insert sequence
TraesCS4B02G023200	1.78789	6.47006	7.76722	0.00532029	0.223735	AT2G22880.1	VQ motif-containing protein
TraesCS7B02G482400	6.11776	2.76574	7.76626	0.00532312	0.223735	tr|U5GMK2|U5GMK2_POPTR	Chromodomain-helicase-DNA-binding family protein
TraesCS3A02G347500	1.57511	7.14464	7.76346	0.00533137	0.223782	tr|A0A191XX54|A0A191XX54_WHEAT	WRKY transcription factor	GO:0006355
TraesCS7B02G304000	6.23628	2.60884	7.75736	0.00534942	0.224239	tr|A0A0K9PDS7|A0A0K9PDS7_ZOSMR	Zinc finger-like protein
TraesCS3A02G138400	6.30428	2.58633	7.75211	0.00536497	0.22459	tr|M7YZZ7|M7YZZ7_TRIUA	Subtilisin-like protease	GO:0006508
TraesCS3A02G206400	2.01151	5.72212	7.74441	0.00538791	0.225249	tr|B1B5J2|B1B5J2_ORYSJ	Calmodulin-binding protein
TraesCS1B02G060000	4.4346	3.42559	7.73899	0.00540411	0.225625	tr|A0A1E5V7A2|A0A1E5V7A2_9POAL/tr|A0A1E5V7A2|A0A1E5V7A2_9POAL	E3 UFM1-protein ligase 1-like protein/E3 UFM1-protein ligase 1-like protein
TraesCS3B02G601600	-4.35942	3.91819	7.72793	0.00543731	0.226618	tr|I3QM92|I3QM92_HORVU	Metallothionein
TraesCS7B02G444600	4.90191	3.31144	7.72607	0.00544291	0.226618	AT4G13800.8	magnesium transporter NIPA (DUF803)	GO:0015693
TraesCS5A02G538700	2.62359	4.67123	7.72173	0.00545602	0.226618	tr|G7JW40|G7JW40_MEDTR	Matrix metalloproteinase	GO:0006508
TraesCS4A02G006200	2.59012	4.65887	7.72145	0.00545684	0.226618	tr|A0A1I9W028|A0A1I9W028_POPTO/tr|A0A061GCQ5|A0A061GCQ5_THECC/tr|A0A061GCQ5|A0A061GCQ5_THECC	Phosphoinositide phosphatase family protein/Phosphoinositide phosphatase family protein/Phosphoinositide phosphatase family protein
TraesCS7D02G504900	5.26051	3.0798	7.70967	0.00549259	0.227801	tr|A0A072U5A2|A0A072U5A2_MEDTR/tr|A0A072U5A2|A0A072U5A2_MEDTR/tr|A0A072U5A2|A0A072U5A2_MEDTR	Methyl-CpG-binding domain protein/Methyl-CpG-binding domain protein/Methyl-CpG-binding domain protein
TraesCS2B02G416200	-3.52885	3.88171	7.7056	0.00550497	0.228012	tr|N1R5B2|N1R5B2_AEGTA/tr|N1R5B2|N1R5B2_AEGTA	Ankyrin repeat and zinc finger domain-containing protein 1/Ankyrin repeat and zinc finger domain-containing protein 1
TraesCS4A02G233600	-1.57553	7.09542	7.69731	0.00553032	0.228759	tr|G7IB02|G7IB02_MEDTR	DUF1685 family protein
TraesCS2A02G166200	2.17426	5.13287	7.68754	0.00556035	0.229698	tr|B9IEB3|B9IEB3_POPTR	Calcium binding family protein
TraesCS2B02G225100	6.41065	2.58008	7.68017	0.00558308	0.230292	tr|G7ID72|G7ID72_MEDTR	Vacuole membrane-like protein
TraesCS3B02G277900	3.41944	4.12142	7.67812	0.00558943	0.230292	tr|A5A6P9|A5A6P9_TRIMO/tr|A5A6P9|A5A6P9_TRIMO	Protein phosphatase 2C/Protein phosphatase 2C
TraesCS6B02G386600	6.2693	2.56216	7.66994	0.00561485	0.231035	tr|A0A072UVS7|A0A072UVS7_MEDTR	Zinc finger CCCH-type with G patch domain protein
TraesCS5A02G019200	6.47401	2.7652	7.66515	0.00562974	0.231332	tr|M8C452|M8C452_AEGTA	Fatty acid 2-hydroxylase	GO:0055114,GO:0008610
TraesCS3D02G287400	-1.63672	6.49993	7.66043	0.00564451	0.231332	tr|A0A0K9NZ64|A0A0K9NZ64_ZOSMR	NADH-quinone oxidoreductase subunit B	GO:0055114
TraesCS1A02G263700	-4.26566	3.56172	7.66015	0.00564539	0.231332	tr|A0A059ZXH8|A0A059ZXH8_BOENI	NAC domain-containing protein	GO:0006355
TraesCS3B02G601800	-1.39305	9.46434	7.658	0.0056521	0.231332	tr|I3QM92|I3QM92_HORVU	Metallothionein
TraesCS2B02G514800	4.90162	3.22856	7.65487	0.00566192	0.231332	tr|O24147|O24147_TOBAC	Kinesin-like protein	GO:0007018,GO:0055114
TraesCS1B02G284200	3.68628	4.08309	7.65345	0.0056664	0.231332	tr|B9MZA3|B9MZA3_POPTR	U-box domain-containing family protein	GO:0016567
TraesCS2B02G306400	6.16385	2.65357	7.63989	0.00570915	0.23249	tr|C3W8N1|C3W8N1_HORVV	Alpha-amylase	GO:0005975
TraesCS7B02G309900	1.79564	6.02258	7.63964	0.00570992	0.23249	tr|A9RAB3|A9RAB3_WHEAT	Mitogen-activated protein kinase	GO:0006468
TraesCS2D02G456500	4.38824	3.74639	7.6374	0.00571703	0.23249	tr|B6V8G2|B6V8G2_HELAN	U-box domain-containing protein	GO:0016567
TraesCS5B02G404000	2.22125	5.30673	7.62788	0.00574729	0.233417	tr|A0A061E245|A0A061E245_THECC/tr|A0A061E245|A0A061E245_THECC	Phosphatase 2C family protein/Phosphatase 2C family protein
TraesCS5B02G108300	-2.68813	4.48636	7.61965	0.00577356	0.234181	tr|A0A199US68|A0A199US68_ANACO	Upstream activation factor subunit spp27
TraesCS6D02G129900	2.87146	4.43105	7.61728	0.00578116	0.234185	tr|G7IJ71|G7IJ71_MEDTR	Receptor-like kinase	GO:0006468
TraesCS7A02G335200	6.35962	2.54847	7.60913	0.00580734	0.234785	tr|A0A0K9P479|A0A0K9P479_ZOSMR	Flap endonuclease 1	GO:0006281
TraesCS7A02G203900	1.52757	7.66231	7.60801	0.00581095	0.234785	tr|G7J9C3|G7J9C3_MEDTR	Nudix hydrolase-like protein
TraesCS1A02G425700	-4.42603	3.5846	7.60197	0.00583046	0.23527	tr|G7JKD3|G7JKD3_MEDTR	Transducin/WD40 repeat protein
TraesCS5B02G491500	2.98957	4.52378	7.59743	0.00584516	0.235559	tr|Q43655|Q43655_WHEAT	Actin depolymerizing factor
TraesCS6B02G440500	3.59901	3.83085	7.59495	0.00585319	0.235579	tr|M7ZDY1|M7ZDY1_TRIUA	rRNA 2'-O-methyltransferase fibrillarin 2	GO:0008033,GO:0006364
TraesCS6B02G300900	6.23476	2.60578	7.59219	0.00586217	0.235638	tr|M8B109|M8B109_TRIUA	ATPase family AAA domain-containing protein 3
TraesCS6D02G358100	1.83831	5.87581	7.58662	0.00588033	0.236065	tr|B9H236|B9H236_POPTR	Oxidoreductase family protein	GO:0055114
TraesCS5D02G363500	4.16864	3.87488	7.57394	0.00592181	0.237426	tr|A0A1D5ZRN7|A0A1D5ZRN7_WHEAT	Sulfotransferase
TraesCS2D02G347500	4.88439	3.21132	7.5694	0.00593676	0.237485	tr|Q9SCA1|Q9SCA1_LOTJA	Calcium-binding protein
TraesCS3A02G266100	6.29949	2.60769	7.56888	0.00593846	0.237485	tr|M8A8L2|M8A8L2_TRIUA/tr|M8A8L2|M8A8L2_TRIUA	Glycosylphosphatidylinositol anchor attachment 1 protein/Glycosylphosphatidylinositol anchor attachment 1 protein
TraesCS2B02G119300	3.66751	4.19295	7.56604	0.00594783	0.237523	tr|G7KKY6|G7KKY6_MEDTR/tr|G7KKY6|G7KKY6_MEDTR	Pro-resilin, putative/Pro-resilin, putative
TraesCS7D02G323100	2.45373	4.88345	7.564	0.00595457	0.237523	tr|M8BXW6|M8BXW6_AEGTA	Tubby-like F-box protein
TraesCS4A02G357200	2.50445	4.64223	7.56075	0.00596531	0.237648	tr|A0A1E5UTS2|A0A1E5UTS2_9POAL	Electron transfer flavoprotein subunit alpha, mitochondrial
TraesCS6B02G297000	-2.01478	5.36553	7.5559	0.00598139	0.237986	tr|F6I0X6|F6I0X6_VITVI/tr|F6I0X6|F6I0X6_VITVI	Methyltransferase/Methyltransferase	GO:0032259,GO:0008152,GO:0010189
TraesCS7B02G188000	2.69142	4.5136	7.54391	0.00602131	0.238548	tr|E9M5R6|E9M5R6_WHEAT/tr|E9M5R6|E9M5R6_WHEAT/tr|E9M5R6|E9M5R6_WHEAT/tr|E9M5R6|E9M5R6_WHEAT	LHY/LHY/LHY/LHY
TraesCS5D02G388500	5.18327	3.17675	7.54291	0.00602468	0.238548	tr|M7ZYU9|M7ZYU9_TRIUA	E3 ubiquitin protein ligase DRIP2
TraesCS5A02G235600	6.325	2.52787	7.54269	0.00602541	0.238548	tr|G8E493|G8E493_ORYSI/tr|G8E493|G8E493_ORYSI	Annexin/Annexin
TraesCS3D02G180900	1.49155	7.82415	7.54219	0.00602708	0.238548	tr|E3W6T3|E3W6T3_SESPO	Late embryogenesis abundant protein	GO:0006950
TraesCS4B02G260400	-5.83911	2.44444	7.53988	0.00603482	0.238548	tr|A0A1D6RXF9|A0A1D6RXF9_WHEAT	SURF1-like protein
TraesCS5B02G516800	6.33478	2.59137	7.53568	0.0060489	0.238548	tr|B6TTK3|B6TTK3_MAIZE	Harpin-induced protein
TraesCS1B02G140800	-2.81611	4.41105	7.53519	0.00605054	0.238548	AT4G02210.2	Myb/SANT-like DNA-binding domain protein
TraesCS3D02G232400	-5.0531	3.26186	7.53147	0.00606305	0.238548	tr|F4IGV3|F4IGV3_ARATH/tr|A0A061GDQ9|A0A061GDQ9_THECC	Maternal effect embryo arrest 18 protein/Maternal effect embryo arrest 18
TraesCS5A02G126100	5.17689	3.05799	7.53116	0.00606408	0.238548	tr|A0A1D5YQ93|A0A1D5YQ93_WHEAT	HVA22-like protein
TraesCS7A02G103500	-4.2528	3.76781	7.52492	0.00608511	0.238749	tr|A0A1D6BZX8|A0A1D6BZX8_WHEAT	Xyloglucan endotransglucosylase/hydrolase	GO:0042546,GO:0005975,GO:0010411,GO:0006073
TraesCS3B02G222400	-3.44127	3.97539	7.52453	0.00608643	0.238749	tr|M8CB47|M8CB47_AEGTA	CRS2-associated factor 1, chloroplastic
TraesCS5D02G307000	1.48528	7.44701	7.52149	0.00609671	0.238749	tr|A0A0K9PSM6|A0A0K9PSM6_ZOSMR	Mitochondrial carrier protein	GO:0006839
TraesCS1D02G106400	-5.95992	2.30186	7.51965	0.00610295	0.238749	tr|A0A1D1XTE5|A0A1D1XTE5_9ARAE/tr|A0A1D1XTE5|A0A1D1XTE5_9ARAE	tRNA (Guanine(26)-N(2))-dimethyltransferase/tRNA (Guanine(26)-N(2))-dimethyltransferase
TraesCS7A02G528700	-2.47528	4.61189	7.51753	0.00611015	0.238749	tr|M8BZ56|M8BZ56_AEGTA	Chaperone protein dnaJ
TraesCS6D02G280400	-4.31061	3.48213	7.51612	0.00611493	0.238749	sp|Q46WZ2|MURD_CUPPJ	UDP-N-acetylmuramoylalanine--D-glutamate ligase
TraesCS3A02G531300	-1.386	9.00449	7.51295	0.00612571	0.238872	tr|I3QM91|I3QM91_HORVU	Metallothionein
TraesCS5B02G517200	5.17081	3.04115	7.51006	0.00613554	0.238958	tr|B6T417|B6T417_MAIZE	IAA-amino acid hydrolase ILR1	GO:0008152
TraesCS2A02G161700	2.87208	4.63795	7.50711	0.00614557	0.239051	AT5G63930.1	Leucine-rich repeat protein kinase family protein
TraesCS5A02G264800	-5.83524	2.3371	7.50244	0.00616156	0.239376	tr|A0A0K9PC85|A0A0K9PC85_ZOSMR	Basic helix-loop-helix (BHLH) DNA-binding superfamily
TraesCS6A02G206600	-1.98325	5.60001	7.49778	0.00617753	0.239699	tr|A0A0F7GY02|A0A0F7GY02_9ASPA	Photosynthetic NDH subcomplex L 2	GO:0015979
TraesCS5D02G516700	-4.49094	3.47598	7.49506	0.00618686	0.239764	tr|A0A1D6S5M2|A0A1D6S5M2_WHEAT	Photosystem II reaction center Psb28 protein	GO:0015979
TraesCS2B02G330100	-1.83785	5.85634	7.48962	0.00620556	0.240191	AT4G10300.1	RmlC-like cupins superfamily protein
TraesCS5A02G165700	-1.39232	10.0015	7.48605	0.00621787	0.240371	tr|M8AWL2|M8AWL2_AEGTA	Ribulose bisphosphate carboxylase small chain
TraesCS4D02G107400	-1.53035	7.16444	7.47387	0.00626007	0.241704	tr|W5ETU1|W5ETU1_WHEAT	Fructose-bisphosphate aldolase	GO:0006096
TraesCS6A02G355400	6.20454	2.556	7.46731	0.00628294	0.242288	tr|A0A072UZB2|A0A072UZB2_MEDTR	Myosin heavy chain-like protein, putative
TraesCS1A02G390500	1.59192	7.04804	7.4619	0.00630183	0.242717	tr|A0A199ULJ4|A0A199ULJ4_ANACO	Protein PLANT CADMIUM RESISTANCE 2
TraesCS5B02G000400	-3.80266	3.72679	7.4578	0.00631621	0.242972	tr|C3TX70|C3TX70_BRASY/tr|C3TX70|C3TX70_BRASY	Protein kinase/Protein kinase	GO:0006468
TraesCS7B02G280300	6.36005	2.54769	7.45284	0.00633363	0.243343	tr|A0A0K9NM22|A0A0K9NM22_ZOSMR/tr|A0A0K9NM22|A0A0K9NM22_ZOSMR/tr|A0A0K9NM22|A0A0K9NM22_ZOSMR	ABC transporter G family member/ABC transporter G family member/ABC transporter G family member
TraesCS5A02G533900	-1.86357	5.67465	7.44696	0.00635436	0.243841	tr|A0A072TYH1|A0A072TYH1_MEDTR	Basic helix loop helix (BHLH) family transcription factor
TraesCS6B02G303300	2.21906	5.08231	7.44457	0.00636281	0.243866	tr|B6T5C5|B6T5C5_MAIZE/tr|B6T5C5|B6T5C5_MAIZE	TBC domain containing protein/TBC domain containing protein
TraesCS2D02G203400	3.56295	4.02865	7.44102	0.00637539	0.24405	AT1G11950.3	Transcription factor jumonji (jmjC) domain-containing protein
TraesCS2B02G101600	-3.27444	4.74887	7.43716	0.00638907	0.244275	tr|G7J2C5|G7J2C5_MEDTR	Trichome birefringence-like protein
TraesCS5A02G220600	1.48835	8.46601	7.4335	0.00640208	0.24447	tr|A0A072V357|A0A072V357_MEDTR	Tetraspanin family protein
TraesCS2B02G216400	-2.00786	5.46407	7.43064	0.00641226	0.24447	tr|C6KJC4|C6KJC4_9BRYO	Aldehyde dehydrogenase	GO:0055114,GO:0008152
TraesCS2B02G393700	-5.2085	2.9031	7.42705	0.00642505	0.24447	tr|B3H4W6|B3H4W6_ARATH	E3 ubiquitin-protein ligase, putative (DUF177)
TraesCS4A02G110100	1.76766	6.22769	7.42599	0.00642886	0.24447	AT2G30020.1	Protein phosphatase 2C family protein
TraesCS5D02G474200	-2.00389	5.5609	7.42477	0.00643321	0.24447	tr|A0A0F7GXY7|A0A0F7GXY7_9ROSI	Photosynthetic NDH subcomplex L 3	GO:0015979
TraesCS6B02G220700	3.5946	3.9668	7.42102	0.00644664	0.244683	AT3G26670.4/AT3G26670.4/AT3G26670.4/AT3G26670.4/AT3G26670.4/AT3G26670.4/AT3G26670.4/AT3G26670.4	magnesium transporter, putative (DUF803)/magnesium transporter, putative (DUF803)/magnesium transporter, putative (DUF803)/magnesium transporter, putative (DUF803)/magnesium transporter, putative (DUF803)/magnesium transporter, putative (DUF803)/magnesium transporter, putative (DUF803)/magnesium transporter, putative (DUF803)	GO:0015693
TraesCS7D02G316100	3.93686	3.81755	7.41701	0.00646103	0.244932	tr|A0A061F6L1|A0A061F6L1_THECC	Kinase superfamily protein	GO:0006468
TraesCS7D02G422400	-2.28362	4.90684	7.41247	0.00647733	0.245253	tr|A0A0K0N4A2|A0A0K0N4A2_LEYCH	Freezing-induced 1
TraesCS4D02G180100	6.17199	2.49639	7.40683	0.00649768	0.245323	tr|Q10M91|Q10M91_ORYSJ	VQ motif family protein, expressed
TraesCS2B02G182300	6.19273	2.60375	7.40594	0.00650088	0.245323	tr|A0A061EHX5|A0A061EHX5_THECC	RING/U-box superfamily protein, putative
TraesCS3A02G417200	2.7673	4.46726	7.40545	0.00650266	0.245323	tr|B9RKT3|B9RKT3_RICCO/tr|B9RKT3|B9RKT3_RICCO	Aldehyde dehydrogenase, putative/Aldehyde dehydrogenase, putative	GO:0055114,GO:0008152
TraesCS7A02G232700	-2.02789	5.60098	7.39793	0.00652991	0.246054	tr|Q67VQ4|Q67VQ4_ORYSJ/tr|Q67VQ4|Q67VQ4_ORYSJ	BolA-like/BolA-like
TraesCS7D02G327700	-1.69281	6.15737	7.39514	0.00654002	0.246139	tr|A0A0K9P6K0|A0A0K9P6K0_ZOSMR	30S ribosomal protein S31
TraesCS6D02G288000	1.79072	5.86849	7.39139	0.00655369	0.246357	tr|F4K891|F4K891_ARATH	NHL domain-containing protein
TraesCS4A02G005400	1.71055	6.16549	7.388	0.00656603	0.246504	tr|I6MBV0|I6MBV0_JATCU	Ethylene-responsive transcription factor	GO:0006355
TraesCS4B02G202900	-3.82627	3.67527	7.38601	0.00657333	0.246504	tr|A0A061EZD3|A0A061EZD3_THECC/tr|A0A061EZD3|A0A061EZD3_THECC	Plant protein 1589 of Uncharacterized protein function/Plant protein 1589 of Uncharacterized protein function
TraesCS3D02G439100	1.59313	6.62301	7.3835	0.00658248	0.246552	AT1G13390.2	translocase subunit seca
TraesCS2B02G417900	5.01185	3.15126	7.37926	0.00659802	0.246838	tr|A0A1D5U328|A0A1D5U328_WHEAT	Protein DETOXIFICATION	GO:0006855,GO:0055085
TraesCS7D02G029700	2.96651	4.50943	7.3735	0.0066192	0.247335	tr|L0ATQ4|L0ATQ4_POPTO	Cellulose synthase-like protein	GO:0030244
TraesCS2A02G384200	-2.19382	5.21508	7.36721	0.0066424	0.247906	AT4G13670.1	plastid transcriptionally active 5
TraesCS2D02G587900	2.06141	5.54632	7.36338	0.00665657	0.248139	tr|A0A1D5UR71|A0A1D5UR71_WHEAT	rRNA N-glycosidase	GO:0017148
TraesCS1B02G376900	4.31738	3.51406	7.35762	0.00667793	0.248478	tr|C1EA83|C1EA83_MICCC	Mitochondrial carrier family	GO:0006810,GO:0055085
TraesCS5A02G465000	-2.31186	4.85096	7.35425	0.00669043	0.248478	tr|A0A1D5YCN6|A0A1D5YCN6_WHEAT	Mitochondrial Rho GTPase	GO:0007264,GO:0007005
TraesCS4A02G204000	2.44767	4.78071	7.35345	0.0066934	0.248478	tr|A0A1D5X9I3|A0A1D5X9I3_WHEAT/tr|A0A1D5X9I3|A0A1D5X9I3_WHEAT	Methylthioribose-1-phosphate isomerase/Methylthioribose-1-phosphate isomerase	GO:0044249,GO:0044237
TraesCS7B02G054400	-1.5899	6.52921	7.35238	0.0066974	0.248478	tr|A0A1D6CIU7|A0A1D6CIU7_WHEAT	Glutathione peroxidase	GO:0006979,GO:0055114
TraesCS4B02G133200	-2.84169	4.39781	7.34992	0.00670659	0.248525	tr|B9ST46|B9ST46_RICCO/tr|B9ST46|B9ST46_RICCO	DNA-directed RNA polymerase II, putative/DNA-directed RNA polymerase II, putative	GO:0006351
TraesCS4A02G031500	2.99086	4.22168	7.34633	0.00671997	0.248562	tr|N1QVE6|N1QVE6_AEGTA	3-ketoacyl-CoA synthase	GO:0006633,GO:0008152
TraesCS6B02G065300	-2.65935	4.46983	7.3454	0.00672346	0.248562	tr|A0A0F7GZM4|A0A0F7GZM4_9ASPA	Chlororespiratory reduction 6
TraesCS2A02G317900	3.79222	4.00403	7.32457	0.00680182	0.250881	tr|A0A1D1XNC6|A0A1D1XNC6_9ARAE	Dihydrofolate reductase
TraesCS6D02G307800	6.18172	2.47351	7.32226	0.00681057	0.250881	tr|D7LF78|D7LF78_ARALL	Auxin-responsive family protein	GO:0009733
TraesCS4D02G055700	1.95093	5.7597	7.3222	0.00681081	0.250881	tr|M8CRM6|M8CRM6_AEGTA	Anthocyanin 5-aromatic acyltransferase
TraesCS4D02G199500	-2.03194	5.64271	7.32023	0.00681826	0.250881	tr|B6SUJ0|B6SUJ0_MAIZE	50S ribosomal protein L10	GO:0042254
TraesCS3B02G104200	6.22087	2.46688	7.30639	0.00687098	0.252525	tr|A0A199UYW9|A0A199UYW9_ANACO	Sec-independent protein translocase protein TatB
TraesCS3A02G212700	5.19062	3.03562	7.29849	0.00690127	0.252723	tr|A0A1D1Z361|A0A1D1Z361_9ARAE	Zinc finger FYVE domain-containing protein 26
TraesCS7B02G247500	-2.26861	4.89531	7.29668	0.00690822	0.252723	tr|B6T2N3|B6T2N3_MAIZE/tr|B6T2N3|B6T2N3_MAIZE	Peptide methionine sulfoxide reductase msrB/Peptide methionine sulfoxide reductase msrB	GO:0055114
TraesCS2D02G314300	-5.41568	2.82052	7.29638	0.00690937	0.252723	AT4G08510.1/AT4G08510.2/AT4G08510.2	mediator of RNA polymerase II transcription subunit-like protein/mediator of RNA polymerase II transcription subunit-like protein/mediator of RNA polymerase II transcription subunit-like protein
TraesCS3D02G253700	6.01017	2.6315	7.29528	0.00691359	0.252723	tr|A0A0K9PZ13|A0A0K9PZ13_ZOSMR/tr|A0A060D780|A0A060D780_MAIZE	Basic helix-loop-helix (BHLH) family transcription factor/BHLH transcription factor
TraesCS2B02G482500	4.2678	4.07544	7.29136	0.00692872	0.252723	tr|Q40033|Q40033_HORVU	BLT14.2 protein
TraesCS5D02G481500	-1.80575	5.78098	7.29118	0.00692939	0.252723	tr|B4FZB4|B4FZB4_MAIZE	50S ribosomal protein L17	GO:0006412
TraesCS7D02G086400	-4.47286	3.3592	7.28892	0.00693812	0.252723	tr|W5IA63|W5IA63_WHEAT	Superoxide dismutase	GO:0006801,GO:0055114
TraesCS7A02G510000	-3.83275	3.8042	7.28434	0.00695581	0.252723	tr|R7W623|R7W623_AEGTA	Lysosomal Pro-X carboxypeptidase	GO:0006508
TraesCS2B02G435300	-5.95345	2.24903	7.28252	0.00696288	0.252723	tr|G7L8K4|G7L8K4_MEDTR	Receptor-like kinase	GO:0006468
TraesCS5B02G246600	-5.95345	2.24903	7.28252	0.00696288	0.252723	tr|A0A1D1ZLG4|A0A1D1ZLG4_9ARAE	2-oxoglutarate/malate translocator, chloroplastic	GO:0055085,GO:0006814
TraesCS5A02G190000	-1.69641	6.1573	7.2804	0.00697108	0.252723	tr|A0A1D5YB76|A0A1D5YB76_WHEAT	Trehalose 6-phosphate phosphatase	GO:0005992
TraesCS7D02G504000	2.69101	4.50046	7.27985	0.00697323	0.252723	tr|A0A061EBN2|A0A061EBN2_THECC	NHL domain-containing protein, putative
TraesCS4A02G095800	2.02846	5.52212	7.276	0.00698818	0.252972	tr|A0A0K9NMJ4|A0A0K9NMJ4_ZOSMR	RING/U-box superfamily protein
TraesCS6D02G002300	4.67624	3.54818	7.26978	0.00701243	0.253557	sp|P93194|RPK1_IPONI	Receptor-like protein kinase	GO:0006468
TraesCS2B02G448100	1.62442	7.12052	7.26638	0.00702573	0.253745	tr|V5QP37|V5QP37_MOMCH	Ethylene-responsive transcription factor	GO:0006355
TraesCS4A02G405900	2.0682	5.12784	7.25963	0.0070522	0.25437	tr|A0A1J3GMW2|A0A1J3GMW2_NOCCA	UPF0503 protein, chloroplastic
TraesCS2D02G079600	-5.36622	2.7913	7.25782	0.00705929	0.25437	tr|A7J5U1|A7J5U1_WHEAT/tr|A7J5U1|A7J5U1_WHEAT/tr|A7J5U1|A7J5U1_WHEAT/tr|A7J5U1|A7J5U1_WHEAT/tr|A7J5U1|A7J5U1_WHEAT/tr|A7J5U1|A7J5U1_WHEAT/tr|A7J5U1|A7J5U1_WHEAT	Pseudo-response regulator/Pseudo-response regulator/Pseudo-response regulator/Pseudo-response regulator/Pseudo-response regulator/Pseudo-response regulator/Pseudo-response regulator	GO:0000160
TraesCS2A02G407700	-1.44437	7.70471	7.24481	0.00711063	0.255446	tr|A0ZV97|A0ZV97_HORVU/tr|A0ZV97|A0ZV97_HORVU	Aquaporin/Aquaporin	GO:0006810
TraesCS5D02G257800	-5.82767	2.21591	7.24405	0.00711362	0.255446	tr|A0A061FGW8|A0A061FGW8_THECC	Ubiquitin carboxyl-terminal hydrolase family protein
TraesCS7D02G517500	-5.82767	2.21591	7.24405	0.00711362	0.255446	AT3G44810.1/AT3G44810.1/AT3G44810.1	F-box family protein/F-box family protein/F-box family protein
TraesCS1A02G194800	3.16196	4.01588	7.23697	0.00714175	0.255886	tr|Q336N9|Q336N9_ORYSJ	(RAP Annotation release2) NERD domain containing protein
TraesCS2D02G489200	1.47779	7.41941	7.23685	0.00714222	0.255886	tr|M8CLX2|M8CLX2_AEGTA/tr|A0A1J6IJK6|A0A1J6IJK6_NICAT	Beta-fructofuranosidase, insoluble isoenzyme 7/Beta-fructofuranosidase, insoluble isoenzyme 1	GO:0005975
TraesCS2D02G572300	-1.66161	6.17233	7.23091	0.00716587	0.25644	tr|B7FMT1|B7FMT1_MEDTR	30S ribosomal protein S17	GO:0006412
TraesCS2A02G388100	-5.21919	2.87695	7.22605	0.00718531	0.256842	tr|I6XGM5|I6XGM5_MAIZE/tr|I6XGM5|I6XGM5_MAIZE	Required to maintain repression 2/Required to maintain repression 2
TraesCS2B02G308100	5.21101	2.99542	7.21779	0.00721845	0.257217	tr|A0A1E5V7A0|A0A1E5V7A0_9POAL	UPF0496 protein
TraesCS4A02G329300	4.27485	3.47904	7.21775	0.0072186	0.257217	tr|A0A1E5W0W4|A0A1E5W0W4_9POAL	U2 small nuclear ribonucleoprotein A
TraesCS4A02G429000	4.14965	3.67453	7.2139	0.00723412	0.257217	tr|A0A1D1XW49|A0A1D1XW49_9ARAE	BON1-associated protein 2
TraesCS4B02G093600	6.07657	2.57506	7.21356	0.0072355	0.257217	tr|A0A072VDM7|A0A072VDM7_MEDTR/tr|A0A072VDM7|A0A072VDM7_MEDTR/tr|A0A072VDM7|A0A072VDM7_MEDTR	RING-finger E3 ubiquitin ligase, putative/RING-finger E3 ubiquitin ligase, putative/RING-finger E3 ubiquitin ligase, putative
TraesCS7A02G478600	2.86712	4.32494	7.21304	0.00723758	0.257217	tr|A0A199VX84|A0A199VX84_ANACO/tr|A0A199VX84|A0A199VX84_ANACO	DUF21 domain-containing protein/DUF21 domain-containing protein
TraesCS7B02G208800	4.39921	3.38868	7.21118	0.00724509	0.257217	tr|A0A1J6IVT0|A0A1J6IVT0_NICAT	Mediator of rna polymerase ii transcription subunit 21
TraesCS4A02G025500	1.89124	5.57162	7.20828	0.00725679	0.257341	tr|A0A072U2B1|A0A072U2B1_MEDTR	DUF506 family protein
TraesCS1B02G060900	2.13309	5.26362	7.20228	0.00728112	0.257911	tr|G7J8G7|G7J8G7_MEDTR	5'-methylthioadenosine/S-adenosylhomocysteine nucleosidase	GO:0009116
TraesCS1D02G208800	-5.22752	2.84338	7.19581	0.00730741	0.258308	tr|A0A0C9RPH1|A0A0C9RPH1_9SPER	TSA: Wollemia nobilis Ref_Wollemi_Transcript_5463_1093 transcribed RNA sequence
TraesCS1B02G187700	6.25488	2.53593	7.19546	0.00730882	0.258308	tr|B6U5J1|B6U5J1_MAIZE	N-acetyltransferase
TraesCS3A02G428500	4.22236	3.58521	7.18768	0.0073406	0.258786	AT3G50150.1	transmembrane protein, putative (DUF247)
TraesCS2D02G169700	-3.38496	4.03947	7.18449	0.00735363	0.258786	AT2G43410.4/tr|B9SZR9|B9SZR9_RICCO/tr|Q6AVF4|Q6AVF4_ORYSJ/tr|B9SZR9|B9SZR9_RICCO/tr|Q6AVF4|Q6AVF4_ORYSJ	RNA binding protein/Serine/arginine rich splicing factor, putative/Arginine/serine-rich splicing factor, putative, expressed/Serine/arginine rich splicing factor, putative/Arginine/serine-rich splicing factor, putative, expressed
TraesCS4B02G193200	2.0174	5.26475	7.18443	0.0073539	0.258786	tr|Q8S4W9|Q8S4W9_MAIZE/tr|Q8S4W9|Q8S4W9_MAIZE	Pyruvate decarboxylase/Pyruvate decarboxylase
TraesCS1B02G116700	-2.74935	4.35668	7.18311	0.0073593	0.258786	tr|W9S0P5|W9S0P5_9ROSA/tr|W9S0P5|W9S0P5_9ROSA	Serine/threonine-protein kinase ATM/Serine/threonine-protein kinase ATM
TraesCS5B02G358900	3.68923	3.70526	7.17666	0.0073858	0.258786	tr|M8BNM6|M8BNM6_AEGTA	Protein ELC	GO:0015031,GO:0006464
TraesCS4D02G298300	6.07588	2.46989	7.17572	0.00738969	0.258786	tr|Q9AVS3|Q9AVS3_PEA	Trypsin inhibitor
TraesCS6D02G113500	1.73861	6.02514	7.17456	0.00739444	0.258786	tr|A0A061F1P4|A0A061F1P4_THECC	Late embryogenesis abundant (LEA) hydroxyproline-rich glycoprotein family, putative
TraesCS4B02G083600	-2.28746	4.93985	7.17419	0.00739598	0.258786	tr|A0A0F7GY58|A0A0F7GY58_9ROSI	NAD(P)H dehydrogenase subunit 48
TraesCS6A02G408100	-5.7245	2.26004	7.17401	0.00739671	0.258786	AT1G67390.1	F-box family protein
TraesCS5D02G501100	6.07346	2.44053	7.16905	0.00741722	0.259214	tr|B9HC74|B9HC74_POPTR	Kinase family protein	GO:0006468
TraesCS5D02G455500	6.20182	2.44152	7.16451	0.00743599	0.25958	tr|A0A061E6J7|A0A061E6J7_THECC	Kinase, putative	GO:0006468
TraesCS4A02G238500	2.40988	4.81561	7.16102	0.00745049	0.259627	tr|A0A072UBM7|A0A072UBM7_MEDTR	Adenine/guanine permease	GO:0006810,GO:0055085
TraesCS5B02G394400	4.91857	3.15097	7.16019	0.00745393	0.259627	tr|A0A059LLV3|A0A059LLV3_9CHLO/tr|A0A059LLV3|A0A059LLV3_9CHLO/tr|A0A059LLV3|A0A059LLV3_9CHLO	Protein kinase/Protein kinase/Protein kinase	GO:0006468
TraesCS2D02G006500	3.92349	4.19504	7.15749	0.00746514	0.259729	tr|Q9AVM3|Q9AVM3_WHEAT	Cytochrome P450	GO:0055114
TraesCS2D02G368700	-1.57656	6.62377	7.15463	0.00747708	0.259855	tr|M0UPH4|M0UPH4_HORVV	Thioredoxin	GO:0006662,GO:0045454
TraesCS1B02G242500	6.15216	2.41851	7.1479	0.00750516	0.259985	tr|I1NJ37|I1NJ37_SOYBN/tr|I1NJ37|I1NJ37_SOYBN	Phospholipase D/Phospholipase D
TraesCS5D02G140900	3.36715	4.85858	7.1479	0.0075052	0.259985	tr|M0V1H8|M0V1H8_HORVV	Glycosyltransferase	GO:0008152
TraesCS2A02G386400	2.23453	4.94716	7.14771	0.00750599	0.259985	tr|Q6H664|Q6H664_ORYSJ	Auxin-responsive protein-like	GO:0009733
TraesCS5D02G317100	-1.77906	5.99963	7.14579	0.00751402	0.259985	tr|A0JBZ6|A0JBZ6_LOLPR	CRT-binding factor	GO:0006355
TraesCS1D02G144400	1.95667	5.40435	7.14213	0.00752935	0.260228	tr|G7K9S8|G7K9S8_MEDTR	Plant/T7N9-9 protein
TraesCS3B02G575500	1.84094	5.76974	7.13954	0.00754025	0.260318	tr|S8DQY0|S8DQY0_9LAMI	Progesterone 5-beta-reductase
TraesCS3B02G355800	6.13589	2.42156	7.13186	0.00757263	0.261115	tr|A0A1E5VMV6|A0A1E5VMV6_9POAL	Pentatricopeptide repeat-containing protein
TraesCS1D02G394700	1.72276	6.38108	7.13011	0.00758002	0.261115	tr|B6SX68|B6SX68_MAIZE	60S ribosomal protein L37a	GO:0006412
TraesCS3D02G355500	6.02177	2.57213	7.12051	0.00762069	0.261804	tr|W9RUI2|W9RUI2_9ROSA	Two-component response regulator
TraesCS2A02G193800	-2.494	4.66926	7.11912	0.0076266	0.261804	tr|G7JGR1|G7JGR1_MEDTR/tr|G7JGR1|G7JGR1_MEDTR	Fatty-acid desaturase/Fatty-acid desaturase	GO:0006629
TraesCS4B02G223400	-1.94583	5.27979	7.11803	0.00763125	0.261804	tr|A0A061DZH3|A0A061DZH3_THECC/tr|A0A061DZH3|A0A061DZH3_THECC	Calcium-binding EF-hand family protein/Calcium-binding EF-hand family protein
TraesCS3B02G276000	6.12393	2.48042	7.11751	0.00763347	0.261804	tr|A0A0K9Q0H1|A0A0K9Q0H1_ZOSMR/tr|A0A0K9Q0H1|A0A0K9Q0H1_ZOSMR/tr|A0A0K9Q0H1|A0A0K9Q0H1_ZOSMR/tr|A0A0K9Q0H1|A0A0K9Q0H1_ZOSMR	IQ domain-containing protein/IQ domain-containing protein/IQ domain-containing protein/IQ domain-containing protein
TraesCS3A02G422600	-1.55321	6.81759	7.11447	0.00764642	0.261961	tr|Q3HVL3|Q3HVL3_SOLTU	RNA binding protein-like protein
TraesCS7B02G364400	6.11416	2.43195	7.11102	0.00766115	0.261981	tr|M8BZK3|M8BZK3_AEGTA/tr|M8BZK3|M8BZK3_AEGTA	Disease resistance protein RPM1/Disease resistance protein RPM1
TraesCS5B02G318100	2.81714	4.6107	7.1101	0.00766508	0.261981	tr|R4WHE2|R4WHE2_9POAL/tr|R4WHE2|R4WHE2_9POAL	Cytochrome P450/Cytochrome P450	GO:0055114
TraesCS7D02G154400	5.98304	2.54257	7.10846	0.00767209	0.261981	tr|M7YJ72|M7YJ72_TRIUA/AT2G19440.2	DEAD-box ATP-dependent RNA helicase 52A/O-Glycosyl hydrolases family 17 protein
TraesCS5B02G315700	-5.85954	2.17868	7.10607	0.00768235	0.262045	tr|M8AUN0|M8AUN0_AEGTA	UDP-glucose 4-epimerase	GO:0006012
TraesCS6B02G169700	2.16426	5.71975	7.10373	0.00769237	0.262101	tr|A0A1D6AVL9|A0A1D6AVL9_WHEAT	4-hydroxyphenylpyruvate dioxygenase	GO:0055114,GO:0009072
TraesCS5A02G491800	2.80972	4.51729	7.09602	0.00772554	0.262945	tr|B6T7D5|B6T7D5_MAIZE	Cell growth defect factor 2
TraesCS7D02G181500	-3.53423	3.82306	7.08883	0.00775657	0.263574	tr|A0A199UG08|A0A199UG08_ANACO/tr|A0A199UG08|A0A199UG08_ANACO	Oxidation resistance protein 1/Oxidation resistance protein 1
TraesCS1D02G204800	2.14045	5.10894	7.08556	0.00777077	0.263574	tr|A0A1E5VU75|A0A1E5VU75_9POAL	Protein PLASTID MOVEMENT IMPAIRED 1
TraesCS1B02G259600	-2.77029	4.38202	7.08418	0.00777674	0.263574	tr|A0A1D1YMV4|A0A1D1YMV4_9ARAE	Chaperone protein DnaJ
TraesCS2D02G111700	2.3308	4.69491	7.08396	0.00777768	0.263574	tr|Q69L71|Q69L71_ORYSJ	Hypoxia-responsive family protein-like
TraesCS2D02G179700	-2.13662	5.02414	7.07736	0.00780639	0.263911	tr|A0A072TND8|A0A072TND8_MEDTR	DUF2996 family protein
TraesCS4B02G052800	4.73327	3.33039	7.07549	0.00781454	0.263911	sp|B6HZ68|MURC_ECOSE	UDP-N-acetylmuramate--L-alanine ligase
TraesCS1A02G165700	-2.09392	5.50106	7.0747	0.007818	0.263911	tr|Q7XD45|Q7XD45_ORYSJ/sp|P0C8S3|RL7_COXBU	Chloroplast inner envelope protein, putative, expressed/50S ribosomal protein L7/L12
TraesCS6D02G141700	2.34213	4.98556	7.07394	0.00782132	0.263911	tr|G9JWF9|G9JWF9_9POAL	4-coumarate CoA ligase	GO:0008152
TraesCS3D02G107800	3.73076	3.84669	7.06938	0.00784126	0.264298	tr|G7KXD8|G7KXD8_MEDTR/tr|G7KXD8|G7KXD8_MEDTR/tr|G7KXD8|G7KXD8_MEDTR/tr|G7KXD8|G7KXD8_MEDTR	Myb-like transcription factor family protein/Myb-like transcription factor family protein/Myb-like transcription factor family protein/Myb-like transcription factor family protein
TraesCS3B02G309100	4.53281	3.29547	7.06455	0.00786242	0.264727	tr|I4IY29|I4IY29_POPCA	Histidine phosphotransfer protein	GO:0000160
TraesCS7D02G201700	6.07883	2.39062	7.05783	0.00789193	0.265219	AT1G11510.1	DNA-binding storekeeper protein-related transcriptional regulator	GO:0006355
TraesCS1A02G071400	2.26822	4.83726	7.05737	0.00789398	0.265219	tr|M8B356|M8B356_AEGTA/tr|M8B356|M8B356_AEGTA	Glycosyltransferase/Glycosyltransferase	GO:0008152
TraesCS6A02G215300	2.21787	5.49466	7.05393	0.00790916	0.265444	tr|K7TQC8|K7TQC8_MAIZE	Seed maturation protein	GO:0009793
TraesCS4A02G259300	-4.21637	4.50871	7.04947	0.00792885	0.26582	tr|M8CRM6|M8CRM6_AEGTA	Anthocyanin 5-aromatic acyltransferase
TraesCS4B02G304900	2.24266	5.29364	7.04294	0.00795783	0.266259	AT1G35230.1	arabinogalactan protein 5
TraesCS2D02G304300	6.04216	2.38727	7.04269	0.00795895	0.266259	tr|K7TTC8|K7TTC8_MAIZE	Amino acid permease	GO:0003333,GO:0006865,GO:0055085
TraesCS1B02G476700	6.17702	2.41874	7.04037	0.00796928	0.26632	tr|R7W4K2|R7W4K2_AEGTA	E3 ubiquitin-protein ligase RNF14
TraesCS5A02G188400	6.11662	2.43058	7.02927	0.00801879	0.267689	tr|A0A1J6JSE9|A0A1J6JSE9_NICAT	F-box protein
TraesCS3D02G107500	4.38854	3.7521	7.01176	0.00809762	0.269991	tr|M7ZDR3|M7ZDR3_TRIUA	Regulatory protein NPR1
TraesCS7A02G521200	4.31104	3.64089	7.01013	0.008105	0.269991	tr|B6TGB5|B6TGB5_MAIZE	Phosphopantothenate--cysteine ligase
TraesCS1B02G476600	-2.65848	4.36987	7.00763	0.00811632	0.270081	tr|G7J7N5|G7J7N5_MEDTR	ATP-dependent zinc metalloprotease FTSH protein	GO:0006508
TraesCS3D02G113600	3.03576	4.17921	7.0045	0.00813053	0.270267	tr|N1QWD5|N1QWD5_AEGTA	3'-N-debenzoyl-2'-deoxytaxol N-benzoyltransferase
TraesCS6B02G166400	6.03704	2.45434	6.9998	0.00815188	0.270689	tr|M8CNY1|M8CNY1_AEGTA	Hexosyltransferase	GO:0006486
TraesCS7D02G504600	2.98002	4.16442	6.99544	0.00817175	0.270775	tr|A0A1D6CUI4|A0A1D6CUI4_WHEAT/tr|A0A1D6CUI4|A0A1D6CUI4_WHEAT	Glycosyltransferase/Glycosyltransferase	GO:0008152
TraesCS2D02G177200	6.16112	2.54411	6.99544	0.00817177	0.270775	tr|A0A1E5V9S7|A0A1E5V9S7_9POAL	Transmembrane protein 87A
TraesCS5D02G537700	-1.68006	6.32219	6.98733	0.00820885	0.271717	tr|B6U4H9|B6U4H9_MAIZE	Integral membrane protein
TraesCS1D02G109900	-4.78644	3.20035	6.97839	0.00825	0.27266	tr|A0A061GCG9|A0A061GCG9_THECC	RELA/SPOT	GO:0015969
TraesCS7A02G060800	4.20261	4.19194	6.97556	0.00826303	0.27266	tr|A0A1D1XW49|A0A1D1XW49_9ARAE	BON1-associated protein 2
TraesCS5D02G491000	-2.41558	4.92883	6.97546	0.00826349	0.27266	tr|B8PWQ1|B8PWQ1_ORYSJ	Zinc finger protein
TraesCS7D02G108900	2.36734	4.70479	6.97234	0.00827792	0.272849	tr|N1R0Q3|N1R0Q3_AEGTA	GDSL esterase/lipase
TraesCS4A02G121700	5.9968	2.38886	6.96437	0.00831485	0.273778	tr|A0A061RMK0|A0A061RMK0_9CHLO	ATP-dependent RNA helicase DDX42
TraesCS5A02G426100	1.66279	6.136	6.94624	0.00839956	0.276277	tr|Q0PGF2|Q0PGF2_RICCO	Chaperone protein dnaJ, putative	GO:0009408,GO:0006457
TraesCS1A02G364700	4.34408	3.67516	6.93478	0.00845353	0.27776	sp|P9WGI1|SIGA_MYCTU	RNA polymerase sigma factor SigA
TraesCS6A02G147900	-3.82558	3.55829	6.9323	0.00846529	0.277855	tr|B9RNU7|B9RNU7_RICCO/tr|B9RNU7|B9RNU7_RICCO/tr|B9RNU7|B9RNU7_RICCO/tr|B9RNU7|B9RNU7_RICCO/tr|B9RNU7|B9RNU7_RICCO	Protein phosphatase 2c, putative/Protein phosphatase 2c, putative/Protein phosphatase 2c, putative/Protein phosphatase 2c, putative/Protein phosphatase 2c, putative
TraesCS1D02G196400	1.75567	5.78511	6.92905	0.00848069	0.278069	tr|B4FJ79|B4FJ79_MAIZE	PLATZ transcription factor
TraesCS1B02G480500	6.00489	2.50091	6.92617	0.00849434	0.278225	tr|M7ZB54|M7ZB54_TRIUA/tr|M7ZB54|M7ZB54_TRIUA	Rho GDP-dissociation inhibitor 1/Rho GDP-dissociation inhibitor 1
TraesCS5B02G509500	-1.72688	5.77001	6.92221	0.00851317	0.278281	tr|Q7XTK1|Q7XTK1_ORYSJ	Elongation factor
TraesCS6B02G191500	-1.36816	8.5942	6.92207	0.00851382	0.278281	tr|A0A1D6AWF0|A0A1D6AWF0_WHEAT	Chlorophyll a-b binding protein, chloroplastic
TraesCS1D02G276200	2.64696	4.69349	6.90794	0.00858137	0.279103	tr|D7KI09|D7KI09_ARALL	Zinc finger protein
TraesCS2D02G437600	-4.14075	3.39227	6.90614	0.00859002	0.279103	tr|N1QYN5|N1QYN5_AEGTA	Myb family transcription factor APL
TraesCS5D02G192600	-5.64997	2.15511	6.905	0.00859549	0.279103	sp|Q85WS7|ATPF_PINKO	ATP synthase subunit b, chloroplastic
TraesCS6B02G013700	-5.64997	2.15511	6.905	0.00859549	0.279103	AT5G07610.1/AT5G07610.1/AT5G07610.1/AT5G07610.1/AT5G07610.1/AT5G07610.1/AT5G07610.1/AT5G07610.1/AT5G07610.1/AT5G07610.1/AT5G07610.1/AT5G07610.1	F-box family protein/F-box family protein/F-box family protein/F-box family protein/F-box family protein/F-box family protein/F-box family protein/F-box family protein/F-box family protein/F-box family protein/F-box family protein/F-box family protein
TraesCS4B02G102700	4.17019	3.69803	6.90238	0.0086081	0.279103	tr|Q7XUV6|Q7XUV6_ORYSJ	NAC domain protein	GO:0006355
TraesCS4D02G172700	3.37223	3.91311	6.90168	0.00861148	0.279103	tr|B9R7R7|B9R7R7_RICCO	Kinase, putative	GO:0006468
TraesCS4B02G286400	-3.55024	3.78438	6.90019	0.00861868	0.279103	tr|Q8L5E6|Q8L5E6_HORVU	Dof zinc finger protein	GO:0006355
TraesCS6B02G099600	-2.59394	4.64278	6.89911	0.00862388	0.279103	sp|Q2IIK1|LON_ANADE	Lon protease
TraesCS6A02G403400	6.19344	2.4903	6.89872	0.00862573	0.279103	tr|M8BP23|M8BP23_AEGTA	Disease resistance protein RPM1
TraesCS5B02G163000	6.10328	2.40426	6.89708	0.00863368	0.279103	tr|A0A0K9NPN7|A0A0K9NPN7_ZOSMR	Histone-lysine N-methyltransferase	GO:0035556
TraesCS5D02G326200	-1.53932	6.51723	6.89306	0.00865309	0.279103	tr|A0A087GCX2|A0A087GCX2_ARAAL/tr|A0A087GCX2|A0A087GCX2_ARAAL/tr|A0A087GCX2|A0A087GCX2_ARAAL	Pseudo response regulator/Pseudo response regulator/Pseudo response regulator	GO:0000160
TraesCS1A02G392300	5.07475	2.93143	6.88981	0.00866886	0.279103	tr|A0A060CXU7|A0A060CXU7_MAIZE	Trihelix transcription factor
TraesCS2A02G057000	6.13946	2.39082	6.88973	0.00866925	0.279103	tr|B6SW37|B6SW37_MAIZE	Protein kinase	GO:0006468
TraesCS7B02G263700	6.13946	2.39082	6.88973	0.00866925	0.279103	tr|D7MM98|D7MM98_ARALL/tr|D7MM98|D7MM98_ARALL	Kinase family protein/Kinase family protein	GO:0016567,GO:0006468,GO:0006950
TraesCS4B02G158500	-2.87849	4.17524	6.88902	0.00867266	0.279103	AT1G42430.2	inactive purple acid phosphatase-like protein
TraesCS7D02G352400	-1.47199	7.51813	6.88555	0.00868951	0.279228	tr|A0A072VCQ0|A0A072VCQ0_MEDTR	Kelch repeat protein
TraesCS5A02G526300	2.13214	5.15999	6.88455	0.00869438	0.279228	tr|A0A061ETT5|A0A061ETT5_THECC/tr|A0A061ETT5|A0A061ETT5_THECC/tr|A0A061ETT5|A0A061ETT5_THECC	Alpha/beta-Hydrolases superfamily protein/Alpha/beta-Hydrolases superfamily protein/Alpha/beta-Hydrolases superfamily protein
TraesCS5B02G121000	-4.09543	3.34765	6.88271	0.00870335	0.279229	sp|P40796|LA_DROME/sp|P40796|LA_DROME/sp|P40796|LA_DROME/sp|P40796|LA_DROME	La protein homolog/La protein homolog/La protein homolog/La protein homolog	GO:0006396
TraesCS4D02G314900	-4.28407	3.33151	6.87445	0.00874366	0.280236	tr|A0A199VGM1|A0A199VGM1_ANACO	DET1-and DDB1-associated protein 1
TraesCS6B02G291400	6.13672	2.39575	6.86617	0.00878425	0.28106	tr|C4JA06|C4JA06_MAIZE	PLATZ transcription factor
TraesCS5B02G157300	1.73504	5.80492	6.86555	0.00878734	0.28106	tr|F1DJU8|F1DJU8_MAIZE	MYB-RELATED transcription factor
TraesCS6A02G238600	2.05654	5.21471	6.86274	0.00880113	0.281162	tr|A0A1J3K3I0|A0A1J3K3I0_NOCCA	Hsp70-Hsp90 organizing protein 1
TraesCS5A02G321200	6.00712	2.34837	6.86125	0.00880849	0.281162	tr|B4FLL4|B4FLL4_MAIZE/tr|B4FLL4|B4FLL4_MAIZE	Purple acid phosphatase/Purple acid phosphatase
TraesCS4A02G206400	-1.31321	8.77698	6.8557	0.00883591	0.28175	tr|W5DTC2|W5DTC2_WHEAT	Fructose-bisphosphate aldolase	GO:0006096
TraesCS1D02G176000	-2.91194	4.2517	6.85266	0.00885095	0.281779	sp|P47865|AQP1_BOVIN	Aquaporin-1	GO:0006810
TraesCS3A02G328000	1.6002	7.13364	6.85188	0.0088548	0.281779	tr|D3YE95|D3YE95_WHEAT	Ethylene-responsive factor-like transcription factor	GO:0006355
TraesCS7A02G206700	-1.48607	6.96112	6.83525	0.00893764	0.283953	tr|A0A061QRL8|A0A061QRL8_9CHLO/tr|A0A061QRL8|A0A061QRL8_9CHLO	Protein curvature thylakoid chloroplastic-like/Protein curvature thylakoid chloroplastic-like
TraesCS2D02G387300	2.37529	4.71615	6.83452	0.00894127	0.283953	tr|B9SVE1|B9SVE1_RICCO	Homeobox protein, putative	GO:0006355
TraesCS6B02G266600	3.61558	3.84248	6.8317	0.00895541	0.284114	tr|A0A0K9NM69|A0A0K9NM69_ZOSMR	RING finger protein
TraesCS7B02G415000	3.1007	4.43873	6.82859	0.00897102	0.284322	tr|A0A0K9P8I3|A0A0K9P8I3_ZOSMR	Chaperone protein dnaJ
TraesCS7A02G292200	6.17454	2.52139	6.82157	0.00900635	0.285152	tr|Q599J4|Q599J4_POPCN	Alpha 1,3 fucosyltransferase	GO:0006486
TraesCS3D02G128000	4.14031	3.47665	6.81846	0.00902204	0.285361	tr|G7JV87|G7JV87_MEDTR	Plant/MSJ11-3 protein, putative
TraesCS2A02G366100	-2.85618	4.24265	6.80933	0.00906826	0.286533	tr|C3RVT4|C3RVT4_BAMOL/tr|C3RVT4|C3RVT4_BAMOL	B-box zinc finger protein/B-box zinc finger protein
TraesCS6B02G063800	-3.42889	3.87585	6.80613	0.00908453	0.286562	tr|A0A1D6AZU5|A0A1D6AZU5_WHEAT	Peroxidase	GO:0006979,GO:0055114
TraesCS6A02G087500	-4.19885	3.35163	6.80556	0.00908746	0.286562	sp|Q00804|AT2B1_RABIT	Plasma membrane calcium-transporting ATPase 1
TraesCS4B02G090700	-5.78231	2.15346	6.80303	0.00910033	0.286679	tr|A0A199V3L2|A0A199V3L2_ANACO	PHD finger protein
TraesCS5D02G122700	-1.46885	7.69244	6.80014	0.00911507	0.286855	tr|W5G4A2|W5G4A2_WHEAT	Fructose-bisphosphate aldolase	GO:0006096
TraesCS3B02G553900	2.89666	4.38119	6.79523	0.00914018	0.287356	tr|A0A199V9T9|A0A199V9T9_ANACO	Calcium-binding protein
TraesCS3A02G346700	5.95012	2.36581	6.79085	0.00916263	0.287677	tr|Q5QMA9|Q5QMA9_ORYSJ/tr|Q5QMA9|Q5QMA9_ORYSJ	Amino acid transporter-like protein/Amino acid transporter-like protein
TraesCS7D02G343300	-2.00221	5.19714	6.78867	0.0091738	0.287677	tr|B9IF33|B9IF33_POPTR	Haloacid dehalogenase-like hydrolase family protein	GO:0008152
TraesCS7D02G077100	-4.80855	2.95544	6.78786	0.00917796	0.287677	tr|A0A1E5URB7|A0A1E5URB7_9POAL	Acid phosphatase 1
TraesCS6B02G204600	1.91258	5.31578	6.78391	0.00919833	0.287741	tr|B9HIU4|B9HIU4_POPTR/tr|B9HIU4|B9HIU4_POPTR/tr|Q1EP18|Q1EP18_MUSBA	Kinase family protein/Kinase family protein/Protein kinase family protein	GO:0006468
TraesCS3D02G298900	2.46779	4.48572	6.78215	0.00920739	0.287741	tr|B6TZ02|B6TZ02_MAIZE	TCP family transcription factor containing protein
TraesCS2D02G559200	-2.50391	4.53051	6.78212	0.00920755	0.287741	tr|G7IE85|G7IE85_MEDTR	Thioredoxin-like protein	GO:0006662,GO:0045454
TraesCS5A02G212500	-1.77652	5.88549	6.7799	0.00921902	0.287812	tr|M7Z6D5|M7Z6D5_TRIUA/tr|M7Z6D5|M7Z6D5_TRIUA	10 kDa chaperonin/10 kDa chaperonin	GO:0006457
TraesCS4A02G120600	-1.3621	7.92352	6.77125	0.00926377	0.288921	tr|A0A0D3FDC6|A0A0D3FDC6_9ORYZ	Glyceraldehyde-3-phosphate dehydrogenase
TraesCS2B02G592800	5.9052	2.32105	6.76366	0.00930329	0.289865	tr|M8B710|M8B710_AEGTA	Dof zinc finger protein	GO:0006355
TraesCS1A02G283100	6.04553	2.39932	6.75999	0.00932244	0.290167	tr|G7KGS4|G7KGS4_MEDTR	Glycerol-3-phosphate acyltransferase	GO:0008152
TraesCS2B02G157900	-4.48088	3.16943	6.75825	0.00933154	0.290167	tr|A0A103Y1I9|A0A103Y1I9_CYNCS	Choline transporter-like protein
TraesCS1A02G186100	2.3389	4.83599	6.75221	0.00936315	0.290861	tr|Q6WSC2|Q6WSC2_ORYSI	Glutathione S-transferase
TraesCS5A02G514800	2.0984	4.98231	6.74781	0.00938628	0.291291	tr|Q8GZ10|Q8GZ10_ARATH	Alpha/beta hydrolase related protein
TraesCS4D02G213800	-1.41232	7.2496	6.74274	0.00941299	0.291787	tr|A0A061GXA8|A0A061GXA8_THECC	Maternal effect embryo arrest 59
TraesCS2A02G342600	-1.82583	5.88175	6.74074	0.00942358	0.291787	tr|W5BBT6|W5BBT6_WHEAT	Chlorophyll a-b binding protein, chloroplastic
TraesCS2A02G183000	5.09107	2.96267	6.73948	0.00943023	0.291787	tr|M0XM40|M0XM40_HORVV	Formin-like protein
TraesCS1B02G173600	3.59628	3.99965	6.73485	0.00945472	0.291812	tr|G7IRU5|G7IRU5_MEDTR	Pleckstrin-like (PH) and lipid-binding START domain protein
TraesCS5A02G213000	-2.86552	4.20801	6.73461	0.009456	0.291812	tr|A0A1D5YQ70|A0A1D5YQ70_WHEAT	Chlorophyll a-b binding protein, chloroplastic
TraesCS3D02G272900	3.24718	3.91192	6.73404	0.00945899	0.291812	tr|A0A061GF90|A0A061GF90_THECC	VQ motif-containing protein
TraesCS7D02G308200	6.0139	2.32232	6.73149	0.00947253	0.291942	tr|B9HTF8|B9HTF8_POPTR/tr|B9HTF8|B9HTF8_POPTR	Actin-related family protein/Actin-related family protein
TraesCS3A02G369900	-2.41651	4.50338	6.725	0.00950706	0.292694	tr|A0A1J3J5B0|A0A1J3J5B0_NOCCA/tr|A0A1J3J5B0|A0A1J3J5B0_NOCCA	Phosphoglucan, water dikinase, chloroplastic/Phosphoglucan, water dikinase, chloroplastic
TraesCS2D02G380900	-2.2331	4.82838	6.72253	0.00952023	0.292694	AT4G13670.1/AT4G13670.1	plastid transcriptionally active 5/plastid transcriptionally active 5
TraesCS2A02G345500	2.80035	4.85395	6.72012	0.00953315	0.292694	tr|A0A1D5TH25|A0A1D5TH25_WHEAT	Malate synthase	GO:0006097
TraesCS5D02G404300	2.14954	5.23961	6.71989	0.00953432	0.292694	tr|A0A1D5YI87|A0A1D5YI87_WHEAT	UDP-glucose 6-dehydrogenase	GO:0055114
TraesCS5A02G368400	-1.53737	6.46141	6.71806	0.00954413	0.292708	tr|A0A0K9NVY1|A0A0K9NVY1_ZOSMR	RNA-binding protein
TraesCS6B02G288600	5.88079	2.36075	6.71567	0.00955692	0.292814	tr|K4MQ41|K4MQ41_WHEAT	Calcium-dependent protein kinase	GO:0006468
TraesCS7A02G000400	-1.26181	10.23	6.71079	0.0095831	0.293329	tr|A0A1D6BSN8|A0A1D6BSN8_WHEAT	Plastocyanin
TraesCS2D02G304200	-5.18751	2.89645	6.70165	0.00963239	0.294462	tr|G7JC63|G7JC63_MEDTR	PsbP domain protein	GO:0015979
TraesCS1D02G010400	-3.17118	3.93837	6.70044	0.00963891	0.294462	tr|A0A061ECK1|A0A061ECK1_THECC	50S ribosomal protein L2, putative	GO:0006412
TraesCS5B02G300100	-2.4165	4.61751	6.69726	0.00965611	0.294699	tr|M8AA00|M8AA00_TRIUA/tr|M8AA00|M8AA00_TRIUA/tr|M8AA00|M8AA00_TRIUA	Trigger factor/Trigger factor/Trigger factor	GO:0015031,GO:0006457
TraesCS4D02G195600	3.06722	4.53878	6.69095	0.00969036	0.295457	tr|B6CI33|B6CI33_VIGUN	Omega-3 fatty acid desaturase	GO:0006629,GO:0055114
TraesCS2B02G541800	5.96357	2.30958	6.6801	0.00974951	0.296823	tr|A0A1J3DS49|A0A1J3DS49_NOCCA	tRNA uridine 5-carboxymethylaminomethyl modification enzyme MnmG
TraesCS1B02G256300	5.98643	2.2961	6.67754	0.00976352	0.296823	sp|Q5AYW6|DXO_EMENI/sp|Q5AYW6|DXO_EMENI	Decapping nuclease rai1/Decapping nuclease rai1
TraesCS4D02G201100	-2.63542	4.7269	6.67753	0.00976361	0.296823	tr|A0A0U2I2F3|A0A0U2I2F3_HORVU/tr|A0A0U2I2F3|A0A0U2I2F3_HORVU	Glutathione-S-transferase/Glutathione-S-transferase
TraesCS5A02G499900	1.97326	5.2598	6.66866	0.00981229	0.297726	tr|Q84KK7|Q84KK7_NICBE	Respiratory burst oxidase homolog	GO:0055114
TraesCS3A02G362200	4.33312	3.31261	6.66837	0.00981387	0.297726	tr|B6T9X8|B6T9X8_MAIZE	Protein phosphatase 2C
TraesCS5B02G296900	3.47869	4.46051	6.66693	0.00982184	0.297726	tr|B9HA11|B9HA11_POPTR/tr|B9HA11|B9HA11_POPTR	Kinase family protein/Kinase family protein	GO:0006468
TraesCS6B02G050900	-4.20031	3.65744	6.66257	0.0098459	0.298167	AT3G25490.1	Protein kinase family protein	GO:0006468
TraesCS4A02G330200	1.88152	5.61802	6.65683	0.00987768	0.298585	tr|A0A061QJ60|A0A061QJ60_9CHLO	Monothiol glutaredoxin	GO:0045454
TraesCS3A02G511800	-1.96374	5.33343	6.65663	0.00987876	0.298585	tr|A0A061FER6|A0A061FER6_THECC	F-box family protein
TraesCS1B02G211100	-2.06891	5.17667	6.65337	0.00989687	0.298621	tr|A0A151QWI6|A0A151QWI6_CAJCA	Antiholin-like protein lrgB
TraesCS5D02G555300	5.88107	2.37046	6.65298	0.00989904	0.298621	tr|G7K6S6|G7K6S6_MEDTR	Ribonuclease P protein subunit P38, related protein
TraesCS3A02G148900	-5.50311	2.06257	6.63972	0.00997298	0.300136	tr|A0A1D5VJ07|A0A1D5VJ07_WHEAT	tRNA (guanine(37)-N1)-methyltransferase	GO:0030488
TraesCS7A02G356800	2.9224	4.18368	6.63896	0.0099772	0.300136	tr|A0A1D1YC18|A0A1D1YC18_9ARAE/tr|A0A1D1YC18|A0A1D1YC18_9ARAE/tr|A0A1D1YC18|A0A1D1YC18_9ARAE/tr|A0A1D1YC18|A0A1D1YC18_9ARAE	SPX and EXS domain-containing protein 1/SPX and EXS domain-containing protein 1/SPX and EXS domain-containing protein 1/SPX and EXS domain-containing protein 1
TraesCS6D02G018500	1.83454	5.43267	6.63882	0.00997802	0.300136	tr|E3VQ26|E3VQ26_BOERO	Chalcone synthase	GO:0009058,GO:0008152
TraesCS6B02G235500	3.59752	3.6415	6.62812	0.0100381	0.301654	tr|A0A151TLG9|A0A151TLG9_CAJCA	Ran-binding protein 10
TraesCS3D02G325800	-2.58179	4.48265	6.62623	0.0100487	0.301684	tr|B6TDD4|B6TDD4_MAIZE	50S ribosomal protein L34	GO:0006412
TraesCS1A02G259700	-1.92305	5.3796	6.62313	0.0100663	0.301918	tr|U3GNZ9|U3GNZ9_9ROSI/tr|U3GNZ9|U3GNZ9_9ROSI	EG2771/EG2771
TraesCS1B02G325000	5.82569	2.29724	6.62144	0.0100758	0.301918	tr|B9H6U3|B9H6U3_POPTR/tr|B9H6U3|B9H6U3_POPTR	Hydroxyproline-rich glycoprotein/Hydroxyproline-rich glycoprotein
TraesCS4D02G127600	1.99966	5.21203	6.61792	0.0100958	0.302052	tr|A0A072VJB4|A0A072VJB4_MEDTR	Calcium-binding EF-hand protein
TraesCS3D02G186700	5.94656	2.34109	6.61724	0.0100996	0.302052	tr|Q5NBG8|Q5NBG8_ORYSJ/tr|Q5NBG8|Q5NBG8_ORYSJ/tr|Q5NBG8|Q5NBG8_ORYSJ	La related protein-like/La related protein-like/La related protein-like	GO:0006396
TraesCS3A02G322500	5.90614	2.28664	6.61243	0.0101269	0.30242	tr|B9RER1|B9RER1_RICCO	tRNA pseudouridine synthase d, putative	GO:0001522,GO:0009451
TraesCS6D02G358700	1.59344	6.18177	6.61168	0.0101312	0.30242	tr|A0A151S7W7|A0A151S7W7_CAJCA	GATA transcription factor	GO:0006355
TraesCS3B02G382900	3.29529	3.91405	6.60779	0.0101534	0.302511	tr|G7K771|G7K771_MEDTR	Trichome birefringence-like protein
TraesCS5D02G042600	2.76472	4.2547	6.60775	0.0101536	0.302511	AT2G32390.7	glutamate receptor 3.5
TraesCS1B02G281600	2.92604	4.62017	6.60569	0.0101653	0.302573	AT5G17210.1	transmembrane protein, putative (DUF1218)
TraesCS2D02G461200	3.85892	3.95285	6.60042	0.0101955	0.302619	tr|Q40032|Q40032_HORVU	BLT14.1 protein
TraesCS1A02G221200	5.94918	2.2696	6.59853	0.0102063	0.302619	tr|Q9SB33|Q9SB33_ARATH	2-oxoglutarate (2OG) and Fe(II)-dependent oxygenase superfamily protein	GO:0055114
TraesCS1A02G354600	-4.28984	3.31467	6.59751	0.0102121	0.302619	tr|A0A0B0MN28|A0A0B0MN28_GOSAR/tr|A0A0B0MN28|A0A0B0MN28_GOSAR	Transmembrane protein/Transmembrane protein
TraesCS7A02G557100	-3.25695	3.86111	6.59465	0.0102286	0.302619	tr|M8A8T6|M8A8T6_TRIUA	Chloroplastic group IIA intron splicing facilitator CRS1, chloroplastic
TraesCS5A02G311900	2.04682	5.33612	6.5941	0.0102317	0.302619	tr|A0JBZ2|A0JBZ2_LOLPR	CRT-binding factor	GO:0006355
TraesCS6A02G261700	-4.58646	3.22936	6.59351	0.0102351	0.302619	tr|A0A0B2PZA1|A0A0B2PZA1_GLYSO	UPF0160 protein MYG1, mitochondrial
TraesCS7D02G520300	2.47073	4.63872	6.59265	0.0102401	0.302619	tr|A0A072UN80|A0A072UN80_MEDTR/tr|A0A072UCR6|A0A072UCR6_MEDTR	Senescence/dehydration-associated-like protein/Senescence/dehydration-associated-like protein
TraesCS6B02G050700	4.12999	3.42411	6.59193	0.0102442	0.302619	tr|A0A1D6B2D8|A0A1D6B2D8_WHEAT	Carboxypeptidase	GO:0006508
TraesCS2B02G174100	5.90558	2.37085	6.5875	0.0102697	0.303087	tr|W9R0H2|W9R0H2_9ROSA	Leucine--tRNA ligase	GO:0006429,GO:0006418
TraesCS1A02G149100	5.94866	2.27556	6.57712	0.0103298	0.304573	tr|M8A744|M8A744_TRIUA	Peroxisome biogenesis protein 12	GO:0006625
TraesCS7A02G269400	-3.49773	3.79987	6.57416	0.010347	0.304787	tr|A0A061G0K1|A0A061G0K1_THECC/tr|A0A061G0K1|A0A061G0K1_THECC/tr|A0A061G0K1|A0A061G0K1_THECC/tr|A0A0K9PRB4|A0A0K9PRB4_ZOSMR	TraB family protein/TraB family protein/TraB family protein/TraB family protein
TraesCS4A02G435200	1.81061	5.75497	6.57252	0.0103565	0.304787	tr|M8AMK2|M8AMK2_TRIUA	SNAP25 homologous protein SNAP33
TraesCS6A02G163600	-2.7664	4.20986	6.57016	0.0103703	0.304905	tr|M8BUQ1|M8BUQ1_AEGTA/tr|M8BUQ1|M8BUQ1_AEGTA	Pentatricopeptide repeat-containing protein/Pentatricopeptide repeat-containing protein
TraesCS1B02G472100	-1.80791	5.54325	6.56227	0.0104164	0.30585	tr|W4ZNH0|W4ZNH0_WHEAT	ATP-dependent Clp protease proteolytic subunit	GO:0006508
TraesCS1A02G257300	3.07438	3.92836	6.56123	0.0104224	0.30585	tr|Q5QPZ4|Q5QPZ4_WHEAT	Glycosyltransferase
TraesCS4A02G106400	1.47128	6.8111	6.55965	0.0104317	0.30585	tr|A7L5U5|A7L5U5_WHEAT	Mitogen-activated protein kinase	GO:0006468
TraesCS4A02G484000	2.36188	4.57561	6.55491	0.0104595	0.306379	sp|P93194|RPK1_IPONI/sp|P93194|RPK1_IPONI	Receptor-like protein kinase/Receptor-like protein kinase	GO:0006468
TraesCS1A02G311000	2.21892	4.88311	6.54701	0.010506	0.307454	tr|A0A061GQT5|A0A061GQT5_THECC	Nucleotide-sugar transporter family protein
TraesCS3A02G095000	-3.50646	3.66181	6.53946	0.0105507	0.308421	tr|B9S1W6|B9S1W6_RICCO/tr|B9S1W6|B9S1W6_RICCO	Receptor protein kinase, putative/Receptor protein kinase, putative	GO:0006468
TraesCS2D02G404400	-4.77472	2.90372	6.5381	0.0105588	0.308421	tr|A0A0B0PVB3|A0A0B0PVB3_GOSAR	Lysine-specific histone demethylase 1-like protein	GO:0055114
TraesCS5A02G112300	3.3554	3.86423	6.53637	0.0105691	0.308433	tr|M7ZVV5|M7ZVV5_TRIUA/tr|M7ZVV5|M7ZVV5_TRIUA	AP-2 complex subunit sigma/AP-2 complex subunit sigma	GO:0015031,GO:0006810
TraesCS1B02G295600	1.82251	5.59503	6.53221	0.0105938	0.308868	tr|E0ZCQ4|E0ZCQ4_PICSI	Ras-related protein-like protein
TraesCS1D02G383300	-3.18715	4.00216	6.52864	0.0106151	0.308902	tr|A0A1D5SSL6|A0A1D5SSL6_WHEAT	Thymidine kinase
TraesCS6A02G286900	5.945	2.26539	6.52751	0.0106218	0.308902	tr|B9S9W0|B9S9W0_RICCO/tr|B9S9W0|B9S9W0_RICCO	Cellulose synthase, putative/Cellulose synthase, putative	GO:0030244
TraesCS4B02G065000	5.81913	2.23985	6.52498	0.010637	0.308902	AT1G20700.3	WUSCHEL related homeobox 14
TraesCS2B02G367500	3.91642	3.93356	6.52342	0.0106463	0.308902	tr|Q9SCA1|Q9SCA1_LOTJA	Calcium-binding protein
TraesCS5A02G475100	5.80792	2.23358	6.52236	0.0106526	0.308902	sp|P83472|ICI_LUMTE	Chymotrypsin inhibitor	GO:0009611
TraesCS5D02G206300	-2.07816	4.97913	6.52211	0.0106542	0.308902	AT1G10522.2/AT1G10522.2	Serine/Threonine-kinase/Serine/Threonine-kinase
TraesCS2A02G438200	3.20763	4.18486	6.51851	0.0106757	0.309087	tr|A0A1D5T8G7|A0A1D5T8G7_WHEAT	Ubiquinol oxidase	GO:0055114
TraesCS1A02G033200	4.40757	3.32321	6.51637	0.0106886	0.309087	tr|K7VCJ3|K7VCJ3_MAIZE	Glycosyltransferase
TraesCS2D02G585000	3.57424	4.38452	6.51565	0.0106929	0.309087	tr|G7IBZ7|G7IBZ7_MEDTR	Plant/F1M20-13 protein
TraesCS5D02G074000	4.36912	3.251	6.51447	0.0107	0.309087	tr|A0A072V2V0|A0A072V2V0_MEDTR	ATP-dependent Clp protease ATP-binding subunit
TraesCS6D02G251800	-1.26994	10.4095	6.50892	0.0107335	0.309399	tr|A0A0D3RNP1|A0A0D3RNP1_WHEAT	9-cis epoxycarotenoid dioxygenase	GO:0055114
TraesCS4D02G181000	-1.56165	6.22806	6.50876	0.0107344	0.309399	tr|B4FUZ5|B4FUZ5_MAIZE	30S ribosomal protein S1
TraesCS6B02G154700	5.92932	2.28143	6.50372	0.0107649	0.309399	AT3G24240.1	Leucine-rich repeat receptor-like protein kinase family protein
TraesCS1D02G421400	1.40118	7.82144	6.50284	0.0107702	0.309399	AT2G25625.2	histone deacetylase-like protein
TraesCS7A02G113600	2.41346	4.78365	6.50256	0.0107719	0.309399	tr|N1R0Q3|N1R0Q3_AEGTA	GDSL esterase/lipase
TraesCS7D02G295400	2.78154	4.46838	6.50077	0.0107828	0.309399	tr|E9M5R6|E9M5R6_WHEAT/tr|E9M5R6|E9M5R6_WHEAT/tr|E9M5R6|E9M5R6_WHEAT/tr|E9M5R6|E9M5R6_WHEAT	LHY/LHY/LHY/LHY
TraesCS5B02G392400	3.22682	3.87633	6.49994	0.0107878	0.309399	tr|A0A0B0P4P9|A0A0B0P4P9_GOSAR	Maltase-glucoamylase, intestinal
TraesCS6D02G397500	3.92798	3.54715	6.4996	0.0107899	0.309399	AT4G36070.2	calcium-dependent protein kinase 18
TraesCS3D02G220800	5.89321	2.36523	6.48744	0.0108639	0.311237	AT5G20360.3	Octicosapeptide/Phox/Bem1p (PB1) domain-containing protein / tetratricopeptide repeat (TPR)-containing protein
TraesCS4B02G220000	2.49079	4.7526	6.4843	0.0108831	0.311502	tr|A0A1J6I6W9|A0A1J6I6W9_NICAT	Ankyrin repeat-containing protein
TraesCS2A02G336600	4.88343	3.01282	6.48078	0.0109047	0.311835	tr|G7LBG9|G7LBG9_MEDTR	Vacuolar iron transporter-like protein
TraesCS7B02G067400	5.87874	2.24718	6.476	0.0109341	0.312389	tr|G7J943|G7J943_MEDTR	DUF1677 family protein
TraesCS4B02G196700	3.72825	3.6296	6.47312	0.0109518	0.312611	tr|A0A072VCJ0|A0A072VCJ0_MEDTR/tr|A0A072VCJ0|A0A072VCJ0_MEDTR	Thioredoxin/protein disulfide isomerase/Thioredoxin/protein disulfide isomerase	GO:0045454
TraesCS2B02G260100	4.17595	3.3938	6.46876	0.0109787	0.313093	tr|Q9SQR8|Q9SQR8_ARATH	Protein kinase family protein	GO:0006468
TraesCS1A02G248000	5.83423	2.2537	6.46022	0.0110316	0.31404	sp|Q18CF3|RPOC_PEPD6	DNA-directed RNA polymerase subunit beta'
TraesCS4B02G067500	1.54196	6.42308	6.45838	0.011043	0.31404	tr|C7IVU8|C7IVU8_9POAL	Sorghum bicolor protein targeted either to mitochondria or chloroplast proteins T50848
TraesCS6A02G319600	1.93011	5.57447	6.45796	0.0110456	0.31404	tr|W9R7J5|W9R7J5_9ROSA	Ethylene-responsive transcription factor	GO:0006355
TraesCS7B02G203600	3.46614	3.95895	6.45476	0.0110655	0.31404	tr|A0A0B0MVS0|A0A0B0MVS0_GOSAR	Transmembrane protein
TraesCS5B02G045800	-4.38387	3.63846	6.4545	0.0110672	0.31404	AT1G10110.1	F-box family protein
TraesCS4D02G272500	-1.85687	5.49835	6.45371	0.0110721	0.31404	tr|A0A1D5XIA9|A0A1D5XIA9_WHEAT	Phosphoserine aminotransferase	GO:0006564
TraesCS4D02G206300	-4.29879	3.26723	6.44952	0.0110982	0.31423	tr|A0A0K9NHU2|A0A0K9NHU2_ZOSMR	NAD(P)H dehydrogenase (Quinone)
TraesCS4D02G242400	-1.80812	5.61536	6.44942	0.0110989	0.31423	tr|A0A0A9M075|A0A0A9M075_ARUDO	50S ribosomal protein L15, putative	GO:0006412
TraesCS2B02G175800	4.85015	3.15483	6.44175	0.0111469	0.315305	tr|A0A1D5UFD5|A0A1D5UFD5_WHEAT/tr|A0A1D5UFD5|A0A1D5UFD5_WHEAT	Non-specific serine/threonine protein kinase/Non-specific serine/threonine protein kinase	GO:0006468,GO:0007165
TraesCS2A02G028500	3.03785	4.023	6.43381	0.0111968	0.316187	tr|M7ZVY8|M7ZVY8_TRIUA	Glycosyltransferase	GO:0008152
TraesCS2A02G157600	-3.35388	3.70981	6.43358	0.0111983	0.316187	tr|O04109|O04109_ORYSA	Myb factor
TraesCS1B02G216500	4.03753	3.49672	6.42822	0.0112321	0.3165	tr|Q336W3|Q336W3_ORYSJ	Protein phosphatase 2C containing protein, expressed
TraesCS1D02G036900	-4.25803	3.37757	6.42714	0.0112389	0.3165	tr|A0A072UBL3|A0A072UBL3_MEDTR	Cysteine-rich receptor-kinase-like protein
TraesCS6B02G462300	-2.82747	4.14792	6.42558	0.0112488	0.3165	tr|A0A076L4U3|A0A076L4U3_CICAR/tr|A0A076L4U3|A0A076L4U3_CICAR/tr|A0A076L4U3|A0A076L4U3_CICAR	Peroxidase/Peroxidase/Peroxidase	GO:0006979,GO:0055114
TraesCS1A02G086500	2.53145	4.34494	6.42543	0.0112498	0.3165	tr|A9RAB1|A9RAB1_WHEAT	Mitogen-activated protein kinase	GO:0006468
TraesCS5D02G195900	-5.0313	2.67413	6.42316	0.0112642	0.31662	tr|M7YRD3|M7YRD3_TRIUA	Hypersensitive-induced response protein 1
TraesCS7A02G176400	2.43971	4.65768	6.41979	0.0112856	0.31671	AT5G56980.1	cotton fiber protein
TraesCS1D02G215000	5.74943	2.38703	6.41883	0.0112916	0.31671	tr|A0A1E5WC60|A0A1E5WC60_9POAL	AP-3 complex subunit delta	GO:0006886,GO:0016192
TraesCS5A02G167100	3.69738	3.78308	6.41788	0.0112977	0.31671	AT3G02340.2	RING/U-box superfamily protein
TraesCS7D02G278100	-1.54325	6.37698	6.41366	0.0113246	0.31718	tr|A0A0K9NVY1|A0A0K9NVY1_ZOSMR	RNA-binding protein
TraesCS7D02G392600	4.92563	2.92127	6.40241	0.0113965	0.31891	tr|G7KFH4|G7KFH4_MEDTR	Brefeldin A-inhibited guanine nucleotide-exchange protein	GO:0032012
TraesCS3A02G282100	-2.06054	4.95305	6.40035	0.0114098	0.318996	tr|M8AV79|M8AV79_AEGTA	Chaperone protein dnaJ
TraesCS6D02G379200	1.93433	5.92428	6.39861	0.011421	0.319006	tr|Q6K9R4|Q6K9R4_ORYSJ	Heavy-metal-associated domain-containing protein-like
TraesCS4D02G346000	5.83927	2.25148	6.39467	0.0114463	0.319006	AT3G05380.5	ALWAYS EARLY 2
TraesCS3B02G357500	1.5605	6.64747	6.39299	0.0114572	0.319006	tr|D3YE95|D3YE95_WHEAT	Ethylene-responsive factor-like transcription factor	GO:0006355
TraesCS3D02G398900	-4.22815	3.24348	6.39265	0.0114594	0.319006	tr|A0A0B2QWN7|A0A0B2QWN7_GLYSO	Peptide chain release factor 1	GO:0006415
TraesCS3A02G419800	2.85696	4.96004	6.38995	0.0114768	0.319006	tr|Q8GXG3|Q8GXG3_ARATH	Bifunctional inhibitor/lipid-transfer protein/seed storage 2S albumin-like protein
TraesCS6D02G252900	2.29535	4.78164	6.38968	0.0114786	0.319006	AT2G21620.1	Adenine nucleotide alpha hydrolases-like superfamily protein	GO:0006950
TraesCS3D02G203000	-2.95437	4.43199	6.38923	0.0114815	0.319006	tr|A0A1D5WGD1|A0A1D5WGD1_WHEAT/tr|A0A1D5WGD1|A0A1D5WGD1_WHEAT/tr|A0A1D5WGD1|A0A1D5WGD1_WHEAT/tr|I1HND3|I1HND3_BRADI/tr|I1HND3|I1HND3_BRADI/tr|A0A1D5WGD1|A0A1D5WGD1_WHEAT	Non-specific serine/threonine protein kinase/Non-specific serine/threonine protein kinase/Non-specific serine/threonine protein kinase/Non-specific serine/threonine protein kinase/Non-specific serine/threonine protein kinase/Non-specific serine/threonine protein kinase	GO:0006468,GO:0007165
TraesCS3D02G109000	5.74044	2.19981	6.38639	0.0114999	0.319211	tr|B6TFK0|B6TFK0_MAIZE/tr|B6TFK0|B6TFK0_MAIZE	Pollen-specific protein SF21/Pollen-specific protein SF21
TraesCS2D02G200700	-1.24598	9.31539	6.38494	0.0115093	0.319211	tr|A0A1D5V215|A0A1D5V215_WHEAT	Chlorophyll a-b binding protein, chloroplastic
TraesCS6B02G092200	-3.26479	3.88698	6.3775	0.0115576	0.320269	tr|M8BX74|M8BX74_AEGTA	Gamma-glutamylcyclotransferase	GO:0006751
TraesCS4D02G303600	1.6259	6.14076	6.37003	0.0116063	0.320595	tr|A0A1J3IWF3|A0A1J3IWF3_NOCCA	UPF0503 protein, chloroplastic
TraesCS4D02G142000	1.70773	5.91035	6.36985	0.0116075	0.320595	tr|R7VZY6|R7VZY6_AEGTA	Xylanase inhibitor protein 1	GO:0005975
TraesCS2A02G296100	-3.96183	3.63948	6.36953	0.0116097	0.320595	tr|B9SX10|B9SX10_RICCO	RNA binding protein, putative
TraesCS5A02G004000	4.93127	2.91394	6.36942	0.0116104	0.320595	tr|A0A199V0N8|A0A199V0N8_ANACO	Pentatricopeptide repeat-containing protein
TraesCS1A02G392000	-1.22424	9.88338	6.35844	0.0116824	0.3223	tr|B7FN63|B7FN63_MEDTR	Photosystem I reaction center subunit VI	GO:0015979
TraesCS7A02G415000	-1.92851	5.18663	6.35659	0.0116946	0.322353	tr|F8WTQ5|F8WTQ5_WHEAT	Delta-aminolevulinic acid dehydratase	GO:0033014
TraesCS5B02G468800	-1.60128	6.47676	6.35109	0.0117309	0.323069	AT5G19855.1	Chaperonin-like RbcX protein
TraesCS4D02G270000	4.88471	3.1197	6.34605	0.0117643	0.323603	tr|M8B0V0|M8B0V0_TRIUA	3-hydroxybenzoate 6-hydroxylase 1	GO:0055114
TraesCS6A02G134900	5.84953	2.2256	6.34349	0.0117813	0.323603	AT1G12855.1	F-box family protein
TraesCS7B02G137600	5.84953	2.2256	6.34349	0.0117813	0.323603	tr|A0A1D6SCG0|A0A1D6SCG0_WHEAT	Alanine--tRNA ligase	GO:0043039,GO:0006419
TraesCS1A02G258000	5.85682	2.21114	6.34026	0.0118027	0.323908	AT4G30720.1/sp|Q6FFR5|DADA_ACIAD	FAD/NAD(P)-binding oxidoreductase family protein/D-amino acid dehydrogenase	GO:0055114
TraesCS1B02G308600	4.96792	2.8589	6.33732	0.0118224	0.323963	tr|M8CFQ4|M8CFQ4_AEGTA/tr|M8CFQ4|M8CFQ4_AEGTA	TOM1-like protein 2/TOM1-like protein 2	GO:0006886
TraesCS3B02G303200	4.30374	3.27375	6.33663	0.0118269	0.323963	tr|A0A0C9RSM4|A0A0C9RSM4_9SPER	TSA: Wollemia nobilis Ref_Wollemi_Transcript_14910_3291 transcribed RNA sequence
TraesCS3D02G200400	-3.2922	3.83229	6.33531	0.0118358	0.323963	tr|M8CB47|M8CB47_AEGTA	CRS2-associated factor 1, chloroplastic
TraesCS2D02G600600	-4.79795	2.88816	6.33193	0.0118583	0.324085	AT4G13985.1/AT4G13985.1	FBD-associated F-box protein/FBD-associated F-box protein
TraesCS7D02G117800	-2.11233	4.96164	6.33154	0.0118609	0.324085	tr|A0A1D6D1I0|A0A1D6D1I0_WHEAT/tr|Q9LEC0|Q9LEC0_WHEAT	Starch synthase, chloroplastic/amyloplastic/Starch synthase, chloroplastic/amyloplastic
TraesCS6A02G312200	-1.4405	7.44175	6.3285	0.0118812	0.32417	tr|B9S1I0|B9S1I0_RICCO	Glycine cleavage system h protein, putative	GO:0019464
TraesCS4A02G214100	-2.8252	4.11493	6.32798	0.0118848	0.32417	tr|M7ZMF6|M7ZMF6_TRIUA	TOM1-like protein 2	GO:0006886
TraesCS1D02G412000	2.58581	4.49362	6.32587	0.0118989	0.324274	tr|B6T2Z0|B6T2Z0_MAIZE	B12D protein
TraesCS4A02G384100	1.8799	5.55053	6.31813	0.0119509	0.325408	tr|A0A061EBN2|A0A061EBN2_THECC	NHL domain-containing protein, putative
TraesCS4B02G100500	5.66601	2.26164	6.30562	0.0120356	0.327429	AT3G16210.1	F-box family protein
TraesCS4B02G303200	4.00752	3.51205	6.29835	0.012085	0.328489	tr|A0A0B0MVF4|A0A0B0MVF4_GOSAR	Zinc finger protein
TraesCS6B02G432500	5.77799	2.17978	6.29655	0.0120973	0.328537	tr|B9HPG4|B9HPG4_POPTR	Telomere-binding family protein
TraesCS4A02G210200	4.30074	3.28107	6.29269	0.0121237	0.328779	tr|G7JB00|G7JB00_MEDTR/tr|G7JB00|G7JB00_MEDTR/tr|G7JB00|G7JB00_MEDTR	RING/FYVE/PHD zinc finger protein, putative/RING/FYVE/PHD zinc finger protein, putative/RING/FYVE/PHD zinc finger protein, putative
TraesCS4B02G216800	4.34873	3.28753	6.29067	0.0121375	0.328779	tr|A0A0B0Q2W2|A0A0B0Q2W2_GOSAR/tr|A0A0B0Q2W2|A0A0B0Q2W2_GOSAR	Partner of Y14 and mago/Partner of Y14 and mago
TraesCS6B02G297300	3.67225	3.86775	6.29018	0.0121409	0.328779	tr|A0A059Q1L7|A0A059Q1L7_9POAL	3-ketodihydrosphingosine reductase
TraesCS3D02G375900	4.37917	3.39839	6.2891	0.0121482	0.328779	sp|O80436|PTR29_ARATH	Protein NRT1/ PTR FAMILY 5.5	GO:0006810
TraesCS7D02G208100	4.21285	3.48872	6.28536	0.0121739	0.32919	tr|M8CBF9|M8CBF9_AEGTA	Fructose-bisphosphate aldolase	GO:0005975,GO:0055114
TraesCS4A02G303400	-2.17276	4.95828	6.2812	0.0122026	0.329317	tr|B6U2Y9|B6U2Y9_MAIZE/tr|B6U2Y9|B6U2Y9_MAIZE	Aldo-keto reductase/ oxidoreductase/Aldo-keto reductase/ oxidoreductase
TraesCS6B02G423200	5.77901	2.16783	6.28051	0.0122073	0.329317	tr|A0A059PC27|A0A059PC27_CICAR	F-box protein PP2
TraesCS6B02G282200	-1.61702	5.96604	6.2797	0.0122129	0.329317	tr|B6T8M1|B6T8M1_MAIZE	50S ribosomal protein L19	GO:0006412
TraesCS4D02G045400	-3.68745	4.17426	6.27758	0.0122275	0.329317	tr|A0A0F7GY02|A0A0F7GY02_9ASPA	Photosynthetic NDH subcomplex L 2	GO:0015979
TraesCS1B02G138700	5.72922	2.16393	6.27605	0.0122381	0.329317	tr|A0A1D5T513|A0A1D5T513_WHEAT	Glycosyltransferase	GO:0008152
TraesCS7B02G435500	5.64749	2.32351	6.27407	0.0122517	0.329317	tr|A0A1J3HSY1|A0A1J3HSY1_NOCCA	Branched-chain-amino-acid aminotransferase 6
TraesCS2B02G490900	-1.44509	6.83201	6.274	0.0122522	0.329317	tr|A0A1D5T8H3|A0A1D5T8H3_WHEAT	Aminomethyltransferase	GO:0006546
TraesCS2B02G370500	-4.58271	3.14347	6.27224	0.0122644	0.329344	sp|P12882|MYH1_HUMAN	Myosin-1
TraesCS2D02G380500	4.35514	3.31208	6.27081	0.0122743	0.329344	tr|A0A1I9W089|A0A1I9W089_POPTO	CC-NBS-LRR family disease resistance protein
TraesCS2A02G098800	4.45547	3.22005	6.26321	0.0123271	0.330115	tr|B9IHK5|B9IHK5_POPTR	VQ motif-containing family protein
TraesCS2A02G189600	1.46378	7.48194	6.26315	0.0123275	0.330115	tr|C0P6K9|C0P6K9_MAIZE	GRAS transcription factor
TraesCS5B02G245600	5.66834	2.20733	6.26035	0.012347	0.330115	tr|B6UDT7|B6UDT7_MAIZE	Clathrin assembly protein
TraesCS5B02G155300	3.96924	3.3348	6.25908	0.0123559	0.330115	tr|A0A0K9PLN8|A0A0K9PLN8_ZOSMR/tr|A0A0K9PLN8|A0A0K9PLN8_ZOSMR/tr|A0A0K9PLN8|A0A0K9PLN8_ZOSMR/tr|A0A1E5WEH5|A0A1E5WEH5_9POAL/tr|A0A1E5WEH5|A0A1E5WEH5_9POAL/tr|A0A1E5WEH5|A0A1E5WEH5_9POAL	Histone-lysine N-methyltransferase/Histone-lysine N-methyltransferase/Histone-lysine N-methyltransferase/Histone-lysine N-methyltransferase ATX2/Histone-lysine N-methyltransferase ATX2/Histone-lysine N-methyltransferase ATX2
TraesCS3D02G191600	-2.19525	4.66301	6.25883	0.0123576	0.330115	tr|U3LKI6|U3LKI6_WHEAT/tr|U3LKI6|U3LKI6_WHEAT/tr|U3LKI6|U3LKI6_WHEAT/tr|U3LKI6|U3LKI6_WHEAT/tr|U3LKI6|U3LKI6_WHEAT/tr|U3LKI6|U3LKI6_WHEAT	Argonaute/Argonaute/Argonaute/Argonaute/Argonaute/Argonaute
TraesCS5A02G514500	1.85551	5.35026	6.25758	0.0123663	0.330115	tr|A0A061DHB0|A0A061DHB0_THECC	Receptor-like protein kinase, putative	GO:0006468
TraesCS4D02G124700	2.58052	4.6215	6.25176	0.012407	0.330921	AT2G27080.2	Late embryogenesis abundant (LEA) hydroxyproline-rich glycoprotein family
TraesCS1D02G200000	-2.02965	5.58066	6.25022	0.0124178	0.330926	tr|A0A151QWI6|A0A151QWI6_CAJCA	Antiholin-like protein lrgB
TraesCS4D02G110000	1.94329	5.2542	6.23978	0.0124912	0.3326	tr|G7IBZ7|G7IBZ7_MEDTR	Plant/F1M20-13 protein
TraesCS6A02G419200	4.65951	3.01736	6.2314	0.0125504	0.333893	tr|A0A0K9NJR6|A0A0K9NJR6_ZOSMR	U-box domain-containing protein	GO:0016567
TraesCS3D02G536600	-1.44087	7.62084	6.22314	0.0126092	0.33517	tr|I3QM92|I3QM92_HORVU	Metallothionein
TraesCS5A02G291600	3.02866	4.04758	6.21859	0.0126416	0.335747	tr|A0A061ED78|A0A061ED78_THECC	Hydroxyproline-rich glycoprotein family protein
TraesCS3D02G133900	4.2826	3.28247	6.21575	0.0126618	0.336	tr|M7ZXS2|M7ZXS2_TRIUA	Subtilisin-like protease
TraesCS1B02G447000	5.71896	2.13747	6.21349	0.0126781	0.336146	tr|N1QYX7|N1QYX7_AEGTA	Disease resistance protein RPM1
TraesCS1B02G126900	-2.02806	5.21933	6.20653	0.012728	0.336514	tr|A0A0F7GZB6|A0A0F7GZB6_9ROSI	Chlororespiratory reduction31	GO:0009767
TraesCS4D02G021000	1.48716	6.6874	6.20639	0.012729	0.336514	AT2G22880.1	VQ motif-containing protein
TraesCS2B02G149100	-3.36231	3.76015	6.20559	0.0127348	0.336514	tr|A0A0K9PG90|A0A0K9PG90_ZOSMR	Phospho-N-acetylmuramoyl-pentapeptide-transferase
TraesCS6A02G026100	2.31189	4.77169	6.20556	0.0127349	0.336514	tr|A0A072U819|A0A072U819_MEDTR	Plant/F1M20-13 protein
TraesCS6D02G012700	3.41062	3.83315	6.20079	0.0127694	0.336532	AT1G63880.1/AT1G63880.2/AT1G63880.2/AT1G63880.1/AT1G63880.1/AT1G63880.2	Disease resistance protein (TIR-NBS-LRR class) family/Disease resistance protein (TIR-NBS-LRR class) family/Disease resistance protein (TIR-NBS-LRR class) family/Disease resistance protein (TIR-NBS-LRR class) family/Disease resistance protein (TIR-NBS-LRR class) family/Disease resistance protein (TIR-NBS-LRR class) family
TraesCS1B02G432500	-3.57996	3.56925	6.20039	0.0127722	0.336532	AT3G48660.1	transmembrane protein, putative (DUF 3339)
TraesCS1D02G252100	-2.13918	4.75575	6.1993	0.0127801	0.336532	tr|B6T2C6|B6T2C6_MAIZE	Peptide methionine sulfoxide reductase msrB	GO:0055114
TraesCS1B02G448000	5.83023	2.33363	6.19907	0.0127818	0.336532	tr|A0A0B0MGQ5|A0A0B0MGQ5_GOSAR	Glutamyl-tRNA (Gln) amidotransferase subunit A
TraesCS6A02G385400	-1.63786	5.87681	6.19802	0.0127894	0.336532	tr|G7KN93|G7KN93_MEDTR	Cytochrome c1, heme protein
TraesCS7B02G015400	4.09902	3.56567	6.19195	0.0128333	0.337331	tr|Q53QH6|Q53QH6_ORYSJ	ABC transporter, putative	GO:0006810,GO:0055085
TraesCS2A02G462700	4.9153	2.88238	6.19085	0.0128413	0.337331	tr|G7IJ72|G7IJ72_MEDTR	Receptor-like kinase	GO:0006468
TraesCS2A02G231000	2.28716	4.68913	6.17984	0.0129214	0.338731	tr|A0A061RHC3|A0A061RHC3_9CHLO/tr|A0A061RHC3|A0A061RHC3_9CHLO/tr|A0A061RHC3|A0A061RHC3_9CHLO	Rho gtpase-activating protein/Rho gtpase-activating protein/Rho gtpase-activating protein	GO:0007165
TraesCS5B02G262900	1.39409	7.22579	6.17978	0.0129218	0.338731	tr|G7IWK4|G7IWK4_MEDTR	Zinc finger A20 and AN1 domain stress-associated protein
TraesCS6A02G150800	4.20055	3.27051	6.17824	0.0129331	0.338731	tr|G7I7K5|G7I7K5_MEDTR	Glutamine dumper, putative
TraesCS2A02G406900	-4.433	3.28575	6.17759	0.0129378	0.338731	tr|M8CBY1|M8CBY1_AEGTA	Prolyl endopeptidase	GO:0006508
TraesCS7B02G322500	4.98379	2.83771	6.17457	0.01296	0.339027	tr|V7BGW1|V7BGW1_PHAVU/tr|V7BGW1|V7BGW1_PHAVU/tr|V7BGW1|V7BGW1_PHAVU/tr|V7BGW1|V7BGW1_PHAVU/tr|V7BGW1|V7BGW1_PHAVU/tr|V7BGW1|V7BGW1_PHAVU	Aminodeoxychorismate synthase/Aminodeoxychorismate synthase/Aminodeoxychorismate synthase/Aminodeoxychorismate synthase/Aminodeoxychorismate synthase/Aminodeoxychorismate synthase	GO:0009058,GO:0009396
TraesCS6D02G166000	2.62569	4.35173	6.16605	0.0130225	0.339945	AT2G32010.4	CVP2 like 1
TraesCS1D02G370100	1.71501	5.67891	6.16584	0.013024	0.339945	tr|A0A072UGY9|A0A072UGY9_MEDTR	Plant/F18B13-26 protein
TraesCS1B02G001000	-4.5708	3.04788	6.16502	0.0130301	0.339945	tr|A0A1D1XIT3|A0A1D1XIT3_9ARAE/tr|A0A1D1XIT3|A0A1D1XIT3_9ARAE	Tripartite motif-containing protein 29/Tripartite motif-containing protein 29
TraesCS4A02G176100	5.77904	2.24675	6.16157	0.0130555	0.339945	tr|W5EU29|W5EU29_WHEAT	Rhomboid-like protein
TraesCS6D02G274300	-2.04932	5.00289	6.16131	0.0130575	0.339945	tr|K8FIF5|K8FIF5_9CHLO/tr|A0A0D6R152|A0A0D6R152_ARACU	Methyltransferase/Methyltransferase	GO:0008152
TraesCS7D02G322000	-1.2349	9.16575	6.16094	0.0130602	0.339945	tr|W9RQ61|W9RQ61_9ROSA	Ferredoxin	GO:0022900
TraesCS3B02G414600	-3.83502	3.36936	6.15783	0.0130832	0.339999	sp|Q8H7S7|ORR21_ORYSJ	Two-component response regulator ORR21
TraesCS3B02G536600	1.37253	7.10158	6.15755	0.0130852	0.339999	tr|A9PIE9|A9PIE9_POPTR	Calmodulin-like family protein
TraesCS5D02G354400	-1.6064	5.86517	6.15555	0.0131	0.339999	tr|A0A0E0M468|A0A0E0M468_ORYPU	Flavin-containing monooxygenase	GO:0055114
TraesCS5A02G146000	-1.79266	5.41314	6.15478	0.0131057	0.339999	tr|A0A1I9LRX3|A0A1I9LRX3_ARATH/tr|B9S4I1|B9S4I1_RICCO	Alpha/beta-Hydrolases superfamily protein/Alpha/beta hydrolase, putative
TraesCS1A02G056200	-4.42647	3.65369	6.15145	0.0131305	0.340083	tr|B3FI80|B3FI80_SECCE	ALMT1-M39.2
TraesCS5B02G112100	-4.97711	2.6453	6.15106	0.0131334	0.340083	tr|G7ITD0|G7ITD0_MEDTR/AT5G45190.1	Cyclin T1/Cyclin family protein
TraesCS2B02G315100	2.81066	4.45591	6.14996	0.0131415	0.340083	tr|B6SP20|B6SP20_MAIZE	U-box domain containing protein	GO:0016567
TraesCS3A02G083000	-3.90201	3.48271	6.14681	0.0131649	0.340407	tr|A0A1E5V448|A0A1E5V448_9POAL/tr|A0A1E5V448|A0A1E5V448_9POAL	Thylakoid lumenal 17.9 kDa protein, chloroplastic/Thylakoid lumenal 17.9 kDa protein, chloroplastic
TraesCS4B02G112500	3.47004	3.73565	6.14122	0.0132066	0.341204	tr|G7IBZ7|G7IBZ7_MEDTR	Plant/F1M20-13 protein
TraesCS3D02G484000	-2.17646	5.03862	6.13211	0.0132748	0.341556	AT2G32210.1	cysteine-rich/transmembrane domain A-like protein
TraesCS6D02G189300	5.00874	2.85752	6.12961	0.0132936	0.341556	sp|P37965|GLPQ_BACSU	Glycerophosphodiester phosphodiesterase	GO:0006629
TraesCS5D02G082700	5.66637	2.15679	6.1296	0.0132937	0.341556	tr|B9R715|B9R715_RICCO	Zinc finger protein, putative
TraesCS1D02G361600	2.85172	4.03909	6.12893	0.0132987	0.341556	AT5G53650.1	ABC transporter A family protein
TraesCS7A02G272100	-2.12949	4.80901	6.12839	0.0133028	0.341556	tr|Q69JE8|Q69JE8_ORYSJ	MYB transcription factor
TraesCS4B02G246000	4.3302	3.49646	6.12705	0.0133129	0.341556	tr|A0A059Q239|A0A059Q239_9POAL	GDP-mannose transporter
TraesCS1D02G149800	-1.82785	5.51821	6.12703	0.013313	0.341556	tr|Q4ADQ2|Q4ADQ2_9CARY	Ribonuclease
TraesCS4A02G282500	5.58575	2.2036	6.12425	0.013334	0.341556	tr|W9RDZ6|W9RDZ6_9ROSA	TBC1 domain family member
TraesCS2A02G480500	-4.33842	3.51461	6.12407	0.0133353	0.341556	tr|A0A1D5TGM8|A0A1D5TGM8_WHEAT/tr|A0A1D5TGM8|A0A1D5TGM8_WHEAT	Kinesin-like protein/Kinesin-like protein	GO:0007018
TraesCS5B02G219100	-2.11628	4.82239	6.12373	0.0133379	0.341556	tr|W5FH41|W5FH41_WHEAT	Eukaryotic translation initiation factor 3 subunit C	GO:0006413
TraesCS5D02G529600	3.9063	3.58511	6.12342	0.0133403	0.341556	tr|A0A072V3J1|A0A072V3J1_MEDTR	YacP-like NYN domain protein
TraesCS6A02G355000	-1.71238	5.55403	6.11583	0.0133976	0.342745	tr|A0A072UGK4|A0A072UGK4_MEDTR	Snf1-related kinase interactor 1, putative
TraesCS5D02G536500	2.79594	4.20531	6.11222	0.0134251	0.343166	tr|A0A1E5ULN9|A0A1E5ULN9_9POAL	Glycosyltransferase
TraesCS7B02G146400	1.34313	7.55056	6.10599	0.0134724	0.344096	tr|G7IWK4|G7IWK4_MEDTR	Zinc finger A20 and AN1 domain stress-associated protein
TraesCS7B02G187500	5.65291	2.10106	6.09951	0.0135219	0.345079	tr|G7J9N5|G7J9N5_MEDTR	SPFH domain/band 7 family protein
TraesCS2D02G168800	3.39961	4.59265	6.09596	0.0135491	0.345284	AT5G63930.1	Leucine-rich repeat protein kinase family protein
TraesCS3A02G265900	-2.64083	4.48788	6.09558	0.013552	0.345284	tr|C1DYY5|C1DYY5_MICCC/tr|C1DYY5|C1DYY5_MICCC	Glycerate kinase/Glycerate kinase	GO:0008152
TraesCS6A02G210200	-1.71165	5.50546	6.08733	0.0136154	0.345535	tr|B7FGV4|B7FGV4_MEDTR	Rhodanese-related sulfurtransferase
TraesCS4A02G411600	4.57499	3.01037	6.08699	0.0136181	0.345535	tr|Q10RT3|Q10RT3_ORYSJ/tr|Q10RT3|Q10RT3_ORYSJ	HEAT repeat family protein, expressed/HEAT repeat family protein, expressed
TraesCS2A02G132600	1.79954	5.62741	6.08678	0.0136197	0.345535	tr|B6SS11|B6SS11_MAIZE	Glycosyltransferase
TraesCS2B02G320200	3.19625	3.98012	6.08644	0.0136223	0.345535	tr|A0A0K9PRI9|A0A0K9PRI9_ZOSMR	Acyl-CoA N-acyltransferases (NAT) superfamily protein
TraesCS5D02G238800	1.64861	6.94227	6.08634	0.0136231	0.345535	tr|M8AWI0|M8AWI0_AEGTA	Vacuolar-processing enzyme	GO:0006508
TraesCS3D02G428300	-1.468	6.74077	6.08569	0.0136281	0.345535	tr|K7W1Y2|K7W1Y2_MAIZE	50S ribosomal protein L27	GO:0006412
TraesCS1A02G065500	-2.45139	4.30666	6.08399	0.0136413	0.345589	AT1G17440.2	Transcription initiation factor TFIID subunit A
TraesCS7D02G320800	1.64882	6.04758	6.08213	0.0136556	0.345673	tr|A0A061DW10|A0A061DW10_THECC	Polyadenylate-binding protein 1-B-binding protein
TraesCS4B02G344600	-1.42353	6.68864	6.08012	0.0136712	0.345788	tr|B6SST7|B6SST7_MAIZE/tr|B6SST7|B6SST7_MAIZE	50S ribosomal protein L5/50S ribosomal protein L5	GO:0006412
TraesCS6D02G307500	1.64863	5.75362	6.07628	0.0137009	0.346259	tr|G7JBY8|G7JBY8_MEDTR	Chaperone dnaJ-like protein
TraesCS2D02G425700	1.37137	8.06982	6.07486	0.0137119	0.346259	tr|V5QP37|V5QP37_MOMCH	Ethylene-responsive transcription factor	GO:0006355
TraesCS6A02G287700	-1.43609	6.56843	6.07307	0.0137258	0.346317	tr|Q6Z345|Q6Z345_ORYSJ	Dof zinc finger protein	GO:0006355
TraesCS7D02G228900	5.67834	2.11075	6.07172	0.0137363	0.346317	tr|M7ZT23|M7ZT23_TRIUA	Epoxide hydrolase 2
TraesCS5A02G136100	1.69328	5.66053	6.06561	0.013784	0.346993	tr|A0A072VJB4|A0A072VJB4_MEDTR	Calcium-binding EF-hand protein
TraesCS5A02G118500	5.58362	2.12954	6.06485	0.0137898	0.346993	tr|J3L3Z9|J3L3Z9_ORYBR	GATA transcription factor	GO:0006355
TraesCS3D02G284200	-4.66143	2.85164	6.06401	0.0137964	0.346993	tr|G7KR16|G7KR16_MEDTR	MADS-box transcription factor	GO:0006355
TraesCS3B02G295400	2.07842	5.0622	6.0611	0.0138192	0.347287	tr|G7IC86|G7IC86_MEDTR	Receptor-like kinase
TraesCS7A02G320500	-1.91384	5.16852	6.05741	0.0138481	0.347734	tr|A0A0K9NLP2|A0A0K9NLP2_ZOSMR	Far upstream element-binding protein
TraesCS3D02G368000	3.37259	4.02554	6.04781	0.0139235	0.349266	tr|A2WX90|A2WX90_ORYSI	MYB transcription factor
TraesCS3B02G110900	-4.62469	3.09902	6.04599	0.013938	0.349266	tr|A0A0K9PDU5|A0A0K9PDU5_ZOSMR	WD repeat domain phosphoinositide-interacting protein
TraesCS5D02G255200	5.56387	2.14024	6.04541	0.0139425	0.349266	tr|B9S9D3|B9S9D3_RICCO	Ring finger protein, putative
TraesCS3A02G302800	-1.99243	5.13257	6.04058	0.0139807	0.349943	sp|Q2LVU2|TRMD_SYNAS	tRNA (guanine-N(1)-)-methyltransferase
TraesCS3B02G233800	2.73182	4.4269	6.03915	0.013992	0.349945	tr|M8D7W2|M8D7W2_AEGTA/tr|M8D7W2|M8D7W2_AEGTA	Exonuclease 3'-5' domain-containing protein 1/Exonuclease 3'-5' domain-containing protein 1	GO:0006139
TraesCS4B02G063100	-1.97977	5.0758	6.03454	0.0140286	0.350581	tr|A0A1J6IAZ3|A0A1J6IAZ3_NICAT	Homeobox protein bel1-like protein	GO:0006355
TraesCS5A02G401200	1.37316	7.46195	6.03179	0.0140505	0.350637	tr|K0A0J9|K0A0J9_ELAGV	Zinc-finger protein
TraesCS1A02G278600	-1.59857	6.02943	6.03144	0.0140532	0.350637	AT2G29670.2	Tetratricopeptide repeat (TPR)-like superfamily protein	GO:0006396
TraesCS2D02G063000	1.87552	6.02038	6.02963	0.0140677	0.350718	tr|Q8LMQ0|Q8LMQ0_ORYSJ	Heavy metal-associated domain containing protein, expressed	GO:0030001
TraesCS5B02G072100	4.93219	2.79022	6.02702	0.0140885	0.350957	tr|A0A023IUN7|A0A023IUN7_ARAHY	Histone deacetylase
TraesCS1D02G303700	3.37778	3.69634	6.02464	0.0141075	0.351152	tr|A0A0K9NJI5|A0A0K9NJI5_ZOSMR	Protein kinase-like protein	GO:0006468
TraesCS5D02G118700	1.22182	9.04266	6.02238	0.0141256	0.351322	tr|A0A072V2V0|A0A072V2V0_MEDTR	ATP-dependent Clp protease ATP-binding subunit	GO:0019538
TraesCS1A02G305400	1.83659	5.20394	6.0192	0.0141511	0.351677	tr|A0A0K9P0X9|A0A0K9P0X9_ZOSMR	Ribosomal protein L34e superfamily protein
TraesCS4D02G115600	-2.10425	4.91351	6.01347	0.0141971	0.351896	tr|G7KQW9|G7KQW9_MEDTR	Signal recognition particle 54 kDa protein	GO:0006614
TraesCS4A02G283900	1.59558	6.13358	6.01328	0.0141986	0.351896	tr|A0A1C8DRT0|A0A1C8DRT0_CATRO	NRT1/PTR family protein 2.2	GO:0006810
TraesCS5B02G232900	2.66765	4.19454	6.01306	0.0142004	0.351896	tr|Q5EUD5|Q5EUD5_MAIZE	Protein disulfide isomerase	GO:0045454
TraesCS5D02G094200	5.5632	2.10837	6.0125	0.0142049	0.351896	tr|B6U579|B6U579_MAIZE	Thaumatin-like protein
TraesCS3A02G309000	1.788	5.60238	6.00692	0.0142499	0.352541	tr|A7UHA4|A7UHA4_9POAL/tr|A7UHA4|A7UHA4_9POAL	Glutathione S-transferase/Glutathione S-transferase
TraesCS5B02G342100	4.19907	3.23261	6.00649	0.0142534	0.352541	tr|E5GC22|E5GC22_CUCME	Aquaporin	GO:0006810
TraesCS4D02G253100	2.59926	4.30981	6.0045	0.0142695	0.352659	tr|B4FQP6|B4FQP6_MAIZE	Mannose-1-phosphate guanyltransferase	GO:0009058
TraesCS4D02G223500	-2.22684	4.77954	5.9883	0.0144011	0.355632	tr|B9GQW3|B9GQW3_POPTR	Chaperone protein dnaJ
TraesCS2A02G286500	-2.15159	4.92053	5.98536	0.0144251	0.355945	tr|B9HT78|B9HT78_POPTR/tr|B9HT78|B9HT78_POPTR	Phosphoribosylformylglycinamidine synthase family protein/Phosphoribosylformylglycinamidine synthase family protein	GO:0006189
TraesCS3D02G010000	5.65636	2.18214	5.97821	0.0144837	0.356837	tr|Q39886|Q39886_SOYBN	Protein kinase	GO:0006468
TraesCS4A02G164400	4.58865	3.04944	5.9761	0.0145011	0.356837	tr|M8A678|M8A678_TRIUA	3-ketoacyl-CoA synthase	GO:0006633,GO:0008152
TraesCS1A02G222900	-1.78618	5.36708	5.97304	0.0145262	0.356837	tr|A0A061GZ24|A0A061GZ24_THECC	Pentatricopeptide repeat-containing protein
TraesCS2D02G231600	4.56947	3.10247	5.9723	0.0145323	0.356837	tr|M8C976|M8C976_AEGTA	Dof zinc finger protein	GO:0006355
TraesCS6B02G375200	-4.17173	3.27525	5.97224	0.0145328	0.356837	tr|A0A1D6S973|A0A1D6S973_WHEAT/tr|A0A1D6S973|A0A1D6S973_WHEAT	Glycosyltransferase/Glycosyltransferase	GO:0008152
TraesCS1D02G117900	1.28383	7.98899	5.97061	0.0145463	0.356837	tr|B6SL93|B6SL93_MAIZE	Early response to dehydration 15-like protein
TraesCS3D02G106700	1.97859	4.93976	5.96931	0.014557	0.356837	tr|A0A1D5WWW9|A0A1D5WWW9_WHEAT	Translation machinery-associated protein 22	GO:0006413
TraesCS3A02G437800	3.84044	3.35962	5.96882	0.014561	0.356837	AT2G34930.1	disease resistance family protein / LRR family protein
TraesCS7D02G382300	-1.61637	5.87854	5.96848	0.0145639	0.356837	tr|G7LC56|G7LC56_MEDTR	Transmembrane protein, putative
TraesCS1A02G358400	3.71044	3.72767	5.95212	0.0146996	0.359743	tr|A0A059Q168|A0A059Q168_9POAL	WRKY transcription factor	GO:0006355
TraesCS6D02G147800	-2.75904	4.13672	5.95142	0.0147054	0.359743	tr|M8BUQ1|M8BUQ1_AEGTA/tr|M8BUQ1|M8BUQ1_AEGTA/tr|M8BUQ1|M8BUQ1_AEGTA	Pentatricopeptide repeat-containing protein/Pentatricopeptide repeat-containing protein/Pentatricopeptide repeat-containing protein
TraesCS7A02G381100	-1.42023	7.73944	5.94948	0.0147217	0.359859	tr|A0A1D6BMJ6|A0A1D6BMJ6_WHEAT/tr|A0A1D6BMJ6|A0A1D6BMJ6_WHEAT	Fructose-bisphosphate aldolase/Fructose-bisphosphate aldolase	GO:0006096
TraesCS6B02G361200	-2.47801	4.5101	5.9433	0.0147733	0.360778	tr|A0A1D6AKL6|A0A1D6AKL6_WHEAT	Glutaredoxin-like protein
TraesCS5D02G190700	1.84503	5.32675	5.94223	0.0147823	0.360778	tr|A0A191XX46|A0A191XX46_WHEAT	WRKY transcription factor	GO:0006355
TraesCS5B02G108000	4.56104	2.96016	5.93966	0.0148039	0.36079	tr|A0A072VQF9|A0A072VQF9_MEDTR	Peroxisomal membrane 22 kDa (Mpv17/PMP22) family protein
TraesCS2A02G460600	1.9662	5.45384	5.93943	0.0148058	0.36079	tr|G7IPN6|G7IPN6_MEDTR	Leguminosin group485 secreted peptide
TraesCS1A02G079700	1.9997	5.07617	5.93584	0.014836	0.361173	tr|B9HA11|B9HA11_POPTR/tr|B9HA11|B9HA11_POPTR	Kinase family protein/Kinase family protein	GO:0006468
TraesCS7A02G033500	2.36585	4.41028	5.93463	0.0148462	0.361173	tr|A0A192GRM5|A0A192GRM5_MORAL	Guanine nucleotide-binding protein subunit alpha-like protein	GO:0007186,GO:0007165
TraesCS3B02G008100	-1.99886	5.00951	5.93344	0.0148562	0.361173	tr|A0A077RR71|A0A077RR71_WHEAT	Peptidyl-prolyl cis-trans isomerase	GO:0000413,GO:0006457
TraesCS2B02G460500	5.50108	2.09871	5.93152	0.0148724	0.361287	tr|D7MM18|D7MM18_ARALL	Protease inhibitor/seed storage/lipid transfer protein family protein
TraesCS4A02G249600	3.53533	3.57968	5.92802	0.014902	0.361725	tr|Q6AVS9|Q6AVS9_ORYSJ	Mitochondrial carrier protein, expressed
TraesCS7A02G377000	4.72325	2.8406	5.92121	0.0149597	0.362577	tr|G7JGZ5|G7JGZ5_MEDTR	DUF4050 family protein
TraesCS5B02G501800	-1.33651	7.98621	5.92114	0.0149602	0.362577	tr|Q8GT36|Q8GT36_SPIOL	Thylakoid soluble phosphoprotein
TraesCS7B02G266000	-3.88571	3.41136	5.91632	0.0150013	0.363291	tr|B9RRT4|B9RRT4_RICCO	Histone deacetylase, putative
TraesCS6B02G425600	-2.90233	4.33899	5.91447	0.015017	0.363391	sp|Q5PKZ8|MALK_SALPA	Maltose/maltodextrin import ATP-binding protein MalK
TraesCS4A02G412500	2.02112	5.09481	5.91109	0.0150458	0.363807	sp|A4SN80|NHAB_AERS4	Na(+)/H(+) antiporter NhaB	GO:0055085
TraesCS7A02G368500	5.50576	2.17628	5.90829	0.0150698	0.364013	tr|A0A1D6BI15|A0A1D6BI15_WHEAT	Glycosyltransferase	GO:0008152
TraesCS4A02G209500	4.20969	3.34745	5.90628	0.015087	0.364013	tr|A0A199VYQ8|A0A199VYQ8_ANACO	Autophagy-related protein 13	GO:0006914
TraesCS3A02G443700	-1.55314	6.24366	5.90494	0.0150984	0.364013	tr|A0A0F7CYQ9|A0A0F7CYQ9_9ROSI	NAD(P)H dehydrogenase 18
TraesCS3A02G321900	-1.17169	10.1213	5.90466	0.0151008	0.364013	tr|B6SMK2|B6SMK2_MAIZE	Photosystem II reaction center W protein	GO:0015979
TraesCS3A02G244400	3.5563	4.00436	5.90209	0.0151229	0.364265	tr|B6SM48|B6SM48_MAIZE	S-adenosylmethionine-dependent methyltransferase	GO:0008152
TraesCS3B02G316400	3.25916	3.95653	5.89877	0.0151514	0.364671	sp|Q6CLH4|FEN1_KLULA	Flap endonuclease 1
TraesCS6D02G152700	-1.21814	9.03116	5.89455	0.0151878	0.365265	tr|W5GFA4|W5GFA4_WHEAT	Chlorophyll a-b binding protein, chloroplastic
TraesCS3B02G047500	5.47821	2.131	5.88895	0.0152362	0.365859	tr|A0A077RPL6|A0A077RPL6_WHEAT	RuvB-like helicase
TraesCS5B02G219700	1.30382	8.36874	5.88867	0.0152386	0.365859	tr|A0A072V357|A0A072V357_MEDTR	Tetraspanin family protein
TraesCS6B02G407500	4.2677	3.38509	5.88764	0.0152475	0.365859	AT5G35200.2/AT5G35200.2	ENTH/ANTH/VHS superfamily protein/ENTH/ANTH/VHS superfamily protein	GO:0048268
TraesCS3A02G138000	-3.48481	3.50248	5.88225	0.0152942	0.365995	tr|A0A072UHE7|A0A072UHE7_MEDTR	DUF641 family protein
TraesCS2A02G147000	5.4683	2.13634	5.88161	0.0152998	0.365995	AT3G06160.2/AT3G06160.2/AT3G06160.2/AT3G53270.9	AP2/B3-like transcriptional factor family protein/AP2/B3-like transcriptional factor family protein/AP2/B3-like transcriptional factor family protein/Small nuclear RNA activating complex (SNAPc), subunit SNAP43 protein
TraesCS7B02G183100	-1.42311	6.56304	5.87751	0.0153355	0.365995	AT5G38660.1	acclimation of photosynthesis to environment
TraesCS2B02G286300	-1.6094	5.97936	5.87489	0.0153583	0.365995	AT1G11700.1	senescence regulator (Protein of unknown function, DUF584)
TraesCS6B02G447600	3.08515	3.9544	5.8732	0.015373	0.365995	tr|A0A061G6C0|A0A061G6C0_THECC	AT hook motif DNA-binding family protein, putative
TraesCS2D02G495800	-2.76846	4.27887	5.8729	0.0153757	0.365995	AT5G39850.1	Ribosomal protein S4
TraesCS4B02G195100	3.21375	3.89183	5.87261	0.0153783	0.365995	tr|A0A0K9P648|A0A0K9P648_ZOSMR	Rhodanese-like family protein-like protein
TraesCS6A02G105400	-1.51034	6.19685	5.87024	0.015399	0.365995	tr|B6UF84|B6UF84_MAIZE	50S ribosomal protein L3	GO:0006412
TraesCS3D02G159100	-1.79301	5.23053	5.87004	0.0154007	0.365995	tr|R7WCS6|R7WCS6_AEGTA	Reticulon-like protein
TraesCS7B02G424100	2.08218	5.39557	5.86984	0.0154024	0.365995	tr|A0A061EBN2|A0A061EBN2_THECC	NHL domain-containing protein, putative
TraesCS4D02G336800	2.14596	5.07795	5.86981	0.0154027	0.365995	tr|A0A1D5YPL8|A0A1D5YPL8_WHEAT	Methyltransferase	GO:0006694,GO:0008152
TraesCS3B02G179500	-2.10515	4.97747	5.86832	0.0154158	0.365995	tr|A0A103XWH5|A0A103XWH5_CYNCS	Cytochrome P450	GO:0055114
TraesCS1A02G271000	2.93413	4.20517	5.86825	0.0154164	0.365995	AT5G17210.1	transmembrane protein, putative (DUF1218)
TraesCS2B02G212500	-4.43283	3.51887	5.86769	0.0154213	0.365995	tr|A0A1E5UZM8|A0A1E5UZM8_9POAL	UPF0553 protein
TraesCS1B02G382100	1.65775	5.74886	5.86686	0.0154285	0.365995	tr|A0A072UGY9|A0A072UGY9_MEDTR	Plant/F18B13-26 protein
TraesCS3D02G130200	-1.73669	5.41821	5.86381	0.0154553	0.366352	tr|A0A1E5VF21|A0A1E5VF21_9POAL	DCC family protein
TraesCS2D02G231200	-1.86005	5.35987	5.85424	0.0155396	0.367785	sp|Q2IIK1|LON_ANADE	Lon protease
TraesCS1B02G185600	4.30801	3.51821	5.853	0.0155505	0.367785	tr|B6TXE3|B6TXE3_MAIZE	Fiber protein Fb34
TraesCS2A02G395000	-3.93778	4.16371	5.85165	0.0155625	0.367785	tr|A0A061G1L6|A0A061G1L6_THECC	2-oxoglutarate (2OG) and Fe(II)-dependent oxygenase superfamily protein	GO:0055114
TraesCS5B02G265700	5.46295	2.06353	5.85162	0.0155627	0.367785	AT2G42190.3	rho GTPase-activating gacO-like protein
TraesCS7A02G569500	5.50831	2.04005	5.8456	0.0156161	0.368768	tr|A0A0K9PBP1|A0A0K9PBP1_ZOSMR	RNA-binding KH domain-containing protein
TraesCS5A02G228900	2.54801	5.62401	5.84196	0.0156484	0.368801	tr|M8AWI0|M8AWI0_AEGTA	Vacuolar-processing enzyme	GO:0006508
TraesCS1A02G195700	3.47469	3.73867	5.84064	0.0156601	0.368801	tr|A0A199VZ18|A0A199VZ18_ANACO	Lysine-specific demethylase
TraesCS3B02G572900	5.57123	2.11691	5.83927	0.0156723	0.368801	tr|A0A1D5W382|A0A1D5W382_WHEAT	E3 ubiquitin-protein ligase	GO:0006511,GO:0007275
TraesCS7A02G343700	5.57123	2.11691	5.83927	0.0156723	0.368801	tr|A0A199W2F8|A0A199W2F8_ANACO	Plastid division protein PDV1
TraesCS2A02G199500	-3.12539	3.95855	5.83802	0.0156834	0.368801	AT2G41070.4	Basic-leucine zipper (bZIP) transcription factor family protein
TraesCS7A02G180000	3.02116	4.00761	5.83668	0.0156954	0.368801	tr|A0A199UG08|A0A199UG08_ANACO/tr|A0A199UG08|A0A199UG08_ANACO/tr|A0A199UG08|A0A199UG08_ANACO	Oxidation resistance protein 1/Oxidation resistance protein 1/Oxidation resistance protein 1
TraesCS7A02G343800	1.24168	8.53113	5.83617	0.0156999	0.368801	tr|G9HVM6|G9HVM6_CAMSI/tr|G9HVM6|G9HVM6_CAMSI	Ubiquitin-conjugating enzyme E2/Ubiquitin-conjugating enzyme E2
TraesCS3B02G020700	-1.8752	5.18878	5.8266	0.0157856	0.370535	tr|D8L9T8|D8L9T8_WHEAT	PAP fibrillin domain containing protein,expressed
TraesCS5D02G190900	-4.55386	2.86263	5.81561	0.0158846	0.371963	tr|A0A199UUV5|A0A199UUV5_ANACO	Cytochrome B5-like protein
TraesCS2A02G225300	-1.55653	6.01093	5.81473	0.0158925	0.371963	sp|Q2IIK1|LON_ANADE	Lon protease
TraesCS5D02G159600	-2.21411	4.56669	5.81359	0.0159028	0.371963	tr|I0ZAZ6|I0ZAZ6_COCSC	Glutaredoxin	GO:0045454
TraesCS7B02G329500	-2.22906	4.47981	5.81126	0.0159239	0.371963	tr|A0A0K9PNX3|A0A0K9PNX3_ZOSMR	Fe/S biogenesis protein nfuA	GO:0016226
TraesCS5D02G142300	1.59909	5.79105	5.80984	0.0159368	0.371963	tr|Q2QY08|Q2QY08_ORYSJ	Saccharopine dehydrogenase family protein, expressed	GO:0055114
TraesCS5B02G075700	3.62398	3.47113	5.80949	0.0159399	0.371963	tr|A0A0K9PI83|A0A0K9PI83_ZOSMR/tr|A0A0K9PI83|A0A0K9PI83_ZOSMR	Methionine--tRNA ligase/Methionine--tRNA ligase	GO:0006431,GO:0006418
TraesCS1D02G389500	-2.78664	4.25111	5.80927	0.0159419	0.371963	tr|A0A1D1XHV2|A0A1D1XHV2_9ARAE	Cyclin-D1-binding protein 1
TraesCS3B02G457600	1.68136	5.80083	5.80926	0.015942	0.371963	tr|B6TFC2|B6TFC2_MAIZE/tr|B6TFC2|B6TFC2_MAIZE/tr|B6TFC2|B6TFC2_MAIZE	Selenium-binding protein/Selenium-binding protein/Selenium-binding protein
TraesCS7B02G227200	-3.99465	3.72636	5.80643	0.0159677	0.371963	AT1G64430.2	Pentatricopeptide repeat (PPR) superfamily protein
TraesCS2B02G495800	4.24217	3.5169	5.80572	0.0159741	0.371963	AT5G62260.3/AT4G00200.2	AT hook motif DNA-binding family protein/AT hook motif DNA-binding family protein
TraesCS5D02G069300	-3.28032	3.70583	5.8046	0.0159843	0.371963	tr|A0A1D6A1Z2|A0A1D6A1Z2_WHEAT	Auxin-responsive protein
TraesCS3A02G446500	1.45745	6.31853	5.80409	0.015989	0.371963	AT1G13390.2/AT3G08680.2	translocase subunit seca/Leucine-rich repeat protein kinase family protein
TraesCS7A02G417300	4.1785	3.34116	5.8013	0.0160143	0.372276	tr|N1R1B0|N1R1B0_AEGTA	B3 domain-containing protein
TraesCS3A02G476100	5.51523	2.08357	5.79541	0.0160681	0.373249	tr|A0A0B0NCM9|A0A0B0NCM9_GOSAR/tr|A0A1D1YIN5|A0A1D1YIN5_9ARAE/tr|A0A1D1YIN5|A0A1D1YIN5_9ARAE	DAG, chloroplastic/DAG protein, chloroplastic/DAG protein, chloroplastic
TraesCS6B02G342400	-1.42281	6.81543	5.79253	0.0160944	0.373473	tr|A0A0A0LI67|A0A0A0LI67_CUCSA	Glycine cleavage system h protein	GO:0019464
TraesCS2D02G405500	1.33685	7.59245	5.79175	0.0161016	0.373473	tr|M8AJB6|M8AJB6_TRIUA	Polyubiquitin
TraesCS1A02G241900	-1.88637	5.13107	5.78925	0.0161245	0.373601	tr|C4JAX7|C4JAX7_MAIZE	UDP-sulfoquinovose synthase
TraesCS3B02G362100	-1.44632	6.83126	5.78836	0.0161326	0.373601	tr|B6TDD4|B6TDD4_MAIZE	50S ribosomal protein L34	GO:0006412
TraesCS6B02G181200	-4.50032	3.01939	5.78724	0.0161429	0.373601	tr|Q9XHP3|Q9XHP3_CATRO	Ubiquitin-conjugating enzyme E2
TraesCS4A02G232100	-2.91955	3.86126	5.78425	0.0161704	0.373835	tr|A0A072VD16|A0A072VD16_MEDTR/tr|A0A072VD16|A0A072VD16_MEDTR	RNA-binding ASCH domain protein/RNA-binding ASCH domain protein
TraesCS2A02G289300	3.99719	3.78773	5.78354	0.0161769	0.373835	tr|A0A1D6DBH3|A0A1D6DBH3_WHEAT	Potassium transporter	GO:0071805
TraesCS7D02G427700	-4.88371	2.52659	5.7806	0.016204	0.374186	tr|M8B306|M8B306_AEGTA	F-box protein
TraesCS4D02G305100	5.63966	2.16277	5.77928	0.0162162	0.374191	tr|W9QNC0|W9QNC0_9ROSA	Ras-related protein
TraesCS7D02G000300	-1.19196	10.2676	5.77545	0.0162515	0.374731	tr|A0A1D6D5D4|A0A1D6D5D4_WHEAT	Plastocyanin
TraesCS2A02G246300	3.86579	3.46609	5.76817	0.0163191	0.375647	tr|B9RQ25|B9RQ25_RICCO/tr|B9RQ25|B9RQ25_RICCO/tr|B9RQ25|B9RQ25_RICCO/tr|B9RQ18|B9RQ18_RICCO	Aldehyde oxidase, putative/Aldehyde oxidase, putative/Aldehyde oxidase, putative/Aldehyde oxidase, putative	GO:0055114
TraesCS1B02G403900	2.33683	4.96734	5.76577	0.0163413	0.375647	tr|D3GC10|D3GC10_JATCU	Avr9/Cf-9 rapidly elicited protein
TraesCS7A02G439900	3.51455	3.58018	5.76428	0.0163552	0.375647	tr|A0A178VCK6|A0A178VCK6_ARATH	2-oxoglutarate (2OG) and Fe(II)-dependent oxygenase superfamily protein	GO:0055114
TraesCS5B02G380600	3.51858	3.63261	5.76417	0.0163562	0.375647	tr|U5GB18|U5GB18_POPTR/tr|U5GB18|U5GB18_POPTR/tr|U5GB18|U5GB18_POPTR/tr|B9HG67|B9HG67_POPTR/tr|B9HG67|B9HG67_POPTR	Transporter-related family protein/Transporter-related family protein/Transporter-related family protein/Transporter-related family protein/Transporter-related family protein	GO:0055085
TraesCS2A02G115400	-4.18324	3.57349	5.76365	0.0163611	0.375647	AT3G16510.1	Calcium-dependent lipid-binding (CaLB domain) family protein
TraesCS5A02G245400	5.48474	1.99662	5.76342	0.0163632	0.375647	tr|Q0WQM3|Q0WQM3_ARATH	Chaperone DnaJ-domain containing protein
TraesCS4D02G219100	2.02051	5.22962	5.75592	0.0164332	0.376958	tr|A0A061EB00|A0A061EB00_THECC	Alpha/beta-Hydrolases superfamily protein	GO:0008152
TraesCS7D02G133000	-2.62824	4.15623	5.7542	0.0164493	0.376958	AT5G22875.3	transmembrane protein
TraesCS2B02G329600	-1.87503	5.14688	5.75343	0.0164565	0.376958	tr|W9RRH7|W9RRH7_9ROSA	Ferric reduction oxidase 7	GO:0055114
TraesCS4B02G130800	5.40505	2.06146	5.74377	0.0165472	0.378487	sp|P14742|GFA1_YEAST	Glutamine--fructose-6-phosphate aminotransferase [isomerizing]	GO:1901137,GO:1901135
TraesCS4D02G286000	4.62707	2.91244	5.74264	0.0165579	0.378487	tr|B4FYZ3|B4FYZ3_MAIZE/tr|B4FYZ3|B4FYZ3_MAIZE	3-dehydroquinate synthase/3-dehydroquinate synthase	GO:0055114,GO:0009073
TraesCS5B02G014500	-4.13051	3.62292	5.74154	0.0165682	0.378487	tr|A0A1J6IPM2|A0A1J6IPM2_NICAT/tr|A0A1J3HBG0|A0A1J3HBG0_NOCCA	Haloacid dehalogenase-like hydrolase domain-containing protein/Haloacid dehalogenase-like hydrolase domain-containing protein
TraesCS7B02G088000	3.95847	3.41609	5.74006	0.0165822	0.378487	AT4G16380.3	Heavy metal transport/detoxification superfamily protein
TraesCS5A02G198800	3.57894	3.67333	5.73991	0.0165837	0.378487	tr|A0A0K9NVV7|A0A0K9NVV7_ZOSMR	U-box domain-containing protein	GO:0016567
TraesCS4B02G200900	3.3579	3.79418	5.7347	0.016633	0.379249	AT3G49320.2/sp|Q0SS02|EX7L_CLOPS/sp|Q0SS02|EX7L_CLOPS	Metal-dependent protein hydrolase/Exodeoxyribonuclease 7 large subunit/Exodeoxyribonuclease 7 large subunit
TraesCS5D02G417200	3.79188	3.66242	5.73294	0.0166496	0.379249	tr|Q8LPG4|Q8LPG4_ARATH	Receptor protein kinase-like protein	GO:0006468
TraesCS3D02G144700	4.34494	3.28809	5.73254	0.0166534	0.379249	tr|A0A0H3YC72|A0A0H3YC72_SALMI	Basic helix-loop-helix transcription factor
TraesCS2B02G187300	1.83235	5.34321	5.72279	0.0167461	0.381083	tr|A0A103Y172|A0A103Y172_CYNCS/tr|A0A103Y172|A0A103Y172_CYNCS/tr|A0A103Y172|A0A103Y172_CYNCS	Adenylate kinase/Adenylate kinase/Adenylate kinase	GO:0006139,GO:0006221,GO:0006207
TraesCS4B02G322700	1.66373	5.74366	5.71923	0.0167801	0.38158	tr|A0A1D5XJZ2|A0A1D5XJZ2_WHEAT/tr|C8CGC9|C8CGC9_WHEAT/tr|A0A1D5XY46|A0A1D5XY46_WHEAT	MLO-like protein/MLO-like protein/MLO-like protein	GO:0006952
TraesCS5D02G105300	1.97654	4.86313	5.71358	0.0168342	0.382349	AT2G32885.1	Rapid alkalinization factor (RALF) family protein
TraesCS3B02G160100	2.06276	4.79179	5.71315	0.0168383	0.382349	tr|A0A061GK57|A0A061GK57_THECC	Alpha/beta-Hydrolases superfamily protein
TraesCS2A02G488800	-4.28343	3.26848	5.7086	0.016882	0.383063	tr|A0A1D1XQ61|A0A1D1XQ61_9ARAE	Cytochrome c oxidase-assembly factor COX23, mitochondrial
TraesCS4A02G208900	4.15646	3.6266	5.70501	0.0169166	0.383235	tr|G7IBZ7|G7IBZ7_MEDTR	Plant/F1M20-13 protein
TraesCS7D02G189100	1.95709	5.38102	5.70322	0.0169338	0.383235	tr|B9S8W8|B9S8W8_RICCO	Amino acid transporter, putative
TraesCS7A02G549000	3.59109	3.65759	5.70264	0.0169394	0.383235	tr|A0A059ZXJ7|A0A059ZXJ7_BOENI	NAC domain-containing protein	GO:0006355
TraesCS2D02G276900	-1.58816	5.99238	5.702	0.0169456	0.383235	sp|P07754|ADH3_EMENI	Alcohol dehydrogenase 3	GO:0055114
TraesCS6D02G033100	3.01774	4.37392	5.70146	0.0169508	0.383235	tr|A9RQ32|A9RQ32_PHYPA	Germin-like protein
TraesCS3D02G107400	-1.47779	6.42968	5.6992	0.0169727	0.383452	tr|A0A0A0LN11|A0A0A0LN11_CUCSA	Glutaredoxin	GO:0045454
TraesCS3B02G140900	5.40166	2.07551	5.69667	0.0169971	0.383728	tr|M7ZVC6|M7ZVC6_TRIUA/tr|M7ZVC6|M7ZVC6_TRIUA	Transmembrane protein 19/Transmembrane protein 19
TraesCS6A02G329000	5.3912	2.10799	5.69398	0.0170232	0.38404	tr|D7M515|D7M515_ARALL	Auxin-responsive family protein	GO:0009733
TraesCS4A02G268900	-1.36497	6.97754	5.68912	0.0170704	0.384827	AT1G73885.1	AT-rich interactive domain protein
TraesCS3D02G268700	-1.36944	6.61154	5.68419	0.0171184	0.385357	tr|G7LDS2|G7LDS2_MEDTR/tr|G7LDS2|G7LDS2_MEDTR	30S ribosomal protein S20/30S ribosomal protein S20	GO:0006412
TraesCS4B02G204500	-1.18211	8.89069	5.68419	0.0171185	0.385357	tr|A0A0K9PIX0|A0A0K9PIX0_ZOSMR	ATP synthase subunit b	GO:0015986
TraesCS2D02G203300	2.22465	4.50441	5.68109	0.0171487	0.385759	sp|Q5RFL4|ZFYV1_PONAB	Zinc finger FYVE domain-containing protein 1
TraesCS1A02G407000	-3.88037	3.31401	5.67878	0.0171713	0.385858	tr|Q9M575|Q9M575_ORYSA/tr|Q9XHQ2|Q9XHQ2_HORVU	Receptor-like protein kinase/Receptor-like kinase	GO:0006468
TraesCS1D02G417900	-1.82682	5.10399	5.67813	0.0171777	0.385858	tr|A0A1E5UM81|A0A1E5UM81_9POAL	Protein ROOT PRIMORDIUM DEFECTIVE 1
TraesCS3D02G080100	1.78501	5.69056	5.67494	0.0172089	0.386003	sp|A9VJ02|ADDA_BACWK	ATP-dependent helicase/nuclease subunit A
TraesCS2D02G097900	5.3796	1.99014	5.67369	0.0172212	0.386003	sp|Q08340|CD4_MACNE	T-cell surface glycoprotein CD4
TraesCS5B02G486100	5.3796	1.99014	5.67369	0.0172212	0.386003	tr|G7K771|G7K771_MEDTR	Trichome birefringence-like protein
TraesCS2A02G136700	4.71956	3.00345	5.66986	0.0172588	0.386335	tr|A0A061EQK5|A0A061EQK5_THECC	Chaperone protein dnaJ-related
TraesCS5B02G275600	1.83707	5.64268	5.66935	0.0172638	0.386335	sp|B5RBE0|MTOX_SALG2	N-methyl-L-tryptophan oxidase	GO:0055114
TraesCS5D02G253900	4.35423	3.03458	5.66842	0.017273	0.386335	tr|B6TAJ9|B6TAJ9_MAIZE	Phosphoribosylaminoimidazole-succinocarboxamide synthase	GO:0006164
TraesCS5A02G310500	-2.08828	4.8957	5.66664	0.0172905	0.386451	tr|A0JBZ5|A0JBZ5_LOLPR	CRT-binding factor	GO:0006355
TraesCS2A02G356500	-4.51251	2.95448	5.66207	0.0173356	0.386896	AT2G32580.1	transmembrane protein, putative (DUF1068)
TraesCS4A02G053700	2.69707	4.17554	5.66127	0.0173435	0.386896	tr|A0A072U7E1|A0A072U7E1_MEDTR	Plant calmodulin-binding-like protein
TraesCS4B02G205300	4.24503	3.1237	5.66087	0.0173475	0.386896	tr|G8A0X6|G8A0X6_MEDTR	Cysteine-rich receptor-kinase-like protein
TraesCS1A02G179400	2.35665	4.45545	5.65749	0.017381	0.387108	tr|G7J9Q1|G7J9Q1_MEDTR	Response to low sulfur protein, putative
TraesCS5D02G568500	-1.3344	7.25407	5.65604	0.0173954	0.387108	tr|M0X4S5|M0X4S5_HORVV	Cytokinin riboside 5'-monophosphate phosphoribohydrolase
TraesCS3A02G156200	2.48434	4.41413	5.65513	0.0174044	0.387108	tr|M8C7M7|M8C7M7_AEGTA/tr|M8C7M7|M8C7M7_AEGTA/tr|M8C7M7|M8C7M7_AEGTA	VHS domain-containing protein/VHS domain-containing protein/VHS domain-containing protein	GO:0006886
TraesCS2B02G569500	1.9511	5.3532	5.65492	0.0174065	0.387108	AT1G01490.2	Heavy metal transport/detoxification superfamily protein	GO:0030001
TraesCS1A02G123000	2.04341	4.73166	5.65078	0.0174476	0.387432	tr|A0A1D5S476|A0A1D5S476_WHEAT	Derlin
TraesCS5A02G106300	3.21575	3.97765	5.64985	0.0174568	0.387432	tr|B9I8Q0|B9I8Q0_POPTR	Exocyst complex component Sec10-related family protein	GO:0048278,GO:0006887
TraesCS2D02G148200	-2.18131	4.49667	5.64972	0.0174581	0.387432	sp|B7IF15|DAPH_THEAB	2,3,4,5-tetrahydropyridine-2,6-dicarboxylate N-acetyltransferase
TraesCS4A02G123300	-1.89408	5.04008	5.64533	0.017502	0.38813	tr|A0A0B2SEW3|A0A0B2SEW3_GLYSO/tr|A0A0B2SEW3|A0A0B2SEW3_GLYSO/tr|A0A0B2SEW3|A0A0B2SEW3_GLYSO	NHL repeat-containing protein 2/NHL repeat-containing protein 2/NHL repeat-containing protein 2	GO:0045454,GO:0008152
TraesCS4D02G328600	-4.75553	2.63196	5.64021	0.0175531	0.388989	tr|W9SCJ5|W9SCJ5_9ROSA	Ankyrin repeat domain-containing protein
TraesCS1A02G158400	2.06095	4.82234	5.63605	0.0175948	0.389452	AT2G37950.1/AT2G37950.1	RING/FYVE/PHD zinc finger superfamily protein/RING/FYVE/PHD zinc finger superfamily protein
TraesCS6B02G179200	-2.01679	4.99467	5.63564	0.0175989	0.389452	tr|W9RSA2|W9RSA2_9ROSA	Glycerol kinase	GO:0005975
TraesCS3D02G134700	3.27657	4.42702	5.63229	0.0176326	0.389681	AT4G19170.1	nine-cis-epoxycarotenoid dioxygenase 4
TraesCS6D02G133800	2.09609	4.787	5.63014	0.0176542	0.389681	tr|N1R1U1|N1R1U1_AEGTA	Sucrose-phosphate synthase	GO:0005985
TraesCS1A02G210200	1.58201	5.72566	5.62981	0.0176575	0.389681	tr|A0A1D1ZCD9|A0A1D1ZCD9_9ARAE/tr|A0A1D1ZCD9|A0A1D1ZCD9_9ARAE	Altered inheritance of mitochondria protein 32/Altered inheritance of mitochondria protein 32
TraesCS5A02G308600	-2.68335	4.12434	5.62966	0.0176591	0.389681	tr|A0A1E5V3F6|A0A1E5V3F6_9POAL	Ycf49-like protein
TraesCS3B02G098700	-1.29501	7.18916	5.6276	0.0176798	0.389864	tr|A0A0K9NY24|A0A0K9NY24_ZOSMR	Chaperone protein dnaJ
TraesCS7A02G354300	1.76511	5.27438	5.62099	0.0177466	0.391025	tr|A0A072V475|A0A072V475_MEDTR	DUF1685 family protein
TraesCS2B02G549000	-4.9251	2.52573	5.61992	0.0177574	0.391025	sp|P9WMQ5|MFD_MYCTU	Transcription-repair-coupling factor
TraesCS4B02G209100	2.001	4.83723	5.61434	0.0178141	0.391797	tr|A0A0K9NMJ4|A0A0K9NMJ4_ZOSMR	RING/U-box superfamily protein
TraesCS7A02G033700	5.36226	1.96135	5.61015	0.0178567	0.391797	tr|A0A1D1XLL6|A0A1D1XLL6_9ARAE/tr|D7MI40|D7MI40_ARALL	Acetyl-coenzyme A synthetase/Acetyl-coenzyme A synthetase	GO:0008152
TraesCS7D02G174200	-1.48638	6.03053	5.60928	0.0178656	0.391797	AT4G04330.1	Chaperonin-like RbcX protein
TraesCS4D02G222300	4.51216	2.89988	5.60889	0.0178695	0.391797	tr|C0PBZ4|C0PBZ4_MAIZE	Phosphomevalonate kinase
TraesCS6B02G294700	-1.23072	8.32319	5.60763	0.0178824	0.391797	tr|W5GJ80|W5GJ80_WHEAT	Phosphoribulokinase	GO:0005975,GO:0008152
TraesCS6A02G257000	-3.57692	3.49125	5.60689	0.0178899	0.391797	tr|A0A061G7Q6|A0A061G7Q6_THECC	ATP-dependent Clp protease ATP-binding subunit clpX
TraesCS5A02G237900	3.41115	4.6102	5.60613	0.0178977	0.391797	tr|D4QAU8|D4QAU8_CARPA	Heat stress transcription factor	GO:0006355
TraesCS4B02G364900	-3.61034	3.74599	5.60575	0.0179016	0.391797	tr|A0A061FV24|A0A061FV24_THECC/AT1G10585.1/AT1G10585.1	Basic helix-loop-helix DNA-binding superfamily protein, putative/basic helix-loop-helix (bHLH) DNA-binding superfamily protein/basic helix-loop-helix (bHLH) DNA-binding superfamily protein
TraesCS6A02G267300	-1.25198	8.17958	5.60542	0.0179051	0.391797	tr|A0A1D6S7C8|A0A1D6S7C8_WHEAT	Phosphoribulokinase	GO:0005975,GO:0008152
TraesCS2B02G450800	1.98228	5.12482	5.6028	0.0179318	0.391977	tr|M8AZI6|M8AZI6_AEGTA/tr|M8AZI6|M8AZI6_AEGTA/tr|M8AZI6|M8AZI6_AEGTA	26S proteasome non-ATPase regulatory subunit 1/26S proteasome non-ATPase regulatory subunit 1/26S proteasome non-ATPase regulatory subunit 1	GO:0042176
TraesCS5A02G213600	1.26349	7.45	5.60216	0.0179383	0.391977	tr|Q9FPK6|Q9FPK6_ORYSA	Aldehyde dehydrogenase	GO:0055114,GO:0008152
TraesCS5A02G264500	-1.40477	6.4229	5.6003	0.0179574	0.392121	tr|A0A1D5YRJ6|A0A1D5YRJ6_WHEAT	Peptidylprolyl isomerase
TraesCS4B02G152400	-1.81418	5.08367	5.59707	0.0179906	0.392571	tr|B9SGI3|B9SGI3_RICCO/tr|B9SGI3|B9SGI3_RICCO/tr|B9SGI3|B9SGI3_RICCO/tr|B9SGI3|B9SGI3_RICCO/tr|B9SGI3|B9SGI3_RICCO/tr|B9SGI3|B9SGI3_RICCO/tr|B9SGI3|B9SGI3_RICCO	Xaa-pro aminopeptidase, putative/Xaa-pro aminopeptidase, putative/Xaa-pro aminopeptidase, putative/Xaa-pro aminopeptidase, putative/Xaa-pro aminopeptidase, putative/Xaa-pro aminopeptidase, putative/Xaa-pro aminopeptidase, putative
TraesCS7B02G336700	-1.56041	5.98916	5.59365	0.0180257	0.392996	tr|A0A1D6C3N6|A0A1D6C3N6_WHEAT	Histone H2A
TraesCS1B02G097700	1.48499	6.08825	5.59155	0.0180473	0.392996	tr|B9HA11|B9HA11_POPTR	Kinase family protein	GO:0006468
TraesCS3A02G204000	-4.68661	2.74017	5.59151	0.0180477	0.392996	tr|A0A1D5V5L8|A0A1D5V5L8_WHEAT	Peptide deformylase
TraesCS1D02G082900	1.93019	5.06488	5.58708	0.0180935	0.393463	tr|G7IBR0|G7IBR0_MEDTR/tr|G7IBR0|G7IBR0_MEDTR/tr|G7IBR0|G7IBR0_MEDTR	ABC transporter B family protein/ABC transporter B family protein/ABC transporter B family protein	GO:0006810,GO:0055085
TraesCS5B02G539800	-3.91467	3.38614	5.58699	0.0180943	0.393463	AT5G38350.1	Disease resistance protein (NBS-LRR class) family
TraesCS6A02G327500	5.35829	2.00589	5.58104	0.0181559	0.394307	tr|J7M953|J7M953_NICBE	Protein kinase	GO:0006468
TraesCS6B02G115100	-1.4584	6.45333	5.58081	0.0181583	0.394307	tr|K8F2N1|K8F2N1_9CHLO	Polyubiquitin
TraesCS7D02G197300	2.43031	4.36028	5.57755	0.0181922	0.394658	tr|B6U4D1|B6U4D1_MAIZE	Metalloendoproteinase 1	GO:0006508
TraesCS5D02G477500	1.47762	6.07126	5.57683	0.0181997	0.394658	tr|B6UDX2|B6UDX2_MAIZE	Remorin
TraesCS1D02G120000	3.59074	4.05046	5.57396	0.0182295	0.395013	tr|A0A1E5UPB1|A0A1E5UPB1_9POAL	3'-N-debenzoyl-2'-deoxytaxol N-benzoyltransferase
TraesCS2D02G157100	-1.48118	6.13803	5.57283	0.0182413	0.395013	tr|Q5MJ27|Q5MJ27_PENAM	Low temperature and salt responsive protein
TraesCS2B02G077100	1.92224	4.91562	5.56995	0.0182713	0.395245	tr|Q8LMQ0|Q8LMQ0_ORYSJ	Heavy metal-associated domain containing protein, expressed	GO:0030001
TraesCS4D02G205400	-1.25383	7.67336	5.56822	0.0182893	0.395245	tr|A0A0K9PIX0|A0A0K9PIX0_ZOSMR	ATP synthase subunit b	GO:0015986
TraesCS1A02G164900	1.6658	5.48652	5.56619	0.0183105	0.395245	tr|A0A1D5RTW9|A0A1D5RTW9_WHEAT	Alpha-galactosidase	GO:0005975
TraesCS5A02G524400	-1.24725	7.61089	5.56587	0.0183139	0.395245	tr|M8AMU2|M8AMU2_AEGTA	Peroxisomal membrane protein 11-1	GO:0016559
TraesCS1D02G134400	3.20906	3.76437	5.56576	0.0183151	0.395245	tr|A0A0B0P8G6|A0A0B0P8G6_GOSAR	Carbon catabolite repressor 4-like protein
TraesCS4A02G456300	1.73113	5.55257	5.55937	0.018382	0.396416	tr|L0ATQ4|L0ATQ4_POPTO	Cellulose synthase-like protein	GO:0030244
TraesCS7D02G505400	3.88742	3.43659	5.55545	0.0184232	0.39698	tr|A0A1E5V725|A0A1E5V725_9POAL/tr|A0A1E5V725|A0A1E5V725_9POAL	Transcription initiation factor TFIID subunit 1/Transcription initiation factor TFIID subunit 1
TraesCS4A02G476600	5.36155	1.94655	5.5531	0.0184479	0.39698	tr|E0Y9Z3|E0Y9Z3_WHEAT/tr|E0Y9Z3|E0Y9Z3_WHEAT	Rp1-like protein/Rp1-like protein
TraesCS4A02G343400	3.90759	3.50016	5.55194	0.0184602	0.39698	tr|A0A072V3J1|A0A072V3J1_MEDTR	YacP-like NYN domain protein
TraesCS3B02G552700	1.94455	5.23724	5.55184	0.0184613	0.39698	tr|A0A199V9T9|A0A199V9T9_ANACO	Calcium-binding protein
TraesCS7D02G535300	2.15181	4.96622	5.55087	0.0184715	0.39698	tr|A0A059ZXJ7|A0A059ZXJ7_BOENI	NAC domain-containing protein	GO:0006355
TraesCS5D02G537600	-4.17456	2.98551	5.54894	0.0184919	0.397145	tr|A0A1D5YZG4|A0A1D5YZG4_WHEAT	Aspartokinase	GO:0006355
TraesCS5B02G289700	-3.30207	3.65574	5.54678	0.0185147	0.397362	tr|B8B5M4|B8B5M4_ORYSI	Superoxide dismutase [Cu-Zn]
TraesCS7A02G308600	3.76106	3.27981	5.54446	0.0185392	0.397616	sp|Q3MBV3|TRPB_ANAVT	Tryptophan synthase beta chain	GO:0000162,GO:0006568
TraesCS1A02G221700	2.9197	4.23366	5.53837	0.0186039	0.39873	tr|A0A061FLN1|A0A061FLN1_THECC	Alpha/beta hydrolase related protein
TraesCS3A02G531400	-1.17929	9.30508	5.53611	0.0186279	0.398971	tr|I3QM91|I3QM91_HORVU	Metallothionein
TraesCS7A02G305200	-1.28741	7.22273	5.53014	0.0186916	0.400062	tr|W0C8Y8|W0C8Y8_9FABA	NAC domain-containing protein	GO:0006355
TraesCS6A02G047700	-1.98552	5.09817	5.52337	0.0187641	0.401071	tr|A0A0B0MLE1|A0A0B0MLE1_GOSAR/tr|G7J5Y0|G7J5Y0_MEDTR	Protein canopy/Canopy-like protein
TraesCS5A02G253800	1.32636	6.82176	5.52334	0.0187644	0.401071	tr|W9SM54|W9SM54_9ROSA	F-box protein
TraesCS3D02G417500	2.00122	4.99975	5.51771	0.0188249	0.401861	tr|B6TFC2|B6TFC2_MAIZE	Selenium-binding protein
TraesCS5D02G191500	2.48527	4.30297	5.51751	0.018827	0.401861	tr|G7ZWM6|G7ZWM6_MEDTR	Sulfite exporter TauE/SafE family protein
TraesCS3A02G242200	-2.64238	4.09126	5.51306	0.018875	0.402611	tr|A0A0K9Q658|A0A0K9Q658_ZOSMR/tr|A0A0K9Q658|A0A0K9Q658_ZOSMR	CTD small phosphatase-like protein/CTD small phosphatase-like protein
TraesCS2A02G467900	-1.40598	6.67983	5.51003	0.0189078	0.402927	tr|A0A1D5T8H3|A0A1D5T8H3_WHEAT	Aminomethyltransferase	GO:0006546
TraesCS5A02G191800	3.18191	3.77768	5.50929	0.0189158	0.402927	AT5G54300.1	cotton fiber-like protein (DUF761)
TraesCS5D02G511200	2.11624	4.55887	5.50812	0.0189284	0.402927	tr|M8BSC3|M8BSC3_AEGTA	Galactokinase	GO:0046835,GO:0006012,GO:0008152
TraesCS6D02G233800	3.76603	4.32245	5.50444	0.0189683	0.403501	tr|M8C1G1|M8C1G1_AEGTA	Hippocampus abundant transcript 1 protein	GO:0055085
TraesCS2A02G172500	5.31332	1.92241	5.50022	0.0190141	0.404201	tr|A0A0K9P8V1|A0A0K9P8V1_ZOSMR	Nuclear transcription factor Y subunit	GO:0006355
TraesCS2B02G272300	-1.14411	9.58562	5.49897	0.0190276	0.404215	tr|B6TR16|B6TR16_MAIZE	Photosystem I reaction center subunit psaK	GO:0015979
TraesCS7A02G190700	-2.63641	4.37569	5.4958	0.0190623	0.404676	tr|W9S168|W9S168_9ROSA	Glutathione S-transferase
TraesCS4D02G254500	1.79187	5.30756	5.49395	0.0190824	0.404739	tr|A0A061DHF3|A0A061DHF3_THECC	Phosphatase 2C family protein
TraesCS3D02G296600	5.43454	2.01642	5.49273	0.0190957	0.404739	sp|Q5S6V2|TAU_PONPY	Microtubule-associated protein tau
TraesCS1D02G089300	2.96418	3.84478	5.49044	0.0191207	0.404739	tr|A0A1D5SP01|A0A1D5SP01_WHEAT/tr|A0A1D5SP01|A0A1D5SP01_WHEAT	Serine/threonine-protein phosphatase/Serine/threonine-protein phosphatase	GO:0009742
TraesCS2B02G116900	2.22122	4.65164	5.48884	0.0191383	0.404739	tr|U5NIQ9|U5NIQ9_9POAL	Ethylene insensitive 3
TraesCS1A02G279100	1.51515	5.82594	5.48855	0.0191414	0.404739	tr|E2I9G3|E2I9G3_WHEAT	Coronatine insensitive 1-like protein
TraesCS7B02G119200	-3.76432	3.32723	5.48842	0.0191428	0.404739	tr|C3SA83|C3SA83_BRADI	FHA domain protein
TraesCS5B02G105000	-4.64116	2.68541	5.48192	0.0192141	0.405784	tr|A0A072U651|A0A072U651_MEDTR	Histone-lysine N-methyltransferase
TraesCS5B02G036800	-1.40533	6.37429	5.48155	0.0192182	0.405784	tr|G5DWR5|G5DWR5_SILLA	Chloroplast stem-loop binding protein
TraesCS2D02G306000	-3.20668	3.68753	5.47765	0.0192611	0.406417	tr|A0A0B0PFP5|A0A0B0PFP5_GOSAR	Pleckstrin domain-containing family A member 8	GO:0046836
TraesCS2A02G246400	1.47575	6.16813	5.47536	0.0192864	0.406676	tr|Q8LHS0|Q8LHS0_ORYSJ	Neurofilament triplet M protein-like protein
TraesCS2B02G209000	2.31763	4.52526	5.47381	0.0193035	0.406763	tr|B6T3D2|B6T3D2_MAIZE	Saccharopine dehydrogenase	GO:0055114
TraesCS7D02G516600	-1.62662	5.67529	5.47076	0.0193372	0.4072	tr|M8BZ56|M8BZ56_AEGTA	Chaperone protein dnaJ
TraesCS7D02G351200	-3.24971	3.86698	5.46788	0.0193691	0.407596	tr|D7LQY7|D7LQY7_ARALL	CAAX amino terminal protease family protein
TraesCS3B02G358300	-2.4771	4.45972	5.46391	0.0194131	0.408249	tr|A0A1E5VL93|A0A1E5VL93_9POAL/tr|A0A1E5VL93|A0A1E5VL93_9POAL	Protein CHLOROPLAST ENHANCING STRESS TOLERANCE, chloroplastic/Protein CHLOROPLAST ENHANCING STRESS TOLERANCE, chloroplastic
TraesCS7D02G220900	4.3052	3.03295	5.45402	0.0195234	0.410194	tr|A0A1D1YKE9|A0A1D1YKE9_9ARAE	Protein translocase subunit SecA
TraesCS6B02G389700	2.97295	3.86006	5.4526	0.0195392	0.410194	tr|A0A072VCK7|A0A072VCK7_MEDTR	Replication protein A 32 kDa subunit-like protein
TraesCS2A02G005000	3.6688	3.62484	5.45209	0.0195449	0.410194	tr|A0A0K9NPD3|A0A0K9NPD3_ZOSMR	Histone-lysine N-methyltransferase
TraesCS5D02G470300	-1.48047	6.12159	5.4469	0.019603	0.411139	AT5G19855.1	Chaperonin-like RbcX protein
TraesCS7B02G169900	-1.6307	5.46417	5.44186	0.0196597	0.411366	tr|Q69JE8|Q69JE8_ORYSJ	MYB transcription factor
TraesCS5D02G481300	2.34865	4.479	5.4416	0.0196626	0.411366	tr|N1QRS8|N1QRS8_AEGTA	Methylenetetrahydrofolate reductase	GO:0006555,GO:0055114
TraesCS7A02G517100	4.74068	2.75987	5.44074	0.0196723	0.411366	tr|Q67WP1|Q67WP1_ORYSJ	Amino acid transporter-like protein
TraesCS5D02G292700	4.14305	3.1977	5.44038	0.0196764	0.411366	tr|I1IRK8|I1IRK8_BRADI/tr|I1IRK8|I1IRK8_BRADI	Uridine kinase/Uridine kinase	GO:0008152
TraesCS6A02G360900	1.21252	7.96528	5.4401	0.0196796	0.411366	AT3G11910.4	ubiquitin-specific protease 13
TraesCS2B02G148200	-1.73645	5.22752	5.43584	0.0197276	0.412094	tr|Q6K9T9|Q6K9T9_ORYSJ	Metallo-beta-lactamase-like
TraesCS6A02G362500	-3.83807	3.42648	5.43433	0.0197446	0.412176	tr|M8C263|M8C263_AEGTA	Neurochondrin
TraesCS1B02G314000	-2.61763	4.23859	5.42911	0.0198038	0.413135	tr|G7II68|G7II68_MEDTR	LURP-one-like protein
TraesCS3A02G375400	1.99413	4.97241	5.42257	0.0198781	0.414409	tr|Q9SXQ0|Q9SXQ0_TOBAC	NAC-domain protein	GO:0006355
TraesCS5A02G131600	3.97599	3.53192	5.41781	0.0199324	0.415265	tr|K9J8W5|K9J8W5_MALDO/tr|K9J8W5|K9J8W5_MALDO	Response regulator/Response regulator	GO:0000160
TraesCS4B02G213700	4.16853	3.08372	5.41362	0.0199803	0.415985	tr|A0A0K9Q5I4|A0A0K9Q5I4_ZOSMR/tr|A0A0K9Q5I4|A0A0K9Q5I4_ZOSMR	Mitochondrial carrier family/Mitochondrial carrier family
TraesCS3D02G238400	-3.61591	3.35788	5.40844	0.0200397	0.416945	tr|Q5SN02|Q5SN02_ORYSJ	Myosin heavy chain-like
TraesCS2D02G238900	-2.54413	4.31286	5.40531	0.0200755	0.417414	tr|Q9AXN2|Q9AXN2_WHEAT	RNA-binding protein
TraesCS3D02G408100	-1.42615	6.14774	5.39855	0.0201535	0.418523	tr|G7JMM8|G7JMM8_MEDTR	BTB/POZ and TAZ domain protein	GO:0006355
TraesCS1D02G218000	-2.27257	4.38177	5.39836	0.0201556	0.418523	tr|A0A1D5T0S0|A0A1D5T0S0_WHEAT	Beta-amylase	GO:0000272
TraesCS5D02G324600	3.8987	3.54667	5.39531	0.0201909	0.418593	tr|F2D2L7|F2D2L7_HORVV/tr|A0A1D5ZUA1|A0A1D5ZUA1_WHEAT	Glycosyltransferase/Glycosyltransferase	GO:0008152
TraesCS1A02G437500	-1.58715	5.88722	5.39474	0.0201975	0.418593	tr|W4ZNH0|W4ZNH0_WHEAT/tr|W4ZNH0|W4ZNH0_WHEAT	ATP-dependent Clp protease proteolytic subunit/ATP-dependent Clp protease proteolytic subunit	GO:0006508
TraesCS7D02G373000	2.21115	4.90327	5.39461	0.0201991	0.418593	tr|F4J000|F4J000_ARATH	Nucleic acid binding protein
TraesCS7B02G118800	5.28937	1.93231	5.39068	0.0202446	0.419258	tr|A0A0H3YB62|A0A0H3YB62_SALMI	Basic helix-loop-helix transcription factor
TraesCS5B02G292200	5.26599	1.93009	5.38929	0.0202607	0.419315	tr|G5DWI4|G5DWI4_SILLA	ADP-ribosylation factor GTPase-activating protein
TraesCS1A02G391600	-2.79808	4.08898	5.38123	0.0203545	0.420979	tr|A0A1E5V7V0|A0A1E5V7V0_9POAL/tr|A0A1E5V7V0|A0A1E5V7V0_9POAL/tr|A0A1E5V7V0|A0A1E5V7V0_9POAL/tr|A0A1E5V7V0|A0A1E5V7V0_9POAL	Golgin candidate 5/Golgin candidate 5/Golgin candidate 5/Golgin candidate 5
TraesCS1D02G427300	4.25631	3.01699	5.37621	0.0204131	0.421912	tr|A0A1E5VLX0|A0A1E5VLX0_9POAL/tr|A0A1E5VLX0|A0A1E5VLX0_9POAL	Auxilin-like protein 1/Auxilin-like protein 1
TraesCS7D02G321200	-3.93925	3.37718	5.37434	0.0204351	0.422088	AT1G77610.1	EamA-like transporter family protein
TraesCS5A02G498000	-1.18749	8.24918	5.37112	0.0204728	0.422588	tr|F2CVM1|F2CVM1_HORVV	Catalase	GO:0006979,GO:0055114
TraesCS2A02G582100	-1.90734	5.03925	5.36941	0.0204929	0.422723	tr|T1WT84|T1WT84_WHEAT	Glutathione peroxidase	GO:0006979,GO:0055114
TraesCS4D02G128500	-3.41156	3.564	5.36647	0.0205275	0.423158	tr|A0A199VBG7|A0A199VBG7_ANACO	Structure-specific endonuclease subunit slx1
TraesCS1B02G001900	5.26832	1.87386	5.36298	0.0205686	0.423551	tr|Q9FDZ1|Q9FDZ1_ORYSJ	Cytochrome P450	GO:0055114
TraesCS1A02G252700	-1.83495	5.23792	5.36255	0.0205736	0.423551	tr|T1DBX3|T1DBX3_SILLA/tr|F4IN59|F4IN59_ARATH	Resistance to phytophthora 1 protein/Resistance to phytophthora 1 protein
TraesCS7A02G282400	3.87404	3.47288	5.3605	0.0205979	0.423773	tr|A0A1E5WBH6|A0A1E5WBH6_9POAL	Glutamyl-tRNA reductase-binding protein, chloroplastic	GO:0055114
TraesCS1B02G281200	1.70478	6.13774	5.35615	0.0206493	0.424552	AT5G17210.1	transmembrane protein, putative (DUF1218)
TraesCS3A02G180900	-1.64565	5.75397	5.35449	0.0206689	0.424676	tr|G7JIE4|G7JIE4_MEDTR	Transmembrane protein, putative
TraesCS7D02G504100	1.53096	6.39376	5.35327	0.0206835	0.424696	tr|A0A061EBN2|A0A061EBN2_THECC	NHL domain-containing protein, putative
TraesCS1D02G072200	1.25397	7.48609	5.35186	0.0207002	0.42476	tr|A0A0K9PNZ2|A0A0K9PNZ2_ZOSMR	Zinc finger CCCH domain-containing protein
TraesCS2D02G220000	-1.33176	6.8742	5.35039	0.0207176	0.424841	tr|A0A0M4LB00|A0A0M4LB00_MORAL	Isopentenyl-diphosphate delta-isomerase	GO:0008299
TraesCS1D02G315600	-4.35821	3.24825	5.34788	0.0207475	0.424871	AT1G28327.1	E3 ubiquitin-protein ligase
TraesCS5D02G320600	5.19627	2.03392	5.34786	0.0207477	0.424871	tr|A0A072TNH2|A0A072TNH2_MEDTR	Homeobox leucine zipper protein	GO:0006355
TraesCS6A02G145600	2.75588	3.89872	5.34684	0.0207598	0.424871	tr|Q9ARI7|Q9ARI7_CATRO	G-box binding factor bZIP transcription factor
TraesCS4A02G263200	-4.6512	2.53716	5.34238	0.0208131	0.425369	tr|Q94AM5|Q94AM5_ARATH	Alpha/beta-Hydrolases superfamily protein
TraesCS6B02G398100	3.84323	3.61929	5.34175	0.0208206	0.425369	tr|Q5ZA71|Q5ZA71_ORYSJ	Embryogenesis transmembrane protein-like
TraesCS3B02G137000	-4.61982	2.695	5.34138	0.0208249	0.425369	tr|A0A072VDY8|A0A072VDY8_MEDTR	DUF581 family protein
TraesCS4A02G370400	2.89204	4.52277	5.33701	0.0208772	0.425667	tr|D3GC10|D3GC10_JATCU	Avr9/Cf-9 rapidly elicited protein
TraesCS1D02G132000	-3.59095	3.52366	5.33469	0.020905	0.425667	tr|A0A0K9PUQ1|A0A0K9PUQ1_ZOSMR	TRAM, LAG1 and CLN8 (TLC) lipid-sensing domain containing protein
TraesCS7B02G154600	3.81136	3.32354	5.33431	0.0209096	0.425667	tr|A0A0K9Q2Z9|A0A0K9Q2Z9_ZOSMR	RING/U-box superfamily protein
TraesCS6B02G242300	3.74414	3.68352	5.33339	0.0209206	0.425667	tr|R7W760|R7W760_AEGTA/AT5G39560.1/AT5G39560.1	Flavonoid 3'-monooxygenase/Galactose oxidase/kelch repeat superfamily protein/Galactose oxidase/kelch repeat superfamily protein
TraesCS7B02G283800	3.77505	3.47449	5.33292	0.0209262	0.425667	tr|Q94LJ1|Q94LJ1_ORYSJ/tr|Q94LJ1|Q94LJ1_ORYSJ	Major Facilitator Superfamily protein, expressed/Major Facilitator Superfamily protein, expressed	GO:0006857,GO:0006810
TraesCS4B02G139700	1.42171	6.57342	5.33218	0.0209352	0.425667	tr|Q948J7|Q948J7_HORVU/tr|Q948J7|Q948J7_HORVU	Proline transporter/Proline transporter
TraesCS5D02G254300	-4.04389	3.19229	5.33173	0.0209405	0.425667	tr|G7J4H5|G7J4H5_MEDTR	Purine permease-like protein
TraesCS4A02G352200	3.06875	3.86448	5.33109	0.0209482	0.425667	tr|A0A199VMP5|A0A199VMP5_ANACO/tr|A0A199VMP5|A0A199VMP5_ANACO	E3 ubiquitin-protein ligase/E3 ubiquitin-protein ligase
TraesCS7B02G078300	3.48505	3.80884	5.32884	0.0209753	0.42594	tr|B9HPF8|B9HPF8_POPTR	Scarecrow transcription factor family protein
TraesCS5B02G405700	4.07634	3.21121	5.32769	0.0209892	0.425946	tr|A0A059LJW1|A0A059LJW1_9CHLO	Protein kinase	GO:0006468
TraesCS5A02G171600	1.90108	5.00978	5.32619	0.0210072	0.426002	tr|A2Q5G7|A2Q5G7_MEDTR	Heavy metal transport/detoxification protein
TraesCS3B02G080200	3.06835	3.77627	5.3252	0.0210192	0.426002	tr|R7W354|R7W354_AEGTA	Isoaspartyl peptidase/L-asparaginase
TraesCS5D02G202200	4.7075	2.71566	5.32323	0.021043	0.426156	tr|A0A061E195|A0A061E195_THECC/tr|A0A061E195|A0A061E195_THECC/tr|A0A061E195|A0A061E195_THECC	CD2-binding protein-related, putative/CD2-binding protein-related, putative/CD2-binding protein-related, putative
TraesCS4A02G122900	2.84967	4.12467	5.32096	0.0210704	0.426156	sp|Q5NVF7|AP2M1_PONAB/AT4G16180.2	AP-2 complex subunit mu/transmembrane protein
TraesCS4A02G314400	5.19375	1.92565	5.31928	0.0210908	0.426156	tr|M7YGM4|M7YGM4_TRIUA	Disease resistance protein RPM1
TraesCS1D02G084600	2.10498	4.51625	5.31719	0.0211161	0.426156	tr|A0A061GTK7|A0A061GTK7_THECC	RNA-binding family protein	GO:0006396
TraesCS7B02G139200	-4.80606	2.66522	5.31485	0.0211445	0.426156	tr|A0A072UUL7|A0A072UUL7_MEDTR/tr|A0A072UUL7|A0A072UUL7_MEDTR	Methyl-CpG-binding domain protein/Methyl-CpG-binding domain protein
TraesCS3D02G337900	4.66169	2.7102	5.31439	0.02115	0.426156	tr|B9MUF4|B9MUF4_POPTR/tr|B9MUF4|B9MUF4_POPTR	Kinase family protein/Kinase family protein	GO:0006468
TraesCS4A02G235000	-4.05045	3.03481	5.31433	0.0211508	0.426156	tr|N1QW48|N1QW48_AEGTA	50S ribosomal protein L25	GO:0006412
TraesCS5D02G451900	3.25131	3.56574	5.31282	0.021169	0.426156	tr|G7I3Y8|G7I3Y8_MEDTR/tr|G7I3Y8|G7I3Y8_MEDTR	TPX2 (Targeting protein for Xklp2) family protein/TPX2 (Targeting protein for Xklp2) family protein
TraesCS6B02G116900	3.79426	3.17425	5.31195	0.0211796	0.426156	tr|A0A1D1Z2Z3|A0A1D1Z2Z3_9ARAE	Upstream activation factor subunit spp27
TraesCS3B02G395500	-2.62011	4.07305	5.31177	0.0211819	0.426156	tr|A0A077S1Z6|A0A077S1Z6_WHEAT/tr|A0A077S1Z6|A0A077S1Z6_WHEAT	CASP-like protein/CASP-like protein
TraesCS5D02G219500	-1.76319	5.31454	5.3112	0.0211887	0.426156	tr|M7Z6D5|M7Z6D5_TRIUA	10 kDa chaperonin	GO:1901671,GO:0006457
TraesCS5B02G102000	-1.49649	5.81895	5.31053	0.0211969	0.426156	tr|W5FM23|W5FM23_WHEAT	Acyl carrier protein	GO:0006633
TraesCS6B02G210400	1.99618	4.71561	5.30988	0.0212049	0.426156	AT3G15760.1	cytochrome P450 family protein
TraesCS3B02G045500	1.26261	8.09928	5.30885	0.0212173	0.426156	tr|B9IEB3|B9IEB3_POPTR	Calcium binding family protein
TraesCS1D02G037900	-3.37096	3.70359	5.30673	0.0212432	0.426403	tr|W5AKJ6|W5AKJ6_WHEAT	Chalcone-flavonone isomerase family protein	GO:0009813
TraesCS6A02G336600	2.95068	4.47251	5.3027	0.0212924	0.427116	tr|U5GAR5|U5GAR5_POPTR	Kinase family protein	GO:0006468
TraesCS5A02G207600	1.56033	5.97977	5.30026	0.0213223	0.427442	sp|A7N2T8|MGSA_VIBCB	Methylglyoxal synthase
TraesCS5B02G096100	-4.4341	2.76173	5.29684	0.0213641	0.427925	tr|E3T7S4|E3T7S4_GOSHI/tr|E3T7S4|E3T7S4_GOSHI	Dehydration-induced 19-like protein/Dehydration-induced 19-like protein
TraesCS7A02G311700	4.07298	3.46365	5.29606	0.0213737	0.427925	tr|B9HTF8|B9HTF8_POPTR/tr|B9HTF8|B9HTF8_POPTR/tr|B9HTF8|B9HTF8_POPTR/tr|B9HTF8|B9HTF8_POPTR	Actin-related family protein/Actin-related family protein/Actin-related family protein/Actin-related family protein
TraesCS5D02G121400	-2.73019	4.01147	5.29302	0.0214111	0.4284	tr|A0A1J6KCX1|A0A1J6KCX1_NICAT	Methylthioribose-1-phosphate isomerase	GO:0044237
TraesCS2A02G125700	-2.10609	4.56902	5.28891	0.0214617	0.429138	sp|Q5R7H1|CACO2_PONAB	Calcium-binding and coiled-coil domain-containing protein 2
TraesCS7A02G224000	-1.82508	5.16439	5.28741	0.0214802	0.429233	tr|Q70T29|Q70T29_BIXOR	Carboxyl methyltransferase
TraesCS7D02G282600	-1.55506	5.58	5.28619	0.0214952	0.429248	tr|A0A061EIK4|A0A061EIK4_THECC	Regulator of chromosome condensation (RCC1) family protein
TraesCS3D02G532300	3.9977	3.59997	5.28054	0.021565	0.429248	tr|A0A0K9NMJ4|A0A0K9NMJ4_ZOSMR	RING/U-box superfamily protein
TraesCS5B02G272500	5.21452	1.89047	5.27981	0.0215741	0.429248	tr|C6L7Y7|C6L7Y7_HORBU	F-box protein
TraesCS1D02G217600	-1.93583	4.73397	5.27899	0.0215843	0.429248	tr|A0A199UPX7|A0A199UPX7_ANACO	10 kDa chaperonin	GO:0006457
TraesCS5D02G338100	4.69153	2.611	5.27861	0.0215889	0.429248	tr|A0A1D1YX54|A0A1D1YX54_9ARAE	La-related protein
TraesCS6B02G346000	2.44411	4.68158	5.27729	0.0216054	0.429248	tr|A0A1E5UUV4|A0A1E5UUV4_9POAL	E3 ubiquitin-protein ligase
TraesCS2D02G249000	5.1791	1.86918	5.2771	0.0216078	0.429248	tr|A0A0K9P3Z9|A0A0K9P3Z9_ZOSMR/tr|A0A0K9P3Z9|A0A0K9P3Z9_ZOSMR/tr|A0A0K9P3Z9|A0A0K9P3Z9_ZOSMR	Small RNA 2'-O-methyltransferase/Small RNA 2'-O-methyltransferase/Small RNA 2'-O-methyltransferase
TraesCS6A02G366000	2.14606	4.76253	5.27644	0.0216159	0.429248	tr|A1YMW6|A1YMW6_BRACM	Serine-rich protein
TraesCS3D02G184600	-3.77792	3.94133	5.27635	0.021617	0.429248	tr|A0A1J3CNS5|A0A1J3CNS5_NOCCA	Replication protein A 14 kDa subunit B	GO:0006310,GO:0006260,GO:0006281
TraesCS1D02G184500	3.28314	4.60259	5.27627	0.021618	0.429248	tr|A0A1D1YNA5|A0A1D1YNA5_9ARAE	Cystathionine gamma-lyase
TraesCS2B02G262100	3.03557	3.75926	5.2739	0.0216474	0.429424	tr|A0A061EVG8|A0A061EVG8_THECC	Peptidyl-prolyl cis-trans isomerase G, putative
TraesCS3D02G196800	-3.11912	3.79451	5.27335	0.0216543	0.429424	tr|A0A1D1YW69|A0A1D1YW69_9ARAE/tr|A0A1D1YW69|A0A1D1YW69_9ARAE/tr|A0A1D1YW69|A0A1D1YW69_9ARAE/tr|A0A1D1YW69|A0A1D1YW69_9ARAE/tr|A0A1D1YW69|A0A1D1YW69_9ARAE/tr|A0A1D1YW69|A0A1D1YW69_9ARAE/tr|A0A1D1YW69|A0A1D1YW69_9ARAE/tr|A0A1D1YW69|A0A1D1YW69_9ARAE/tr|A0A1D1YW69|A0A1D1YW69_9ARAE/tr|A0A1D1YW69|A0A1D1YW69_9ARAE	LisH domain and HEAT repeat-containing protein KIAA1468/LisH domain and HEAT repeat-containing protein KIAA1468/LisH domain and HEAT repeat-containing protein KIAA1468/LisH domain and HEAT repeat-containing protein KIAA1468/LisH domain and HEAT repeat-containing protein KIAA1468/LisH domain and HEAT repeat-containing protein KIAA1468/LisH domain and HEAT repeat-containing protein KIAA1468/LisH do…
TraesCS3D02G458500	-2.48865	4.15473	5.27105	0.0216829	0.429517	tr|M8D8E3|M8D8E3_AEGTA/tr|M8D8E3|M8D8E3_AEGTA	Zinc finger CCCH domain-containing protein 4/Zinc finger CCCH domain-containing protein 4
TraesCS4D02G151700	-3.74431	3.72211	5.27077	0.0216864	0.429517	tr|Q6AV73|Q6AV73_ORYSJ	WRKY transcription factor	GO:0006355
TraesCS5D02G164600	1.58165	5.67712	5.26919	0.0217062	0.429636	tr|F1DJU8|F1DJU8_MAIZE	MYB-RELATED transcription factor
TraesCS1A02G309700	-3.8852	3.56091	5.26606	0.0217451	0.430136	tr|N1R4U9|N1R4U9_AEGTA	Tubulin beta chain	GO:0007017
TraesCS4D02G052400	1.60644	5.65459	5.26371	0.0217746	0.430447	tr|A6YJX4|A6YJX4_9MAGN/tr|A6YJX4|A6YJX4_9MAGN	Peptide transporter/Peptide transporter	GO:0006857,GO:0006810
TraesCS1B02G113700	-2.86975	4.18364	5.25578	0.0218739	0.43203	tr|M1HIR7|M1HIR7_ELAGV	Glutathione S-transferase
TraesCS2B02G034300	3.79419	3.19952	5.25512	0.0218823	0.43203	AT1G65790.1/sp|P93194|RPK1_IPONI	receptor kinase 1/Receptor-like protein kinase	GO:0006468
TraesCS2A02G190800	3.43168	3.61402	5.25112	0.0219326	0.432752	tr|A0A0K9NRB5|A0A0K9NRB5_ZOSMR	U-box domain-containing protein
TraesCS6B02G175200	-3.1737	3.79385	5.24812	0.0219705	0.433226	tr|A0A087SDM7|A0A087SDM7_AUXPR	Thiamine-phosphate synthase	GO:0009228
TraesCS7A02G246700	-2.2892	4.72103	5.24591	0.0219984	0.433502	tr|A0A0K9P774|A0A0K9P774_ZOSMR/tr|A0A0K9P774|A0A0K9P774_ZOSMR/tr|A0A0K9P774|A0A0K9P774_ZOSMR	DSBA oxidoreductase family protein/DSBA oxidoreductase family protein/DSBA oxidoreductase family protein
TraesCS1D02G252000	-3.41733	4.00501	5.24434	0.0220183	0.433623	tr|B9IA08|B9IA08_POPTR	Mitochondrial transcription termination factor family protein	GO:0006355
TraesCS4A02G431300	-2.65234	4.54476	5.24042	0.0220679	0.434326	tr|M7Z3H3|M7Z3H3_TRIUA	Acid phosphatase 1
TraesCS3A02G495300	3.41021	4.72187	5.2357	0.0221279	0.435233	tr|F2Z9R4|F2Z9R4_NICBE	NAD kinase	GO:0008152,GO:0006741,GO:0019674
TraesCS3B02G552000	-3.12593	3.92499	5.22988	0.022202	0.436349	tr|N1R402|N1R402_AEGTA	30S ribosomal protein S11	GO:0006412
TraesCS6A02G234000	-2.55767	4.16772	5.22841	0.0222208	0.436349	tr|A0A061RAK0|A0A061RAK0_9CHLO	Atp-dependent rna helicase
TraesCS7A02G038400	-1.6147	5.5426	5.22703	0.0222385	0.436349	tr|Q5ZA84|Q5ZA84_ORYSJ	Embryogenesis transmembrane protein-like
TraesCS7B02G382200	-1.9705	4.70843	5.22597	0.0222521	0.436349	tr|M8C4B1|M8C4B1_AEGTA	rRNA 2'-O-methyltransferase fibrillarin 2	GO:0008033,GO:0006364
TraesCS5D02G101600	1.29941	6.7182	5.22579	0.0222543	0.436349	tr|A0A1D1ZBB2|A0A1D1ZBB2_9ARAE	Transmembrane protein 205
TraesCS7B02G085300	4.0436	3.19578	5.22424	0.0222742	0.436465	tr|A0A1D6CVU9|A0A1D6CVU9_WHEAT	Annexin
TraesCS7A02G056600	-2.34045	4.42809	5.22313	0.0222884	0.436471	tr|C1MYF4|C1MYF4_MICPC	Glutathione s-transferase
TraesCS1D02G292100	2.47463	4.90597	5.2214	0.0223106	0.436633	tr|Q0WWF1|Q0WWF1_ARATH	Aminotransferase like protein
TraesCS5B02G170800	-2.32452	4.54072	5.21834	0.0223499	0.437129	tr|A0A1I9LR23|A0A1I9LR23_ARATH/tr|A0A1I9LR23|A0A1I9LR23_ARATH	Regulator of chromosome condensation (RCC1) family protein/Regulator of chromosome condensation (RCC1) family protein
TraesCS3A02G238000	-2.48034	4.14883	5.21452	0.022399	0.437402	tr|Q5SN02|Q5SN02_ORYSJ	Myosin heavy chain-like
TraesCS4B02G184400	-1.25742	7.40208	5.21396	0.0224062	0.437402	tr|A0A0D3FDC6|A0A0D3FDC6_9ORYZ	Glyceraldehyde-3-phosphate dehydrogenase
TraesCS3A02G094900	-2.48652	4.19823	5.2137	0.0224096	0.437402	tr|G7LE31|G7LE31_MEDTR	TPR repeat protein
TraesCS6A02G365800	5.11896	1.95986	5.21245	0.0224257	0.437402	tr|B6SLB1|B6SLB1_MAIZE	Serine-rich protein
TraesCS4B02G191900	4.63389	2.68726	5.2103	0.0224535	0.437402	tr|A0A199VB85|A0A199VB85_ANACO/tr|A0A199VB85|A0A199VB85_ANACO/tr|A0A199VB85|A0A199VB85_ANACO/tr|A0A199VB85|A0A199VB85_ANACO	Rab3 GTPase-activating protein catalytic subunit/Rab3 GTPase-activating protein catalytic subunit/Rab3 GTPase-activating protein catalytic subunit/Rab3 GTPase-activating protein catalytic subunit
TraesCS7A02G381000	-4.56234	2.74573	5.20826	0.0224798	0.437402	tr|A0A1D6BMJ4|A0A1D6BMJ4_WHEAT	Vesicle transport protein	GO:0016192
TraesCS1A02G206800	3.26443	3.50715	5.20757	0.0224887	0.437402	sp|Q9AV28|SMR1_ORYSJ	Cyclin-dependent protein kinase inhibitor SMR1
TraesCS2B02G167900	2.61796	4.07327	5.20683	0.0224983	0.437402	tr|A0A140EXP0|A0A140EXP0_WHEAT/tr|A0A140EXP0|A0A140EXP0_WHEAT	BZIP transcription factor/BZIP transcription factor	GO:0006355
TraesCS5A02G200600	-3.04539	3.76476	5.20633	0.0225048	0.437402	AT1G10522.2	Serine/Threonine-kinase
TraesCS5D02G569800	-1.18956	7.92535	5.2057	0.022513	0.437402	tr|A0A199VJI6|A0A199VJI6_ANACO	PGR5-like protein 1A, chloroplastic
TraesCS1D02G004700	4.69827	2.60654	5.20424	0.0225318	0.437402	tr|M8C406|M8C406_AEGTA/tr|M8C406|M8C406_AEGTA	Phospholipid-transporting ATPase/Phospholipid-transporting ATPase	GO:0015914
TraesCS7A02G108600	-2.10532	4.93485	5.20304	0.0225474	0.437402	tr|A0A0F7CYR4|A0A0F7CYR4_9ASPA	Photosynthetic NDH subcomplex B 3
TraesCS3A02G009200	3.91007	3.29316	5.20193	0.0225619	0.437402	tr|A0A0U2RTI9|A0A0U2RTI9_ORYSA/tr|A0A0U2RTI9|A0A0U2RTI9_ORYSA	NBS-LRR-like resistance protein/NBS-LRR-like resistance protein
TraesCS7D02G403700	1.55681	5.67148	5.20181	0.0225634	0.437402	tr|Q5BU11|Q5BU11_WHEAT/tr|Q5BU11|Q5BU11_WHEAT	Mitogen-activated protein kinase/Mitogen-activated protein kinase	GO:0006468
TraesCS5A02G049600	1.55387	5.97033	5.20103	0.0225734	0.437402	tr|A0A0H3YBW7|A0A0H3YBW7_SALMI	Basic helix-loop-helix transcription factor
TraesCS4D02G350500	2.49693	5.20551	5.19802	0.0226127	0.437595	tr|L0N608|L0N608_WHEAT	Cell wall invertase	GO:0005975
TraesCS2A02G396400	2.47577	4.25557	5.19716	0.0226238	0.437595	tr|M8ATA9|M8ATA9_AEGTA	1-aminocyclopropane-1-carboxylate synthase	GO:0009058
TraesCS5D02G210200	4.05585	3.36141	5.19605	0.0226383	0.437595	tr|M7ZT65|M7ZT65_TRIUA	Centromere protein V	GO:0008152
TraesCS2B02G313600	-4.59321	2.69176	5.19542	0.0226464	0.437595	tr|Q9SSZ3|Q9SSZ3_TOBAC/tr|Q9SSZ3|Q9SSZ3_TOBAC	Transcription factor/Transcription factor	GO:0006355
TraesCS5D02G059300	-3.10268	3.96661	5.1949	0.0226533	0.437595	tr|G7IJ72|G7IJ72_MEDTR	Receptor-like kinase	GO:0006468
TraesCS5D02G147000	4.59688	2.78657	5.19198	0.0226914	0.437967	AT2G20510.4	translocase inner membrane subunit 44-1
TraesCS3D02G295100	3.97257	3.11804	5.19128	0.0227005	0.437967	tr|Q8L5E8|Q8L5E8_HORVU	Dof zinc finger protein	GO:0006355
TraesCS6D02G061600	-1.53339	6.05997	5.18828	0.0227397	0.438453	tr|G7L1U4|G7L1U4_MEDTR/tr|G7L1U4|G7L1U4_MEDTR	Ribose-5-phosphate isomerase A/Ribose-5-phosphate isomerase A	GO:0009052
TraesCS5D02G304800	-4.45529	2.82702	5.18558	0.022775	0.438729	tr|A0A061EQ81|A0A061EQ81_THECC	RNA-binding family protein
TraesCS5A02G172000	-3.48018	3.53026	5.18443	0.0227902	0.438729	sp|Q7MAW8|MIAA1_PORGI/sp|O76767|ERD2_DROME	tRNA dimethylallyltransferase 1/ER lumen protein-retaining receptor
TraesCS5B02G201200	-2.79135	3.98381	5.18168	0.0228262	0.438729	tr|B9SH59|B9SH59_RICCO/tr|B9SH59|B9SH59_RICCO/tr|B9SH59|B9SH59_RICCO	Sugar transporter, putative/Sugar transporter, putative/Sugar transporter, putative	GO:0055085
TraesCS5D02G117600	1.28752	6.80765	5.18144	0.0228295	0.438729	tr|A0A103Y5S3|A0A103Y5S3_CYNCS	Chaperone DnaK	GO:0006457
TraesCS3A02G143900	-2.03442	4.80611	5.18122	0.0228323	0.438729	tr|W5CN05|W5CN05_WHEAT	Vesicle transport protein	GO:0016192
TraesCS5A02G515200	3.44803	3.58546	5.17846	0.0228686	0.438729	tr|B9RJJ5|B9RJJ5_RICCO	Sugar transporter, putative	GO:0055085
TraesCS3A02G245600	1.86644	4.87124	5.17829	0.0228709	0.438729	tr|A0A1E5UK15|A0A1E5UK15_9POAL/tr|A0A1E5UK15|A0A1E5UK15_9POAL	Protein DEHYDRATION-INDUCED 19/Protein DEHYDRATION-INDUCED 19
TraesCS2D02G383800	-1.52556	5.66744	5.17639	0.0228958	0.438729	tr|A0A081D471|A0A081D471_9MOLU	Elongation factor G	GO:0006414
TraesCS2D02G084400	1.42279	6.05173	5.17639	0.0228959	0.438729	tr|A0A072UWX1|A0A072UWX1_MEDTR	Protein phosphatase 2C-like protein
TraesCS5B02G138900	3.66723	3.52168	5.17635	0.0228963	0.438729	tr|Q2QXK0|Q2QXK0_ORYSJ	Transporter, putative, expressed
TraesCS1A02G103900	1.94947	4.93715	5.17546	0.0229081	0.438729	tr|B9R6R5|B9R6R5_RICCO	Receptor protein kinase, putative	GO:0006468
TraesCS2B02G628600	4.08991	2.97529	5.17415	0.0229254	0.438791	tr|N1QUZ3|N1QUZ3_AEGTA/tr|N1QUZ3|N1QUZ3_AEGTA	Zinc finger protein ZPR1/Zinc finger protein ZPR1
TraesCS2D02G500600	-1.45047	6.16685	5.17082	0.0229693	0.439364	tr|M8B3I4|M8B3I4_AEGTA	Glutamine synthetase	GO:0006807,GO:0006542
TraesCS6A02G355200	-4.72801	2.31949	5.16917	0.0229912	0.439444	AT4G30710.3/AT4G30710.3	QWRF motif protein (DUF566)/QWRF motif protein (DUF566)
TraesCS2A02G323000	-2.3279	4.72087	5.16766	0.0230112	0.439444	tr|G7JMM8|G7JMM8_MEDTR	BTB/POZ and TAZ domain protein	GO:0006355
TraesCS5B02G391800	-2.94939	3.79015	5.16733	0.0230156	0.439444	tr|A0A1E5VT49|A0A1E5VT49_9POAL	Protein NDH-DEPENDENT CYCLIC ELECTRON FLOW 5	GO:0005975
TraesCS3A02G179500	3.85732	3.4779	5.16592	0.0230342	0.439531	tr|G7I5C1|G7I5C1_MEDTR	TRAM, LAG1 and CLN8 (TLC) lipid-sensing domain protein
TraesCS6A02G196600	4.43979	2.82308	5.16468	0.0230507	0.439578	tr|A0A1J3EAW1|A0A1J3EAW1_NOCCA	Xyloglucan 6-xylosyltransferase 1
TraesCS5A02G263500	1.21646	7.56565	5.16182	0.0230887	0.440034	tr|G7IWK4|G7IWK4_MEDTR	Zinc finger A20 and AN1 domain stress-associated protein
TraesCS1A02G298800	-2.35153	4.30594	5.16014	0.0231111	0.440193	tr|Q9FL44|Q9FL44_ARATH	Proline-rich family protein
TraesCS2B02G376400	3.64505	3.44631	5.15445	0.0231868	0.441367	tr|A0A151TT05|A0A151TT05_CAJCA	Ergosterol biosynthetic protein 28
TraesCS6A02G048600	-1.40507	6.11761	5.15287	0.0232079	0.441433	tr|A0A0F7GZM4|A0A0F7GZM4_9ASPA	Chlororespiratory reduction 6
TraesCS7D02G261700	-3.29391	3.58745	5.15119	0.0232305	0.441433	tr|Q8H2L4|Q8H2L4_ORYSJ/tr|Q8H2L4|Q8H2L4_ORYSJ/tr|F4JRQ4|F4JRQ4_ARATH/tr|F4JRQ4|F4JRQ4_ARATH	ABC1 family protein kinase-like protein/ABC1 family protein kinase-like protein/Protein kinase family protein/Protein kinase family protein
TraesCS7A02G128700	-4.54616	2.58819	5.15103	0.0232326	0.441433	tr|A0A061G4Y5|A0A061G4Y5_THECC	Zinc finger family protein
TraesCS7B02G178500	2.82038	3.89823	5.14835	0.0232685	0.441847	tr|Q7XY15|Q7XY15_WHEAT/tr|Q7XY15|Q7XY15_WHEAT	Glucose-6-phosphate/phosphate translocator/Glucose-6-phosphate/phosphate translocator	GO:0006810
TraesCS2A02G041100	2.46616	4.30614	5.14519	0.0233108	0.442279	tr|A2YKI0|A2YKI0_ORYSI/tr|A2YKI0|A2YKI0_ORYSI	Acetyltransferase component of pyruvate dehydrogenase complex/Acetyltransferase component of pyruvate dehydrogenase complex	GO:0006099,GO:0008152
TraesCS3B02G297500	3.72068	3.40949	5.14455	0.0233195	0.442279	tr|A0A1D6DB83|A0A1D6DB83_WHEAT/tr|A0A1D6DB83|A0A1D6DB83_WHEAT/tr|A0A1D6DB83|A0A1D6DB83_WHEAT	Protein-lysine N-methyltransferase/Protein-lysine N-methyltransferase/Protein-lysine N-methyltransferase
TraesCS6D02G252100	-2.69684	4.40705	5.14134	0.0233625	0.442614	tr|Q6YVI3|Q6YVI3_ORYSJ	Phosphatidic acid phosphatase-like
TraesCS1D02G025400	3.39952	4.0397	5.14094	0.0233679	0.442614	AT1G67850.7	lysine ketoglutarate reductase trans-splicing protein (DUF707)
TraesCS5A02G011400	5.07717	1.9212	5.13862	0.0233993	0.442614	sp|A5IN85|SYH_THEP1	Histidine--tRNA ligase
TraesCS2B02G226600	-3.55782	3.37818	5.13839	0.0234023	0.442614	tr|A0A199W5U0|A0A199W5U0_ANACO	Remorin
TraesCS5A02G108000	-1.27533	7.52337	5.13798	0.0234078	0.442614	tr|W5G4A2|W5G4A2_WHEAT	Fructose-bisphosphate aldolase	GO:0006096
TraesCS6B02G431500	4.1158	2.9993	5.1343	0.0234576	0.443287	tr|W9RR20|W9RR20_9ROSA/tr|W9RR20|W9RR20_9ROSA/tr|W9RR20|W9RR20_9ROSA/tr|W9RR20|W9RR20_9ROSA	Transcription factor/Transcription factor/Transcription factor/Transcription factor
TraesCS3D02G346500	3.63877	3.28674	5.13148	0.0234957	0.443741	tr|A0A1E5UKM0|A0A1E5UKM0_9POAL	Protein IQ-DOMAIN 1
TraesCS3A02G303900	-3.56916	3.50405	5.12913	0.0235276	0.443814	tr|A0A1J3JQV4|A0A1J3JQV4_NOCCA	Clustered mitochondria protein
TraesCS1A02G311300	5.09634	1.84492	5.12832	0.0235385	0.443814	AT3G02930.3	weak chloroplast movement under blue light protein (DUF827)
TraesCS3D02G243500	-4.59169	2.69139	5.12805	0.0235422	0.443814	tr|G7KNR9|G7KNR9_MEDTR	65-kDa microtubule-associated-like protein
TraesCS2A02G344400	-3.83094	3.32377	5.1234	0.0236053	0.444647	tr|A0A0F7GXY7|A0A0F7GXY7_9ROSI	Photosynthetic NDH subcomplex L 3	GO:0015979
TraesCS5B02G549500	2.32402	4.53085	5.12271	0.0236147	0.444647	tr|J3LUR8|J3LUR8_ORYBR/tr|A0A1E5ULN9|A0A1E5ULN9_9POAL	Glycosyltransferase/Glycosyltransferase
TraesCS5A02G120900	-3.28518	4.08604	5.11917	0.023663	0.445034	AT1G33290.1/AT1G33290.1	P-loop containing nucleoside triphosphate hydrolases superfamily protein/P-loop containing nucleoside triphosphate hydrolases superfamily protein
TraesCS5B02G126400	3.75748	3.29132	5.1182	0.0236762	0.445034	AT3G15040.1	senescence regulator (Protein of unknown function, DUF584)
TraesCS3A02G024200	-2.273	4.36611	5.11644	0.0237002	0.445034	tr|D8L9T8|D8L9T8_WHEAT	PAP fibrillin domain containing protein,expressed
TraesCS3B02G315800	-1.71964	5.59689	5.11631	0.0237019	0.445034	tr|M8AV79|M8AV79_AEGTA/tr|M8AV79|M8AV79_AEGTA	Chaperone protein dnaJ/Chaperone protein dnaJ
TraesCS5D02G081100	3.82014	3.57573	5.11448	0.023727	0.445034	tr|B6TMS7|B6TMS7_MAIZE	Senescence-associated protein
TraesCS4A02G342800	-1.36177	6.32201	5.11428	0.0237298	0.445034	tr|A0A087SH59|A0A087SH59_AUXPR	30S ribosomal protein S6	GO:0006412
TraesCS3A02G204800	3.1163	3.89382	5.11391	0.0237348	0.445034	AT4G09820.1	basic helix-loop-helix (bHLH) DNA-binding superfamily protein
TraesCS4A02G019000	-2.83564	3.8238	5.11242	0.0237552	0.445151	tr|A0A0B0PA43|A0A0B0PA43_GOSAR	50S ribosomal L32	GO:0006412
TraesCS4B02G156000	1.96618	4.7017	5.11039	0.023783	0.445404	tr|A0A199VMN7|A0A199VMN7_ANACO	E3 ubiquitin-protein ligase RNF25
TraesCS4A02G420600	-1.93023	4.7032	5.10755	0.0238219	0.445815	tr|B9TKE9|B9TKE9_RICCO	Methyltransferase, putative	GO:0015995
TraesCS3D02G267000	2.76616	3.9297	5.10622	0.0238402	0.445815	tr|A0A1E5V0Q9|A0A1E5V0Q9_9POAL/tr|A0A1E5V0Q9|A0A1E5V0Q9_9POAL	O-acyltransferase WSD1/O-acyltransferase WSD1	GO:0045017
TraesCS6A02G200400	-4.39707	2.68102	5.10568	0.0238476	0.445815	ATCG01280.1	Chloroplast Ycf2;ATPase, AAA type, core (ChrC)
TraesCS5A02G402300	-1.22102	7.38597	5.1032	0.0238817	0.446012	tr|M1TD91|M1TD91_9ROSI	Maternal effect embryo arrest 14-1
TraesCS3D02G146400	2.75416	3.92183	5.10285	0.0238866	0.446012	tr|G7JV20|G7JV20_MEDTR	Transmembrane protein, putative
TraesCS5B02G335700	1.73475	5.07637	5.09953	0.0239324	0.446522	tr|A0A0K9NL18|A0A0K9NL18_ZOSMR	Tetratricopeptide repeat protein
TraesCS3A02G043800	3.89454	3.16012	5.09666	0.023972	0.446522	tr|A0A061EPF5|A0A061EPF5_THECC/tr|A0A061EPF5|A0A061EPF5_THECC	Abscisic acid-deficient 4/Abscisic acid-deficient 4
TraesCS4D02G045300	2.23178	4.50563	5.09552	0.0239877	0.446522	tr|A0A097PRG3|A0A097PRG3_GINBI	Accelerated cell death 11	GO:0046836
TraesCS7D02G246300	3.43588	3.92509	5.09539	0.0239895	0.446522	tr|A0A1I9LQQ9|A0A1I9LQQ9_ARATH	RING/U-box superfamily protein
TraesCS7D02G436800	3.30419	3.98633	5.09445	0.0240025	0.446522	tr|A0A1D6CM59|A0A1D6CM59_WHEAT	Auxin response factor	GO:0006355,GO:0009725
TraesCS3B02G608200	-4.04512	3.0605	5.09321	0.0240197	0.446522	tr|A0A124SEJ1|A0A124SEJ1_CYNCS	Vacuolar fusion protein MON1
TraesCS3D02G177700	-3.91138	3.78848	5.09286	0.0240245	0.446522	tr|A0A072TP91|A0A072TP91_MEDTR	Zinc finger CCCH domain protein
TraesCS2A02G574200	3.70563	3.50612	5.09261	0.024028	0.446522	tr|G7IBZ7|G7IBZ7_MEDTR	Plant/F1M20-13 protein
TraesCS2A02G387000	-1.50473	6.11678	5.0903	0.02406	0.446767	tr|A0A081D471|A0A081D471_9MOLU	Elongation factor G	GO:0006414
TraesCS4B02G079000	4.36572	2.81881	5.0896	0.0240698	0.446767	tr|B9R715|B9R715_RICCO	Zinc finger protein, putative
TraesCS1B02G288000	-2.98407	3.70024	5.08546	0.0241273	0.447367	tr|A0A0B4PJM3|A0A0B4PJM3_SOYBN/tr|A0A0B4PJM3|A0A0B4PJM3_SOYBN/tr|A0A0B4PJM3|A0A0B4PJM3_SOYBN	Beta-glucosidase/Beta-glucosidase/Beta-glucosidase	GO:0005975
TraesCS1D02G200700	2.34094	4.32329	5.08385	0.0241497	0.447367	tr|D7LWW1|D7LWW1_ARALL	Sugar transporter family protein	GO:0055085
TraesCS5D02G016200	-3.52155	3.68202	5.08319	0.0241589	0.447367	tr|D7LSY0|D7LSY0_ARALL	BZIP transcription factor family protein	GO:0006355
TraesCS5D02G004700	1.88148	5.01909	5.08316	0.0241592	0.447367	sp|Q2SF13|FTSH_HAHCH	ATP-dependent zinc metalloprotease FtsH
TraesCS6A02G277400	-2.08821	4.6832	5.0788	0.0242202	0.44823	tr|Q6ZIR2|Q6ZIR2_ORYSJ/tr|Q6ZIR2|Q6ZIR2_ORYSJ/tr|Q6ZIR2|Q6ZIR2_ORYSJ	DegP protease-like/DegP protease-like/DegP protease-like	GO:0006508
TraesCS7A02G208200	4.19305	3.26347	5.07554	0.0242657	0.448621	tr|A0A060A661|A0A060A661_BOENI	NAC domain-containing protein	GO:0006355
TraesCS5B02G007600	1.9788	4.86026	5.07524	0.0242699	0.448621	tr|A0A087SH05|A0A087SH05_AUXPR	E3 ubiquitin-protein ligase
TraesCS6A02G297800	-3.27503	3.99878	5.07258	0.0243072	0.449021	tr|Q8LD45|Q8LD45_ARATH	Allergen, putative
TraesCS4B02G205100	1.29808	6.65154	5.07165	0.0243202	0.449021	tr|A0A0U2UX37|A0A0U2UX37_PLAOV/tr|A0A0U2UX37|A0A0U2UX37_PLAOV/tr|A0A0U2UX37|A0A0U2UX37_PLAOV	Udp-glucose 4,6-dehydratase/Udp-glucose 4,6-dehydratase/Udp-glucose 4,6-dehydratase
TraesCS2D02G093800	-3.53009	3.4878	5.06983	0.0243458	0.449228	tr|A0A061DZ20|A0A061DZ20_THECC	Multidrug resistance protein ABC transporter family protein, putative
TraesCS3A02G179200	-4.10969	3.24642	5.06664	0.0243906	0.44979	tr|G7KRG6|G7KRG6_MEDTR	Zinc finger CCCH domain protein
TraesCS6D02G132500	-1.66253	5.33359	5.06529	0.0244096	0.449875	tr|Q8RYB1|Q8RYB1_WHEAT/tr|Q8RYB1|Q8RYB1_WHEAT/tr|Q8RYB1|Q8RYB1_WHEAT	Porphobilinogen deaminase/Porphobilinogen deaminase/Porphobilinogen deaminase	GO:0033014,GO:0018160
TraesCS2A02G427200	2.77411	4.20345	5.06208	0.0244549	0.450241	tr|A0A193H6V8|A0A193H6V8_AEGBI	Cold-responsive protein WCOR15
TraesCS3B02G343400	-2.90529	3.94115	5.06176	0.0244594	0.450241	tr|Q5ZC01|Q5ZC01_ORYSJ/tr|Q5ZC01|Q5ZC01_ORYSJ/tr|Q5ZC01|Q5ZC01_ORYSJ	IFA-binding protein-like/IFA-binding protein-like/IFA-binding protein-like
TraesCS3D02G141100	-1.32064	7.54898	5.06025	0.0244807	0.450241	tr|Q60GQ7|Q60GQ7_ORYRU	Metallothionein
TraesCS2A02G371900	3.42938	3.55965	5.05981	0.024487	0.450241	tr|A0A072UP97|A0A072UP97_MEDTR	Clavata3/ESR (CLE) gene family member
TraesCS2D02G236500	-1.58903	5.43418	5.05818	0.02451	0.4504	tr|A0A1D5UW17|A0A1D5UW17_WHEAT/tr|F8SZ85|F8SZ85_WHEAT	Zeta-carotene desaturase/Zeta-carotene desaturase	GO:0016117,GO:0055114
TraesCS3B02G555900	4.37849	2.9104	5.05007	0.0246249	0.452166	tr|F4IZB4|F4IZB4_ARATH	Transmembrane protein, putative (DUF247)
TraesCS6A02G115400	1.82918	4.85193	5.04901	0.0246399	0.452166	tr|A0A0K9NST8|A0A0K9NST8_ZOSMR	Calcium-dependent lipid-binding (CaLB domain) family
TraesCS7B02G226100	-1.18169	8.17575	5.04835	0.0246494	0.452166	tr|W9RQ61|W9RQ61_9ROSA	Ferredoxin	GO:0022900
TraesCS5D02G294800	4.70323	2.61042	5.04257	0.0247318	0.453411	sp|F1N152|HTRA1_BOVIN/sp|P83105|HTRA4_HUMAN/sp|Q92743|HTRA1_HUMAN/sp|Q92743|HTRA1_HUMAN/sp|Q92743|HTRA1_HUMAN	Serine protease HTRA1/Serine protease HTRA4/Serine protease HTRA1/Serine protease HTRA1/Serine protease HTRA1
TraesCS7B02G138200	1.64437	5.30911	5.03874	0.0247864	0.454147	tr|R7W6J8|R7W6J8_AEGTA/tr|R7W6J8|R7W6J8_AEGTA/tr|R7W6J8|R7W6J8_AEGTA/tr|R7W6J8|R7W6J8_AEGTA/tr|R7W6J8|R7W6J8_AEGTA/tr|R7W6J8|R7W6J8_AEGTA	Pumilio-like protein/Pumilio-like protein/Pumilio-like protein/Pumilio-like protein/Pumilio-like protein/Pumilio-like protein
TraesCS3A02G181500	5.07502	1.80499	5.03589	0.0248273	0.45463	tr|A0A0K9NXK5|A0A0K9NXK5_ZOSMR	Mitochondrial carrier family	GO:0055085
TraesCS3B02G303300	4.51739	2.66575	5.03462	0.0248455	0.454698	tr|Q5RLI8|Q5RLI8_MAIZE	Ubiquitin-conjugating enzyme E2
TraesCS6B02G231000	1.7775	5.27834	5.0252	0.0249811	0.45626	tr|A0A1D1XQW5|A0A1D1XQW5_9ARAE/tr|A0A1D1XQW5|A0A1D1XQW5_9ARAE	ATP-dependent Clp protease ATP-binding subunit ClpX/ATP-dependent Clp protease ATP-binding subunit ClpX	GO:0006457
TraesCS1D02G175000	-2.03011	4.75991	5.02489	0.0249856	0.45626	tr|Q7XD45|Q7XD45_ORYSJ/sp|P0C8S3|RL7_COXBU	Chloroplast inner envelope protein, putative, expressed/50S ribosomal protein L7/L12
TraesCS5B02G491000	-3.98131	2.98344	5.02366	0.0250033	0.45626	tr|B8PWQ1|B8PWQ1_ORYSJ	Zinc finger protein
TraesCS4B02G321900	-1.81452	5.18824	5.02355	0.0250048	0.45626	tr|A0A0B0MP83|A0A0B0MP83_GOSAR	Glycerol kinase
TraesCS7B02G192500	-1.16503	8.30166	5.02275	0.0250164	0.45626	tr|A0A1D6CFI6|A0A1D6CFI6_WHEAT	Chlorophyll a-b binding protein, chloroplastic
TraesCS3A02G231100	1.70401	6.15085	5.02262	0.0250183	0.45626	tr|A0A1D1YML1|A0A1D1YML1_9ARAE	SWI/SNF-related matrix-associated actin-dependent regulator of chromatin subfamily A-like protein 1
TraesCS6A02G412100	2.92425	3.86412	5.01811	0.0250835	0.456772	tr|M8B5I0|M8B5I0_TRIUA	Testis-expressed sequence 2 protein
TraesCS5B02G356700	2.02131	5.43246	5.0173	0.0250953	0.456772	tr|B6SVJ1|B6SVJ1_MAIZE/tr|B6SVJ1|B6SVJ1_MAIZE	Auxin Efflux Carrier family protein/Auxin Efflux Carrier family protein	GO:0055085
TraesCS5B02G312900	3.60126	3.48781	5.01701	0.0250995	0.456772	tr|A0JBZ2|A0JBZ2_LOLPR	CRT-binding factor	GO:0006355
TraesCS5A02G167200	1.47832	5.77294	5.01665	0.0251048	0.456772	tr|A2Q3F3|A2Q3F3_MEDTR	Trafficking protein particle complex subunit-like protein
TraesCS5D02G503800	-4.51292	2.5317	5.01325	0.0251541	0.457405	tr|A0A0K9NQE9|A0A0K9NQE9_ZOSMR	Anthranilate synthase	GO:0009058,GO:0000162
TraesCS3A02G210200	2.88615	3.90791	5.01149	0.0251797	0.457428	AT2G27090.2/AT2G27090.2	bZIP transcription factor (DUF630 and DUF632)/bZIP transcription factor (DUF630 and DUF632)
TraesCS4D02G085700	-2.78048	3.8683	5.01115	0.0251846	0.457428	tr|M8AFQ0|M8AFQ0_TRIUA/tr|M8AFQ0|M8AFQ0_TRIUA/tr|M8AFQ0|M8AFQ0_TRIUA/tr|M8AFQ0|M8AFQ0_TRIUA	GTPase Der/GTPase Der/GTPase Der/GTPase Der
TraesCS2B02G482900	1.43583	5.96559	5.00848	0.0252234	0.457535	tr|Q40032|Q40032_HORVU	BLT14.1 protein
TraesCS1A02G269500	1.64499	5.25258	5.00827	0.0252265	0.457535	sp|O80436|PTR29_ARATH	Protein NRT1/ PTR FAMILY 5.5	GO:0006857,GO:0006810
TraesCS3A02G367000	-1.24571	7.10408	5.00773	0.0252344	0.457535	sp|B3E2M3|F16PA_GEOLS	Fructose-1,6-bisphosphatase class 1	GO:0005975
TraesCS1B02G210400	4.36236	3.30925	5.00647	0.0252528	0.457604	tr|A0A199VZ18|A0A199VZ18_ANACO	Lysine-specific demethylase
TraesCS5A02G490100	-1.88553	5.19682	5.00384	0.0252911	0.458033	tr|A0A0B0MP83|A0A0B0MP83_GOSAR	Glycerol kinase
TraesCS4B02G268600	2.06603	5.12179	5.0004	0.0253415	0.458681	tr|A0A059LRL9|A0A059LRL9_9CHLO	Ras family protein
TraesCS4B02G021300	1.97589	4.64072	4.99938	0.0253564	0.458685	tr|A0A1D5XS33|A0A1D5XS33_WHEAT	Pyruvate kinase	GO:0006096
TraesCS6D02G171700	-2.68282	3.93979	4.99024	0.0254907	0.460848	AT2G45260.1	myosin-4 protein (DUF641)
TraesCS4B02G190100	2.26991	4.38398	4.98792	0.0255249	0.4612	AT2G03350.1	DUF538 family protein (Protein of unknown function, DUF538)
TraesCS7D02G029100	-1.76199	5.29985	4.98043	0.0256356	0.462934	tr|G7J8G7|G7J8G7_MEDTR	5'-methylthioadenosine/S-adenosylhomocysteine nucleosidase	GO:0009116
TraesCS7A02G371700	-2.52741	4.08195	4.97648	0.0256942	0.463725	tr|D7LQY7|D7LQY7_ARALL	CAAX amino terminal protease family protein
TraesCS7A02G259200	3.2843	3.7892	4.96522	0.025862	0.466395	tr|K3YHD5|K3YHD5_SETIT/tr|I1QQ82|I1QQ82_ORYGL/tr|M7YW92|M7YW92_TRIUA/tr|M7YW92|M7YW92_TRIUA	Uridine kinase/Uridine kinase/Uridine kinase/Uridine kinase	GO:0008152
TraesCS1B02G282600	3.89053	3.28361	4.9642	0.0258773	0.466395	AT3G10340.1	phenylalanine ammonia-lyase 4
TraesCS5D02G204100	-1.7211	5.44995	4.96356	0.0258868	0.466395	sp|B1LB17|METK_THESQ	S-adenosylmethionine synthase
TraesCS3B02G481600	1.27152	6.74157	4.96111	0.0259236	0.466652	AT5G63960.2	DNA polymerase delta subunit 1
TraesCS6B02G344100	-1.48443	5.72015	4.95975	0.0259439	0.466652	tr|A0A1D6A799|A0A1D6A799_WHEAT/tr|W5GWD7|W5GWD7_WHEAT	Peptidylprolyl isomerase/Peptidylprolyl isomerase
TraesCS4A02G264000	3.61935	3.29918	4.95963	0.0259458	0.466652	tr|N1QWR7|N1QWR7_AEGTA	Cytochrome c oxidase assembly protein ctaG
TraesCS5B02G132500	3.89705	3.15768	4.95774	0.0259742	0.466894	tr|Q5Z6I7|Q5Z6I7_ORYSJ	Embryogenesis transmembrane protein-like
TraesCS2A02G454500	3.67836	3.31542	4.94883	0.0261083	0.469023	AT4G17670.1	senescence-associated family protein (DUF581)	GO:0006355
TraesCS6A02G374600	1.56866	5.97198	4.94789	0.0261226	0.469023	tr|A0A151SE25|A0A151SE25_CAJCA	GATA transcription factor	GO:0006355
TraesCS1B02G086400	-3.97956	3.3665	4.94633	0.0261461	0.469028	sp|Q2SJP9|MSRB_HAHCH	Peptide methionine sulfoxide reductase MsrB
TraesCS7B02G290900	-1.65511	5.32724	4.9449	0.0261678	0.469028	tr|B6U7J5|B6U7J5_MAIZE	Cysteine sulfinate desulfinase/cysteine desulfurase and related enzymes
TraesCS4B02G155900	1.69524	5.29011	4.94451	0.0261737	0.469028	tr|A0A199UKP5|A0A199UKP5_ANACO/tr|A0A199VAN0|A0A199VAN0_ANACO	ER membrane protein complex subunit 4/ER membrane protein complex subunit 4
TraesCS3D02G359900	-1.26329	6.95136	4.94358	0.0261877	0.469028	sp|Q74CM2|F16PA_GEOSL/sp|B3E2M3|F16PA_GEOLS	Fructose-1,6-bisphosphatase class 1/Fructose-1,6-bisphosphatase class 1	GO:0005975
TraesCS1B02G308900	1.45309	6.13709	4.9425	0.0262042	0.469028	tr|Q0WWF1|Q0WWF1_ARATH	Aminotransferase like protein
TraesCS2D02G294300	-1.08648	9.68295	4.94193	0.0262127	0.469028	tr|A0A1E5WBK7|A0A1E5WBK7_9POAL	Photosystem I subunit O
TraesCS2A02G442800	4.04842	3.06035	4.9403	0.0262375	0.469203	tr|A0A0K9Q2N3|A0A0K9Q2N3_ZOSMR/tr|A0A0K9Q2N3|A0A0K9Q2N3_ZOSMR	Tudor/PWWP/MBT superfamily protein/Tudor/PWWP/MBT superfamily protein
TraesCS6D02G378200	4.21876	2.94756	4.93777	0.0262759	0.469468	tr|M8CBL8|M8CBL8_AEGTA/tr|M7ZJ09|M7ZJ09_TRIUA	50S ribosomal protein L13/50S ribosomal protein L13	GO:0006412
TraesCS4A02G199300	4.59142	2.57195	4.9368	0.0262907	0.469468	tr|D7MGA4|D7MGA4_ARALL	Cyclin family protein	GO:0006355,GO:0000079
TraesCS2B02G560800	-2.51312	4.04176	4.93618	0.0263001	0.469468	AT4G10270.1	Wound-responsive family protein
TraesCS6B02G322400	1.57933	5.349	4.93538	0.0263123	0.469468	tr|B9SG63|B9SG63_RICCO	RNA binding protein, putative
TraesCS4B02G391800	1.87758	4.83984	4.93289	0.0263503	0.469878	tr|Q8L8T7|Q8L8T7_ARATH/tr|Q8L8T7|Q8L8T7_ARATH/tr|Q8L8T7|Q8L8T7_ARATH/tr|Q8L8T7|Q8L8T7_ARATH	Cold regulated protein 27/Cold regulated protein 27/Cold regulated protein 27/Cold regulated protein 27
TraesCS2B02G238000	1.88605	4.85278	4.93115	0.0263767	0.470049	AT3G07470.3	transmembrane protein, putative (Protein of unknown function, DUF538)
TraesCS3A02G131200	2.6701	3.97248	4.93029	0.0263899	0.470049	tr|A0A061GZL6|A0A061GZL6_THECC	Alpha/beta-Hydrolases superfamily protein	GO:0008152
TraesCS6B02G336800	-1.7854	5.58557	4.92757	0.0264315	0.470456	tr|A0A0F7GXY6|A0A0F7GXY6_9ASPA	Photosynthetic NDH subcomplex B 4
TraesCS1A02G150100	1.81939	5.33379	4.92641	0.0264493	0.470456	AT4G08850.1	Leucine-rich repeat receptor-like protein kinase family protein
TraesCS6B02G410600	-3.96635	3.06824	4.92536	0.0264653	0.470456	tr|B6TAJ2|B6TAJ2_MAIZE	Chaperone protein dnaJ	GO:0009408,GO:0006457
TraesCS4A02G441500	2.48751	4.28344	4.92463	0.0264764	0.470456	tr|M7ZGQ9|M7ZGQ9_TRIUA	Transcriptional corepressor SEUSS
TraesCS6B02G449400	3.28227	3.54042	4.92389	0.0264879	0.470456	tr|A0A0N7F294|A0A0N7F294_9MAGN	O-methyltransferase
TraesCS5A02G256900	-1.10252	9.13279	4.92235	0.0265114	0.470607	tr|B6U534|B6U534_MAIZE	Photosystem I reaction center subunit V	GO:0015979
TraesCS4B02G203200	-2.32698	4.27409	4.91775	0.0265822	0.471397	tr|A0A1D5XJK3|A0A1D5XJK3_WHEAT	Nitric oxide synthase-interacting protein homolog	GO:0050999
TraesCS3D02G292300	-4.51613	2.54219	4.9171	0.0265921	0.471397	tr|A0A061E750|A0A061E750_THECC	Nucleic acid-binding, OB-fold-like protein
TraesCS2B02G627200	2.8633	3.96863	4.91652	0.0266011	0.471397	tr|B9SLE9|B9SLE9_RICCO	NAC domain-containing protein, putative	GO:0006355
TraesCS4D02G206000	1.57833	5.4691	4.91513	0.0266224	0.471509	tr|A0A0U2UX37|A0A0U2UX37_PLAOV	Udp-glucose 4,6-dehydratase
TraesCS4A02G499500	-1.08248	10.1338	4.91252	0.0266627	0.471956	tr|W5DL22|W5DL22_WHEAT	Plastocyanin
TraesCS4B02G207900	1.59425	5.46433	4.91084	0.0266887	0.472149	tr|Q10ND1|Q10ND1_ORYSJ/tr|Q10ND1|Q10ND1_ORYSJ	Haloacid dehalogenase-like hydrolase family protein, putative, expressed/Haloacid dehalogenase-like hydrolase family protein, putative, expressed	GO:0008152
TraesCS3D02G139300	4.10267	3.09087	4.90497	0.0267795	0.473487	AT3G50750.1	BES1/BZR1 homolog 1
TraesCS5B02G151000	-1.32097	6.59682	4.89776	0.0268915	0.475097	tr|W5FI94|W5FI94_WHEAT	Ferritin	GO:0006879
TraesCS5A02G308900	-1.52392	5.58631	4.89716	0.0269009	0.475097	tr|A0A0K9Q0F5|A0A0K9Q0F5_ZOSMR/tr|A0A0K9Q0F5|A0A0K9Q0F5_ZOSMR	ATP-dependent RNA helicase/ATP-dependent RNA helicase
TraesCS5A02G143600	2.06209	4.54242	4.89289	0.0269675	0.475595	tr|A0A0Q3L2U5|A0A0Q3L2U5_BRADI/tr|A0A0Q3L2U5|A0A0Q3L2U5_BRADI/tr|A0A0Q3L2U5|A0A0Q3L2U5_BRADI/tr|A0A0Q3L2U5|A0A0Q3L2U5_BRADI/tr|A0A0Q3L2U5|A0A0Q3L2U5_BRADI	Beta-galactosidase/Beta-galactosidase/Beta-galactosidase/Beta-galactosidase/Beta-galactosidase	GO:0005975
TraesCS5D02G447500	4.30032	2.79809	4.89271	0.0269703	0.475595	tr|A0A0K9Q033|A0A0K9Q033_ZOSMR/tr|A0A0K9Q033|A0A0K9Q033_ZOSMR	Basic-leucine zipper (BZIP) transcription factor family/Basic-leucine zipper (BZIP) transcription factor family	GO:0006355
TraesCS4B02G339800	1.62972	5.28079	4.89158	0.026988	0.475595	tr|A4GXC8|A4GXC8_ANACO	Sugar transporter protein	GO:0055085
TraesCS2D02G407800	-1.98135	4.58702	4.89146	0.0269898	0.475595	sp|P38995|ATU2_YEAST/sp|P38995|ATU2_YEAST/sp|P38995|ATU2_YEAST/sp|P38995|ATU2_YEAST/sp|P38995|ATU2_YEAST	Copper-transporting ATPase/Copper-transporting ATPase/Copper-transporting ATPase/Copper-transporting ATPase/Copper-transporting ATPase	GO:0006812,GO:0030001
TraesCS5A02G080300	2.02832	5.01229	4.88777	0.0270477	0.476346	tr|B9HPF8|B9HPF8_POPTR/tr|B9HPF8|B9HPF8_POPTR	Scarecrow transcription factor family protein/Scarecrow transcription factor family protein
TraesCS4B02G165500	-1.68628	5.18739	4.88197	0.0271386	0.477632	tr|B6SR73|B6SR73_MAIZE	Tubulin alpha-6 chain
TraesCS5D02G062900	1.35903	6.44515	4.88117	0.0271512	0.477632	tr|Q6QIT0|Q6QIT0_ORYSJ	Glutathione S-transferase	GO:0009072
TraesCS4B02G065900	-3.08966	3.69698	4.87663	0.0272228	0.478622	tr|A0A1I9LSB9|A0A1I9LSB9_ARATH/tr|A0A1I9LSC0|A0A1I9LSC0_ARATH	Alba DNA/RNA-binding protein/Alba DNA/RNA-binding protein
TraesCS7A02G349100	-1.72494	5.00097	4.87484	0.027251	0.478633	tr|A0A1D1ZHD6|A0A1D1ZHD6_9ARAE	Protein DJ-1
TraesCS5A02G505000	1.7973	5.08563	4.8731	0.0272784	0.478633	tr|I1HA00|I1HA00_BRADI/tr|I1HA00|I1HA00_BRADI	Aconitate hydratase/Aconitate hydratase	GO:0008152
TraesCS2B02G555200	3.9684	3.04828	4.87303	0.0272796	0.478633	tr|C6ZRX7|C6ZRX7_SOYBN/tr|C6ZRX7|C6ZRX7_SOYBN	Protein kinase/Protein kinase	GO:0006468
TraesCS4A02G124800	3.1533	3.58532	4.87213	0.0272938	0.478633	tr|G5DC09|G5DC09_MANES/tr|A0A0D5CUF6|A0A0D5CUF6_9ROSI	Neutral/alkaline invertase/Alkaline/neutral invertase
TraesCS7A02G167300	1.9628	4.80903	4.87175	0.0272998	0.478633	tr|B6SPI3|B6SPI3_MAIZE/tr|B6SPI3|B6SPI3_MAIZE/tr|B6SPI3|B6SPI3_MAIZE/tr|B6SPI3|B6SPI3_MAIZE	Pantothenate kinase family protein/Pantothenate kinase family protein/Pantothenate kinase family protein/Pantothenate kinase family protein	GO:0015937
TraesCS3B02G362600	4.0867	3.02923	4.86868	0.0273484	0.479216	tr|A0A0F7GXD1|A0A0F7GXD1_9ROSI	Photosystem II reaction center PsbP family protein	GO:0015979
TraesCS6D02G184200	-2.30901	4.20743	4.86732	0.02737	0.479328	AT1G48840.1	heat-inducible transcription repressor (DUF639)
TraesCS1D02G111700	1.92328	4.72678	4.86612	0.0273891	0.479393	tr|A0A072UGM4|A0A072UGM4_MEDTR	PHD finger alfin-like protein	GO:0006355
TraesCS6D02G004800	1.69886	5.12922	4.86082	0.0274733	0.480534	AT5G65160.1/AT5G65160.1	tetratricopeptide repeat (TPR)-containing protein/tetratricopeptide repeat (TPR)-containing protein
TraesCS7B02G160200	-1.5684	5.52715	4.86009	0.0274849	0.480534	tr|A0A0K9NYX9|A0A0K9NYX9_ZOSMR/AT4G20020.2	DAG protein, chloroplastic/multiple organellar RNA editing factor
TraesCS6D02G102100	-4.01678	2.97688	4.8585	0.0275102	0.480707	tr|W5RRP1|W5RRP1_HEVBR	Eukaryotic translation initiation factor	GO:0006413
TraesCS1A02G136400	2.52402	4.08971	4.85529	0.0275615	0.48099	tr|M8ALM3|M8ALM3_TRIUA/tr|A0A1D5S853|A0A1D5S853_WHEAT	E3 ubiquitin-protein ligase/E3 ubiquitin-protein ligase	GO:0006511,GO:0007275
TraesCS2A02G206200	-1.11206	8.91871	4.85464	0.0275718	0.48099	tr|A0A1D5V1G5|A0A1D5V1G5_WHEAT	Chlorophyll a-b binding protein, chloroplastic
TraesCS6D02G208000	2.38415	4.28335	4.8546	0.0275725	0.48099	tr|A0A1J3IK85|A0A1J3IK85_NOCCA	AMP deaminase
TraesCS2A02G420000	3.21931	3.47839	4.84989	0.0276479	0.481753	tr|A0A061DZH3|A0A061DZH3_THECC	Calcium-binding EF-hand family protein
TraesCS6A02G009200	-1.13489	8.12946	4.84795	0.027679	0.481753	tr|A0A1E5V5X1|A0A1E5V5X1_9POAL	Ferredoxin--NADP reductase	GO:0055114
TraesCS2B02G101800	1.27648	6.73069	4.84731	0.0276892	0.481753	tr|O24078|O24078_MEDSA	Protein phosphatase 2C
TraesCS7B02G307200	3.69241	3.50808	4.84569	0.0277153	0.481753	tr|A0A199VEW6|A0A199VEW6_ANACO	Pre-mRNA-splicing factor syf2
TraesCS3D02G195800	-2.61541	3.96054	4.84563	0.0277162	0.481753	tr|A0A199UD98|A0A199UD98_ANACO	CRS2-associated factor 1, chloroplastic
TraesCS3B02G067600	3.78097	3.36456	4.84499	0.0277265	0.481753	sp|P15791|KCC2D_RAT	Calcium/calmodulin-dependent protein kinase type II subunit delta
TraesCS1B02G088900	1.39167	6.06468	4.8443	0.0277377	0.481753	tr|A0A191XX43|A0A191XX43_WHEAT/tr|A0A191XX43|A0A191XX43_WHEAT	WRKY transcription factor/WRKY transcription factor	GO:0006355
TraesCS4A02G247400	1.40167	6.06963	4.84407	0.0277413	0.481753	tr|C7IVU8|C7IVU8_9POAL	Sorghum bicolor protein targeted either to mitochondria or chloroplast proteins T50848
TraesCS4D02G059300	3.42111	3.60882	4.84324	0.0277547	0.481753	tr|A0A1D5YAI9|A0A1D5YAI9_WHEAT	Serine/threonine-protein kinase	GO:0006468,GO:0048544
TraesCS3A02G142700	-1.70958	5.16326	4.83995	0.0278078	0.482357	tr|A0A1D1ZHD6|A0A1D1ZHD6_9ARAE	Protein DJ-1
TraesCS7A02G009100	2.56353	5.00764	4.83917	0.0278203	0.482357	tr|M8CKY5|M8CKY5_AEGTA	Beta-fructofuranosidase 1	GO:0005975
TraesCS4D02G187500	4.54287	2.64265	4.83332	0.0279149	0.483729	tr|Q10MM6|Q10MM6_ORYSJ	Long cell-linked locus protein, putative, expressed
TraesCS6B02G238000	1.70672	5.07172	4.83087	0.0279545	0.483999	tr|M8AXJ5|M8AXJ5_AEGTA	Beta-1,4-mannosyl-glycoprotein 4-beta-N-acetylglucosaminyltransferase	GO:0006487
TraesCS4A02G163500	-4.25238	3.45573	4.82971	0.0279734	0.483999	tr|A0A096URL4|A0A096URL4_WHEAT	Mannose-6-phosphate isomerase	GO:0009298,GO:0005975
TraesCS2D02G271700	1.64262	5.22727	4.82949	0.0279768	0.483999	tr|G7IAT2|G7IAT2_MEDTR	Ribose-5-phosphate isomerase A	GO:0009052
TraesCS2D02G115200	-1.07205	9.37343	4.82523	0.0280461	0.484912	tr|B4FAC2|B4FAC2_MAIZE	Photosystem I reaction center subunit N	GO:0015979
TraesCS1D02G066700	4.17647	2.97381	4.82347	0.0280748	0.484912	tr|R7VZB0|R7VZB0_AEGTA/tr|R7VZB0|R7VZB0_AEGTA/tr|R7VZB0|R7VZB0_AEGTA/tr|R7VZB0|R7VZB0_AEGTA/tr|R7VZB0|R7VZB0_AEGTA/tr|R7VZB0|R7VZB0_AEGTA/tr|R7VZB0|R7VZB0_AEGTA/tr|R7VZB0|R7VZB0_AEGTA/tr|R7VZB0|R7VZB0_AEGTA/tr|R7VZB0|R7VZB0_AEGTA	E3 SUMO-protein ligase SIZ1/E3 SUMO-protein ligase SIZ1/E3 SUMO-protein ligase SIZ1/E3 SUMO-protein ligase SIZ1/E3 SUMO-protein ligase SIZ1/E3 SUMO-protein ligase SIZ1/E3 SUMO-protein ligase SIZ1/E3 SUMO-protein ligase SIZ1/E3 SUMO-protein ligase SIZ1/E3 SUMO-protein ligase SIZ1
TraesCS7D02G153200	-2.24411	4.46919	4.82339	0.0280761	0.484912	AT2G24100.1	ATP-dependent DNA helicase
TraesCS2B02G133300	-2.30664	4.38817	4.82107	0.0281138	0.485003	tr|C1DZB2|C1DZB2_MICCC/tr|C1DZB2|C1DZB2_MICCC/tr|C1DZB2|C1DZB2_MICCC/tr|C1DZB2|C1DZB2_MICCC	Protein arginine methyltransferase/Protein arginine methyltransferase/Protein arginine methyltransferase/Protein arginine methyltransferase	GO:0006479
TraesCS1D02G150000	2.52963	4.12986	4.82081	0.0281181	0.485003	tr|A0A1D5SWL2|A0A1D5SWL2_WHEAT	Long-chain-alcohol oxidase	GO:0055114
TraesCS5D02G484000	2.54788	4.1552	4.82022	0.0281278	0.485003	tr|G7KW19|G7KW19_MEDTR	LURP-one-like protein
TraesCS3D02G063800	4.13727	2.8945	4.81903	0.0281472	0.48507	tr|A0A0A6ZK97|A0A0A6ZK97_WHEAT	Receptor-like protein kinase	GO:0006468
TraesCS3A02G248000	-3.13661	3.99449	4.81746	0.0281728	0.485244	tr|A0A1D6DD56|A0A1D6DD56_WHEAT	Alpha-amylase	GO:0005975
TraesCS3D02G095100	-2.73289	4.1566	4.81424	0.0282255	0.485885	tr|G7LE31|G7LE31_MEDTR	TPR repeat protein
TraesCS3A02G526100	2.5121	4.21972	4.81265	0.0282516	0.486067	sp|B9JRA5|MINE_AGRVS	Cell division topological specificity factor
TraesCS7D02G300300	3.89292	3.2669	4.80958	0.028302	0.486436	tr|A0A059PC27|A0A059PC27_CICAR	F-box protein PP2
TraesCS1D02G191900	2.49058	4.17157	4.80945	0.0283041	0.486436	sp|B2V771|HEM1_SULSY	Glutamyl-tRNA reductase
TraesCS3D02G448100	-4.58228	2.63946	4.8078	0.0283312	0.486635	tr|A0A1J6I8W7|A0A1J6I8W7_NICAT	Conserved oligomeric golgi complex subunit 4
TraesCS7D02G270900	-2.06761	4.58671	4.80383	0.0283965	0.487489	sp|A9NEX8|NAGB_ACHLI/sp|A9NEX8|NAGB_ACHLI	Glucosamine-6-phosphate deaminase/Glucosamine-6-phosphate deaminase	GO:0006098,GO:0005975
TraesCS3A02G492500	1.81777	5.10194	4.8011	0.0284416	0.487503	tr|A0A199V9T9|A0A199V9T9_ANACO	Calcium-binding protein
TraesCS2A02G290100	2.31505	4.22262	4.801	0.0284432	0.487503	AT3G12920.1	SBP (S-ribonuclease binding protein) family protein
TraesCS1D02G379000	-1.88924	4.90817	4.80052	0.0284511	0.487503	tr|M7YYZ1|M7YYZ1_TRIUA/tr|M7YYZ1|M7YYZ1_TRIUA/tr|M7YYZ1|M7YYZ1_TRIUA/tr|M7YYZ1|M7YYZ1_TRIUA	Lactation elevated protein 1/Lactation elevated protein 1/Lactation elevated protein 1/Lactation elevated protein 1
TraesCS7B02G062100	1.50198	5.55983	4.80001	0.0284596	0.487503	tr|A0A0H3Y7K9|A0A0H3Y7K9_SALMI/tr|A0A0H3Y7K9|A0A0H3Y7K9_SALMI/tr|A0A0H3Y7K9|A0A0H3Y7K9_SALMI	Basic helix-loop-helix transcription factor/Basic helix-loop-helix transcription factor/Basic helix-loop-helix transcription factor
TraesCS2B02G395900	2.67665	3.99858	4.79361	0.0285656	0.489051	tr|W9QPP1|W9QPP1_9ROSA	Oxygen-evolving enhancer protein 3-2	GO:0015979
TraesCS5A02G235700	2.3269	5.13543	4.79182	0.0285951	0.489066	tr|G7J5Q2|G7J5Q2_MEDTR	Processing peptidase	GO:0006508
TraesCS5B02G481100	-1.65261	5.12198	4.79086	0.0286111	0.489066	tr|B4FZB4|B4FZB4_MAIZE	50S ribosomal protein L17	GO:0006412
TraesCS6B02G295200	2.04072	4.51167	4.79073	0.0286133	0.489066	tr|M7ZJ03|M7ZJ03_TRIUA	ADP-ribosylation factor	GO:0007264
TraesCS6B02G393800	-4.53439	2.54646	4.78908	0.0286407	0.489108	tr|A0A1D6AC19|A0A1D6AC19_WHEAT	Transmembrane 9 superfamily member
TraesCS7A02G225000	1.60799	5.49059	4.78818	0.0286557	0.489108	sp|Q8BHJ9|SLU7_MOUSE	Pre-mRNA-splicing factor SLU7
TraesCS5D02G526200	3.46681	4.46377	4.78709	0.0286738	0.489108	tr|C0LGV8|C0LGV8_ARATH	Leucine-rich repeat receptor-like protein kinase
TraesCS7A02G020500	-1.29916	6.77822	4.78682	0.0286783	0.489108	tr|A0A1D6BXL7|A0A1D6BXL7_WHEAT	Ferredoxin--NADP reductase	GO:0055114
TraesCS4B02G233400	2.47685	4.20511	4.77877	0.0288126	0.490897	tr|A0A1D1XK16|A0A1D1XK16_9ARAE	Stress response protein nst1
TraesCS3D02G491400	1.54385	5.53432	4.77866	0.0288145	0.490897	tr|A0A1D6BX53|A0A1D6BX53_WHEAT	6-phosphogluconate dehydrogenase, decarboxylating	GO:0006098,GO:0055114
TraesCS3A02G243200	-1.56104	5.52934	4.77194	0.0289272	0.492055	sp|Q0SQD7|RPOC_CLOPS/AT2G42975.1	DNA-directed RNA polymerase subunit beta'/myosin-G heavy chain-like protein
TraesCS2B02G444700	3.03702	3.65375	4.77143	0.0289358	0.492055	tr|M7YXU3|M7YXU3_TRIUA/tr|M7YXU3|M7YXU3_TRIUA	Ribosome maturation protein SBDS/Ribosome maturation protein SBDS	GO:0042254,GO:0042256
TraesCS6D02G057800	2.48039	4.07133	4.77096	0.0289437	0.492055	tr|C8C9S7|C8C9S7_ORYSJ	Cytochrome P450 family protein	GO:0055114
TraesCS6D02G378300	3.8053	3.75998	4.76796	0.0289941	0.492055	tr|A0A1D6BAS5|A0A1D6BAS5_WHEAT/tr|A0A1D6BAS6|A0A1D6BAS6_WHEAT	Auxin-responsive protein/Auxin-responsive protein
TraesCS4D02G327300	-2.39155	4.16891	4.76678	0.029014	0.492055	tr|R7W977|R7W977_AEGTA/tr|R7W977|R7W977_AEGTA	ATP phosphoribosyltransferase/ATP phosphoribosyltransferase	GO:0000105
TraesCS1D02G168100	2.94894	3.87787	4.7656	0.0290339	0.492055	tr|A0A199V6P1|A0A199V6P1_ANACO	Mediator of RNA polymerase II transcription subunit 16
TraesCS7B02G329800	-1.28261	6.79717	4.76522	0.0290403	0.492055	tr|A0A0D9W5I2|A0A0D9W5I2_9ORYZ	3-oxoacyl-[acyl-carrier-protein] synthase
TraesCS5B02G347600	-4.50109	2.50493	4.76502	0.0290437	0.492055	tr|A0A1E5UUB7|A0A1E5UUB7_9POAL	Protein PHLOEM PROTEIN 2-LIKE A10
TraesCS6B02G440200	1.37431	6.00862	4.76486	0.0290464	0.492055	tr|M8CZ57|M8CZ57_AEGTA	Aconitate hydratase	GO:0008152
TraesCS4B02G153900	2.86282	4.02299	4.76481	0.0290472	0.492055	tr|Q10KN7|Q10KN7_ORYSJ/tr|Q10KN7|Q10KN7_ORYSJ/tr|B6U4H8|B6U4H8_MAIZE/tr|B6U4H8|B6U4H8_MAIZE	Polypyrimidine tract-binding protein, putative, expressed/Polypyrimidine tract-binding protein, putative, expressed/Polypyrimidine tract-binding protein/Polypyrimidine tract-binding protein
TraesCS1B02G351200	3.11308	3.60498	4.76433	0.0290553	0.492055	tr|D7KCU7|D7KCU7_ARALL	VQ motif-containing protein
TraesCS3D02G388400	-4.51252	2.24041	4.76245	0.0290871	0.492255	tr|B9HT95|B9HT95_POPTR	U-box domain-containing family protein	GO:0016567
TraesCS6A02G111100	4.32775	2.63754	4.76177	0.0290986	0.492255	tr|B9R7R1|B9R7R1_RICCO	Protein phosphatase 2c, putative
TraesCS3D02G106100	-3.67641	3.66926	4.75931	0.0291402	0.492692	tr|B9SN45|B9SN45_RICCO	Cytochrome P450, putative	GO:0055114
TraesCS1B02G122800	1.58622	5.86929	4.75628	0.0291915	0.49297	tr|M8ANW0|M8ANW0_AEGTA	Phenylalanine ammonia-lyase	GO:0006559
TraesCS3B02G426500	-4.38041	2.6278	4.75521	0.0292097	0.49297	tr|B9HDY6|B9HDY6_POPTR	RecA family protein	GO:0006259,GO:0006281
TraesCS3A02G417000	1.80104	4.99201	4.75492	0.0292146	0.49297	tr|M8AK97|M8AK97_AEGTA/tr|M8AK97|M8AK97_AEGTA/tr|M8AK97|M8AK97_AEGTA	Dolichyl-diphosphooligosaccharide--protein glycosyltransferase subunit 2/Dolichyl-diphosphooligosaccharide--protein glycosyltransferase subunit 2/Dolichyl-diphosphooligosaccharide--protein glycosyltransferase subunit 2	GO:0006487
TraesCS3B02G541100	4.51166	2.56776	4.75463	0.0292196	0.49297	tr|N1R0E7|N1R0E7_AEGTA	Disease resistance protein RPM1
TraesCS4D02G044400	2.08606	4.53518	4.7519	0.0292659	0.493486	tr|A0A061ECG5|A0A061ECG5_THECC	Regulator of Vps4 activity in the MVB pathway protein, putative	GO:0015031
TraesCS7A02G344100	-4.35967	2.55353	4.74686	0.0293518	0.494478	tr|M8B287|M8B287_TRIUA	DNA-directed RNA polymerase III subunit RPC5	GO:0006351
TraesCS6D02G335600	3.1512	3.75817	4.74549	0.0293752	0.494478	tr|A0A1J3F7T2|A0A1J3F7T2_NOCCA	UDP-glucuronate 4-epimerase 4	GO:0005975
TraesCS4D02G189400	-4.57342	2.27427	4.74492	0.0293849	0.494478	tr|M7ZZK7|M7ZZK7_TRIUA	Programmed cell death protein 2
TraesCS3D02G383400	-3.44859	3.61711	4.74426	0.0293962	0.494478	tr|B9I3K1|B9I3K1_POPTR/tr|B9I3K1|B9I3K1_POPTR	Tetratricopeptide repeat-containing family protein/Tetratricopeptide repeat-containing family protein
TraesCS3D02G264600	4.2615	2.79531	4.74382	0.0294037	0.494478	tr|G7IAV0|G7IAV0_MEDTR	DUF4228 domain protein
TraesCS7D02G466100	2.86978	4.32902	4.73718	0.0295173	0.496123	tr|B6SNC5|B6SNC5_MAIZE	VQ motif family protein
TraesCS5B02G162600	-1.06441	10.5069	4.73158	0.0296137	0.497051	tr|M8AWL2|M8AWL2_AEGTA/tr|A0A1D5ZTH2|A0A1D5ZTH2_WHEAT	Ribulose bisphosphate carboxylase small chain/Ribulose bisphosphate carboxylase small chain
TraesCS3D02G261300	-1.94068	4.63719	4.73151	0.029615	0.497051	tr|A0A077RTW4|A0A077RTW4_WHEAT	Serine/threonine-protein phosphatase
TraesCS3B02G387800	3.38338	4.33189	4.7312	0.0296202	0.497051	tr|R7WE07|R7WE07_AEGTA/tr|R7WE07|R7WE07_AEGTA	Ankyrin repeat-containing protein/Ankyrin repeat-containing protein
TraesCS1D02G001600	1.41188	5.91198	4.72855	0.0296659	0.497551	tr|N1R0Z3|N1R0Z3_AEGTA/tr|N1R0Z3|N1R0Z3_AEGTA	L-gulonolactone oxidase/L-gulonolactone oxidase	GO:0055114
TraesCS2B02G313700	-1.25371	6.97007	4.72023	0.0298097	0.499262	tr|A0A0B4SXI3|A0A0B4SXI3_9ROSI	Peroxiredoxin	GO:0045454,GO:0055114
TraesCS3A02G394000	4.29991	3.03581	4.72006	0.0298126	0.499262	tr|B6SYG4|B6SYG4_MAIZE	Acid phosphatase/vanadium-dependent haloperoxidase related
TraesCS6B02G396800	1.80164	4.94586	4.71851	0.0298395	0.499262	tr|Q5ZA82|Q5ZA82_ORYSJ	Embryogenesis transmembrane protein-like
TraesCS5B02G412500	-1.09287	8.55172	4.71764	0.0298547	0.499262	tr|A0A1D5Z8U5|A0A1D5Z8U5_WHEAT/tr|A0A1D5YPG2|A0A1D5YPG2_WHEAT/tr|A0A1D5Z8U5|A0A1D5Z8U5_WHEAT	Malate dehydrogenase/Malate dehydrogenase/Malate dehydrogenase	GO:0005975,GO:0006108,GO:0055114,GO:0019752
TraesCS3A02G375100	-1.69349	5.18537	4.71715	0.0298632	0.499262	tr|A0A1D1XX21|A0A1D1XX21_9ARAE	Alpha-amylase
TraesCS6D02G251000	2.11528	4.4711	4.71713	0.0298636	0.499262	tr|A0A0K9Q5V6|A0A0K9Q5V6_ZOSMR	Acetylornithine deacetylase or succinyl-diaminopimelate desuccinylase	GO:0008152
TraesCS4B02G269300	-1.45805	5.63732	4.71449	0.0299094	0.499762	AT2G36895.2/AT2G36895.1	D-tagatose-1,6-bisphosphate aldolase subunit/D-tagatose-1,6-bisphosphate aldolase subunit
TraesCS7A02G163500	-4.24733	2.87203	4.71295	0.0299363	0.499851	tr|A0A103Y172|A0A103Y172_CYNCS	Adenylate kinase	GO:0006139,GO:0006221,GO:0006207
TraesCS1B02G238600	1.41258	5.88568	4.71235	0.0299467	0.499851	tr|G7K771|G7K771_MEDTR/tr|G7K771|G7K771_MEDTR/tr|G7K771|G7K771_MEDTR	Trichome birefringence-like protein/Trichome birefringence-like protein/Trichome birefringence-like protein
TraesCS5D02G411400	1.1788	7.85734	4.70853	0.0300133	0.500603	tr|B1Q4T8|B1Q4T8_BRUGY	Zinc-finger protein
TraesCS6B02G388100	-1.76503	4.92549	4.70794	0.0300237	0.500603	tr|M8CB73|M8CB73_AEGTA	Translation initiation factor IF-3	GO:0006413
TraesCS5D02G237400	-1.31042	6.63013	4.7036	0.0300996	0.501601	tr|A0A0F7GZS1|A0A0F7GZS1_9ROSI	NADH dehydrogenase-like complex L	GO:0055114
TraesCS5A02G185400	3.7895	3.49934	4.7025	0.0301188	0.501654	AT4G18020.9	CheY-like two-component responsive regulator family protein
TraesCS1B02G287800	2.01288	5.33308	4.7012	0.0301415	0.501766	tr|A0A061ESB6|A0A061ESB6_THECC	HXXXD-type acyl-transferase family protein
TraesCS2B02G117400	3.7745	3.28458	4.69936	0.0301739	0.50188	tr|A0A072VLQ4|A0A072VLQ4_MEDTR/tr|A0A072VLQ4|A0A072VLQ4_MEDTR	Alpha/beta-hydrolase superfamily protein/Alpha/beta-hydrolase superfamily protein
TraesCS7A02G247200	3.59869	3.12279	4.69898	0.0301805	0.50188	tr|A0A061EYH0|A0A061EYH0_THECC	DNA-binding bromodomain-containing protein, putative
TraesCS1D02G266500	1.36845	6.05094	4.69642	0.0302255	0.502363	tr|A0A061FNG1|A0A061FNG1_THECC	NAC domain protein,	GO:0006355
TraesCS2B02G311200	-2.37318	4.04085	4.69215	0.0303006	0.503227	tr|B9SCU1|B9SCU1_RICCO/tr|B9SCU1|B9SCU1_RICCO	Glucan endo-1,3-beta-glucosidase, putative/Glucan endo-1,3-beta-glucosidase, putative	GO:0005975
TraesCS7B02G445500	-1.32049	6.20854	4.69164	0.0303097	0.503227	tr|M8BZ56|M8BZ56_AEGTA	Chaperone protein dnaJ
TraesCS7D02G319000	-2.65982	3.90183	4.69034	0.0303327	0.503342	tr|B6STL7|B6STL7_MAIZE/tr|B6STL7|B6STL7_MAIZE	Adenylate kinase/Adenylate kinase	GO:0006139
TraesCS5B02G148100	-3.54124	3.59663	4.68918	0.0303531	0.503414	sp|Q0DJA3|DRB3_ORYSJ/sp|Q0DJA3|DRB3_ORYSJ	Double-stranded RNA-binding protein 3/Double-stranded RNA-binding protein 3
TraesCS5A02G147700	1.93909	4.64483	4.68722	0.0303877	0.503522	sp|Q5RDQ2|MPP5_PONAB	MAGUK p55 subfamily member 5
TraesCS2A02G170900	3.81825	3.55063	4.687	0.0303917	0.503522	tr|B9GKT7|B9GKT7_POPTR/tr|B9GKT7|B9GKT7_POPTR	Rela/spot homolog 3 family protein/Rela/spot homolog 3 family protein	GO:0015969
TraesCS7B02G201500	2.26176	4.43418	4.68275	0.0304669	0.504288	tr|B9R9S6|B9R9S6_RICCO/tr|B9R9S6|B9R9S6_RICCO/tr|B9MUJ6|B9MUJ6_POPTR	Glycerol-3-phosphate transporter, putative/Glycerol-3-phosphate transporter, putative/Glycerol-3-phosphate transporter family protein	GO:0006810,GO:0055085
TraesCS1D02G210100	-2.44967	4.43432	4.68257	0.0304702	0.504288	tr|Q6K9T9|Q6K9T9_ORYSJ	Metallo-beta-lactamase-like
TraesCS3B02G553500	3.8185	3.14623	4.67898	0.0305339	0.505075	tr|A0A199V9T9|A0A199V9T9_ANACO	Calcium-binding protein
TraesCS2A02G124300	3.91978	3.10717	4.67645	0.0305789	0.505552	AT2G20585.5	nuclear fusion defective 6
TraesCS3B02G275200	-1.08306	8.66062	4.67547	0.0305964	0.505575	tr|A0A0G3FNI4|A0A0G3FNI4_MARPO	Tryptophan aminotransferase
TraesCS1A02G211000	-1.56948	5.25827	4.67154	0.0306665	0.506316	tr|A0A0B2PKB3|A0A0B2PKB3_GLYSO	Nitrate transporter 1.1	GO:0006857,GO:0006810
TraesCS4B02G080000	-3.94805	2.73176	4.67114	0.0306736	0.506316	tr|N1QW48|N1QW48_AEGTA	50S ribosomal protein L25	GO:0006412
TraesCS3D02G326700	1.89842	4.75316	4.66922	0.0307079	0.506329	tr|A0A199VCH6|A0A199VCH6_ANACO	Stomatal closure-related actin-binding protein 1
TraesCS2A02G180900	-4.26761	2.81554	4.66907	0.0307106	0.506329	tr|A0A072UQ96|A0A072UQ96_MEDTR	Myosin heavy chain-like protein
TraesCS3A02G393900	-3.14437	3.52053	4.66838	0.0307229	0.506329	tr|A0A072UYW5|A0A072UYW5_MEDTR	Nucleic acid-binding, OB-fold-like protein
TraesCS7D02G207300	3.51899	3.5504	4.66634	0.0307594	0.506644	tr|A0A1J3E0W1|A0A1J3E0W1_NOCCA/tr|A0A1J3E0W1|A0A1J3E0W1_NOCCA	Sn1-specific diacylglycerol lipase alpha/Sn1-specific diacylglycerol lipase alpha	GO:0006629,GO:0016042
TraesCS2D02G291100	1.49711	5.59243	4.66551	0.0307743	0.506644	tr|B4FS06|B4FS06_MAIZE/tr|B4FS06|B4FS06_MAIZE	Alkaline/neutral invertase/Alkaline/neutral invertase
TraesCS4D02G147800	1.52326	5.87273	4.66281	0.0308227	0.507174	AT2G02960.6	RING/FYVE/PHD zinc finger superfamily protein
TraesCS4B02G197800	1.20485	6.93384	4.66071	0.0308604	0.507352	tr|A7L5U5|A7L5U5_WHEAT	Mitogen-activated protein kinase	GO:0006468
TraesCS7A02G385100	1.38642	6.03421	4.6604	0.030866	0.507352	AT4G17670.1	senescence-associated family protein (DUF581)
TraesCS7D02G479800	3.94872	3.54231	4.65913	0.0308889	0.507463	AT5G38350.1/AT5G38350.1	Disease resistance protein (NBS-LRR class) family/Disease resistance protein (NBS-LRR class) family
TraesCS2B02G078200	-1.43643	5.75041	4.65531	0.0309577	0.50832	tr|M8C7A0|M8C7A0_AEGTA	40S ribosomal protein S6	GO:0006412
TraesCS2B02G190400	1.89123	4.86233	4.65443	0.0309735	0.50832	tr|A0A1E5W7T3|A0A1E5W7T3_9POAL/tr|A0A1E5W7T3|A0A1E5W7T3_9POAL	GEM-like protein 1/GEM-like protein 1
TraesCS2A02G306200	1.78592	4.92711	4.65255	0.0310075	0.50861	tr|D7KDD0|D7KDD0_ARALL	Thioesterase family protein
TraesCS5D02G140600	2.57821	4.11372	4.65062	0.0310424	0.508916	tr|Q5Z6I7|Q5Z6I7_ORYSJ	Embryogenesis transmembrane protein-like
TraesCS6A02G311900	2.77647	3.81212	4.6468	0.0311115	0.509782	tr|A0A1D6A7X3|A0A1D6A7X3_WHEAT	Hexosyltransferase
TraesCS5B02G135000	-4.08136	2.93022	4.64159	0.031206	0.511064	tr|Q2QY08|Q2QY08_ORYSJ/tr|Q2QY08|Q2QY08_ORYSJ	Saccharopine dehydrogenase family protein, expressed/Saccharopine dehydrogenase family protein, expressed	GO:0055114
TraesCS4D02G265000	1.66359	5.68989	4.64046	0.0312267	0.511135	tr|A0A199VXI9|A0A199VXI9_ANACO	Cytochrome b561 and DOMON domain-containing protein
TraesCS2B02G474600	2.57805	4.04933	4.63768	0.0312772	0.511441	tr|C6ZRN8|C6ZRN8_SOYBN	Receptor-like kinase
TraesCS5A02G551300	3.09101	4.04842	4.63684	0.0312926	0.511441	tr|A0A072VGM2|A0A072VGM2_MEDTR	Peptidoglycan-binding LysM domain protein, putative
TraesCS2D02G499200	2.85995	3.80231	4.63598	0.0313083	0.511441	tr|B9TBR8|B9TBR8_RICCO	Transcription factor, putative
TraesCS1D02G309200	-3.25681	3.32452	4.63522	0.0313222	0.511441	tr|N1R4U9|N1R4U9_AEGTA	Tubulin beta chain	GO:0007017
TraesCS7B02G083600	2.06845	4.66893	4.63495	0.031327	0.511441	tr|D7MT99|D7MT99_ARALL	Polyadenylate-binding protein family protein
TraesCS4A02G434800	1.42632	5.71029	4.63361	0.0313516	0.511574	tr|O49669|O49669_ARATH	Kinase-like protein	GO:0006468
TraesCS2A02G064900	1.23974	7.38498	4.63192	0.0313824	0.511811	tr|Q8LMQ0|Q8LMQ0_ORYSJ	Heavy metal-associated domain containing protein, expressed	GO:0030001
TraesCS6D02G155700	-1.76336	4.85435	4.62954	0.0314261	0.512215	tr|A0A0C9QKY6|A0A0C9QKY6_9SPER	TSA: Wollemia nobilis Ref_Wollemi_Transcript_29400_1080 transcribed RNA sequence
TraesCS2A02G503800	3.78009	3.15172	4.62878	0.0314399	0.512215	tr|S4X2P3|S4X2P3_GOSBA	Receptor-like kinase	GO:0006468
TraesCS1B02G435600	3.83222	3.33831	4.62716	0.0314696	0.512288	tr|B6U6Y8|B6U6Y8_MAIZE	DNA-3-methyladenine glycosylase 1	GO:0006284,GO:0006281
TraesCS1A02G295700	-3.8347	3.03171	4.6255	0.0315	0.512288	tr|K7VQC2|K7VQC2_MAIZE	Histone H4	GO:0006334
TraesCS3B02G259600	4.13991	3.2201	4.62483	0.0315124	0.512288	tr|A0A077S1Y1|A0A077S1Y1_WHEAT	CASP-like protein
TraesCS5D02G129900	4.56444	2.48894	4.62423	0.0315234	0.512288	tr|J3L3Z9|J3L3Z9_ORYBR/tr|J3L3Z9|J3L3Z9_ORYBR	GATA transcription factor/GATA transcription factor	GO:0006355
TraesCS6A02G318200	-2.91517	3.68243	4.62297	0.0315466	0.512288	tr|B6T9C1|B6T9C1_MAIZE/tr|B6T9C1|B6T9C1_MAIZE/tr|B6T9C1|B6T9C1_MAIZE/tr|B6T9C1|B6T9C1_MAIZE/tr|B6T9C1|B6T9C1_MAIZE	Pterin-4-alpha-carbinolamine dehydratase/Pterin-4-alpha-carbinolamine dehydratase/Pterin-4-alpha-carbinolamine dehydratase/Pterin-4-alpha-carbinolamine dehydratase/Pterin-4-alpha-carbinolamine dehydratase	GO:0006729
TraesCS5D02G283600	2.05867	4.79486	4.6227	0.0315515	0.512288	sp|B5RBE0|MTOX_SALG2/sp|B5RBE0|MTOX_SALG2	N-methyl-L-tryptophan oxidase/N-methyl-L-tryptophan oxidase	GO:0055114
TraesCS1B02G288300	-4.30607	2.61186	4.6223	0.0315589	0.512288	tr|A0A0B5WYW1|A0A0B5WYW1_MANES	Phosphate transporter	GO:0055085
TraesCS5D02G501700	3.78435	2.96061	4.62019	0.0315977	0.512315	tr|A0A199VRC0|A0A199VRC0_ANACO/tr|A0A199VRC0|A0A199VRC0_ANACO	Protein DEFECTIVE IN EXINE FORMATION 1/Protein DEFECTIVE IN EXINE FORMATION 1
TraesCS4B02G283800	1.40234	5.866	4.61955	0.0316095	0.512315	sp|A1C4A5|MYO1_ASPCL	Myosin-1
TraesCS3D02G272300	-4.16615	3.20296	4.61954	0.0316096	0.512315	tr|Q1EP67|Q1EP67_MUSBA	Protein kinase, putative	GO:0006468
TraesCS4A02G232000	1.83132	4.96616	4.61789	0.0316402	0.512332	tr|A0A0K9P1Z0|A0A0K9P1Z0_ZOSMR	Dehydrogenase/reductase SDR family member
TraesCS7D02G280600	-1.33655	6.43193	4.61771	0.0316434	0.512332	tr|H9C8A6|H9C8A6_WHEAT	Proton gradient regulation 5
TraesCS2A02G193300	2.83789	3.80147	4.61406	0.0317109	0.51316	tr|A0A199VHC0|A0A199VHC0_ANACO	Interferon-related developmental regulator 1
TraesCS3D02G256700	-2.78746	3.90067	4.61213	0.0317465	0.513401	tr|A0A0B2QQE4|A0A0B2QQE4_GLYSO/tr|A0A0B2QQE4|A0A0B2QQE4_GLYSO	Protein TIC 62, chloroplastic/Protein TIC 62, chloroplastic
TraesCS1A02G182100	-3.64732	3.35068	4.61148	0.0317586	0.513401	tr|W4ZTR0|W4ZTR0_WHEAT	Pectinesterase	GO:0042545
TraesCS7A02G430400	-3.53979	3.21871	4.60923	0.0318002	0.513644	tr|A0A0K0N4A2|A0A0K0N4A2_LEYCH	Freezing-induced 1
TraesCS2B02G177100	-2.01056	4.79882	4.60754	0.0318316	0.513644	tr|Q5MJ27|Q5MJ27_PENAM	Low temperature and salt responsive protein
TraesCS3D02G054800	4.52349	2.47983	4.60684	0.0318446	0.513644	sp|Q6C7C9|CG121_YARLI	EKC/KEOPS complex subunit CGI121
TraesCS1B02G204400	3.54407	3.4212	4.60366	0.0319037	0.513644	tr|M8B1C6|M8B1C6_TRIUA	Vesicle-associated protein 1-1
TraesCS3A02G400200	4.10494	2.85638	4.60295	0.031917	0.513644	tr|R7WCC4|R7WCC4_AEGTA	Transmembrane protein 62
TraesCS4A02G044500	2.14242	4.51829	4.60235	0.0319281	0.513644	tr|G5DXN8|G5DXN8_SILLA	Calcium-dependent lipid-binding domain-containing protein
TraesCS2D02G237800	-2.00145	4.57112	4.60055	0.0319618	0.513644	tr|M8BET8|M8BET8_AEGTA	40S ribosomal protein S12	GO:0006412
TraesCS3B02G610500	-3.24174	3.35372	4.6005	0.0319627	0.513644	tr|A8QNT9|A8QNT9_TRIDC	91A protein
TraesCS7B02G372700	2.94898	4.19719	4.59987	0.0319744	0.513644	tr|A0A097PSX7|A0A097PSX7_SORBI	Embryo yellow protein	GO:0006886
TraesCS7D02G035700	-2.82893	3.76406	4.5984	0.0320019	0.513644	tr|A0A1D6D080|A0A1D6D080_WHEAT	3-ketoacyl-CoA synthase	GO:0006633,GO:0008152
TraesCS2A02G322500	1.86255	4.96363	4.59835	0.0320027	0.513644	tr|Q9AVM3|Q9AVM3_WHEAT	Cytochrome P450	GO:0055114
TraesCS5B02G137400	-4.11448	2.73978	4.59745	0.0320195	0.513644	tr|M8ARM5|M8ARM5_TRIUA/tr|M8ARM5|M8ARM5_TRIUA/tr|A0A072U0A2|A0A072U0A2_MEDTR	Protein ZINC INDUCED FACILITATOR-LIKE 1/Protein ZINC INDUCED FACILITATOR-LIKE 1/Zinc induced facilitator-like protein	GO:0055085
TraesCS2D02G310200	1.41469	5.97929	4.59707	0.0320267	0.513644	tr|A0A103YME4|A0A103YME4_CYNCS/tr|A0A103YME4|A0A103YME4_CYNCS/tr|A0A103YME4|A0A103YME4_CYNCS/tr|A0A103YME4|A0A103YME4_CYNCS	Calmodulin binding protein-like protein/Calmodulin binding protein-like protein/Calmodulin binding protein-like protein/Calmodulin binding protein-like protein	GO:0006950
TraesCS7D02G380400	3.80172	3.20481	4.59665	0.0320344	0.513644	tr|C3W8M8|C3W8M8_HORVV	Alpha-amylase	GO:0005975
TraesCS6A02G367000	-1.16876	7.1872	4.59663	0.0320349	0.513644	tr|A0A1E5VX48|A0A1E5VX48_9POAL/tr|A0A1E5VX48|A0A1E5VX48_9POAL	Bifunctional nuclease/Bifunctional nuclease
TraesCS6B02G241800	4.35766	2.63799	4.59531	0.0320595	0.513644	tr|A0A1J3EUD3|A0A1J3EUD3_NOCCA	Ribosome biogenesis protein BRX1-like protein
TraesCS5D02G218400	1.29057	6.43832	4.59437	0.0320771	0.513644	tr|Q9FPK6|Q9FPK6_ORYSA	Aldehyde dehydrogenase	GO:0055114,GO:0008152
TraesCS2D02G383200	1.76528	5.1121	4.5943	0.0320783	0.513644	tr|G7J151|G7J151_MEDTR	SAUR-like auxin-responsive family protein	GO:0009733
TraesCS5D02G178300	-2.60213	4.03839	4.59366	0.0320905	0.513644	tr|A0A061DVN6|A0A061DVN6_THECC	RNA-binding family protein
TraesCS7D02G044400	1.56201	5.63062	4.59246	0.0321129	0.513644	tr|M8AMK2|M8AMK2_TRIUA	SNAP25 homologous protein SNAP33
TraesCS3D02G392300	1.1529	7.47865	4.59218	0.0321181	0.513644	tr|Q41722|Q41722_ZINVI	Ribonuclease
TraesCS4D02G303100	4.12636	2.78804	4.58872	0.032183	0.514419	AT1G35230.1	arabinogalactan protein 5
TraesCS7D02G384900	-1.59642	5.34458	4.58645	0.0322258	0.51466	tr|B6U7J5|B6U7J5_MAIZE	Cysteine sulfinate desulfinase/cysteine desulfurase and related enzymes
TraesCS2D02G386200	2.57001	4.22739	4.58617	0.032231	0.51466	tr|A0A199W8Y8|A0A199W8Y8_ANACO/tr|A0A199W8Y8|A0A199W8Y8_ANACO/tr|A0A199W8Y8|A0A199W8Y8_ANACO	SH3 domain-containing protein 2/SH3 domain-containing protein 2/SH3 domain-containing protein 2
TraesCS5B02G171100	-1.3669	6.05405	4.58336	0.0322839	0.514732	tr|A0A0G4ALE0|A0A0G4ALE0_9ROSI	Rhodanese/cell cycle control phosphatase superfamily protein
TraesCS1D02G167900	-3.96843	3.27595	4.58315	0.0322877	0.514732	tr|A0A0K9PQR0|A0A0K9PQR0_ZOSMR	Major facilitator superfamily transporter	GO:0055085
TraesCS3B02G484000	-1.93993	4.5543	4.58282	0.032294	0.514732	tr|B9SAQ1|B9SAQ1_RICCO	Beta-glucosidase, putative	GO:0005975
TraesCS2A02G165000	1.27425	6.44847	4.58167	0.0323156	0.514732	sp|B4P417|OST4_DROYA	Dolichyl-diphosphooligosaccharide--protein glycosyltransferase subunit 4
TraesCS6D02G156300	4.27448	2.80968	4.58148	0.0323192	0.514732	tr|B6T3E3|B6T3E3_MAIZE/tr|B6T3E3|B6T3E3_MAIZE	Sirohydrochlorin ferrochelatase/Sirohydrochlorin ferrochelatase	GO:0009236
TraesCS1D02G111900	1.38227	6.01634	4.57995	0.0323482	0.514732	tr|B9T1J4|B9T1J4_RICCO	Acyl-CoA dehydrogenase, putative	GO:0055114,GO:0008152
TraesCS6B02G293500	3.93656	3.49275	4.57982	0.0323505	0.514732	tr|A0A1D6AN36|A0A1D6AN36_WHEAT	Xyloglucan endotransglucosylase/hydrolase	GO:0042546,GO:0005975,GO:0010411,GO:0006073
TraesCS5B02G443900	-4.1039	2.85693	4.57884	0.0323692	0.514767	tr|Q8W2W8|Q8W2W8_ORYSJ	Mannitol transporter, putative, expressed	GO:0055085
TraesCS7D02G133400	4.47359	2.46946	4.57783	0.0323883	0.514809	tr|A0A103XH87|A0A103XH87_CYNCS	Calcium-binding EF-hand
TraesCS5D02G480200	1.34127	6.16234	4.57334	0.0324731	0.515896	tr|M8C576|M8C576_AEGTA	ADP-ribosylation factor	GO:0007264
TraesCS2D02G320900	-1.4168	6.50295	4.56868	0.0325617	0.517041	tr|W5BBT6|W5BBT6_WHEAT	Chlorophyll a-b binding protein, chloroplastic
TraesCS4D02G299800	2.99861	3.67029	4.56674	0.0325986	0.517364	sp|B8CVJ3|HLDD_SHEPW	ADP-L-glycero-D-manno-heptose-6-epimerase
TraesCS3A02G513800	3.74847	3.6776	4.56467	0.032638	0.517586	tr|M8A595|M8A595_TRIUA	Growth inhibition and differentiation-related protein 88-like protein
TraesCS6A02G331900	4.23364	2.67501	4.56296	0.0326707	0.517586	tr|A0A061ET59|A0A061ET59_THECC	ARM repeat superfamily protein
TraesCS5A02G232400	1.41015	5.7919	4.56277	0.0326741	0.517586	AT1G79910.1	Regulator of Vps4 activity in the MVB pathway protein
TraesCS7B02G222400	-2.38998	4.19925	4.5623	0.0326832	0.517586	tr|M8AFG6|M8AFG6_TRIUA	Survival of motor neuron-related-splicing factor 30	GO:0006397
TraesCS7B02G200000	3.7192	3.57065	4.56137	0.032701	0.517586	tr|A0A199V1H1|A0A199V1H1_ANACO/tr|A0A199V1H1|A0A199V1H1_ANACO/tr|A0A199V1H1|A0A199V1H1_ANACO/tr|A0A199V1H1|A0A199V1H1_ANACO/tr|A0A199V1H1|A0A199V1H1_ANACO	Polypyrimidine tract-binding protein/Polypyrimidine tract-binding protein/Polypyrimidine tract-binding protein/Polypyrimidine tract-binding protein/Polypyrimidine tract-binding protein
TraesCS5D02G174500	2.30702	4.24626	4.5608	0.0327117	0.517586	tr|Q02494|Q02494_MAIZE	Protein kinase	GO:0006468
TraesCS3B02G039700	1.86162	4.82706	4.55992	0.0327286	0.517592	tr|M8BDU3|M8BDU3_AEGTA	Nuclease S1	GO:0006308
TraesCS6A02G319100	-1.34979	6.19922	4.55843	0.0327571	0.517781	tr|B4G243|B4G243_MAIZE	50S ribosomal protein L29	GO:0006412
TraesCS5B02G408300	1.2295	6.93122	4.55538	0.0328155	0.518441	tr|A0A0H4TL70|A0A0H4TL70_WHEAT	Cold acclimation protein
TraesCS6A02G368000	-4.1063	2.56749	4.55146	0.0328907	0.519168	tr|X5F8D3|X5F8D3_9SPER	Calcineurin B-like protein
TraesCS7B02G299200	2.01172	4.42663	4.55126	0.0328946	0.519168	tr|A0A0C5KQY6|A0A0C5KQY6_ELECO	BZIP transcription factor	GO:0006355
TraesCS1A02G015900	3.27618	3.38042	4.54839	0.0329498	0.519635	tr|R9UD00|R9UD00_TRITD	Serine/threonine-protein kinase	GO:0006468,GO:0048544
TraesCS3A02G531700	-3.72657	2.93669	4.54799	0.0329574	0.519635	tr|A0A061DWX9|A0A061DWX9_THECC	30S ribosomal protein S19	GO:0006412
TraesCS2B02G045400	2.69909	3.86487	4.54655	0.0329852	0.519811	AT5G38350.1	Disease resistance protein (NBS-LRR class) family
TraesCS2B02G228700	-3.80563	3.08891	4.54374	0.0330393	0.520403	tr|Q84SM6|Q84SM6_ORYSJ	Exostosin family protein-like protein
TraesCS3A02G342100	2.66121	4.20006	4.54101	0.033092	0.520499	sp|Q8TVB4|RPON_METKA/sp|Q8TVB4|RPON_METKA	DNA-directed RNA polymerase subunit N/DNA-directed RNA polymerase subunit N	GO:0006351
TraesCS1D02G176300	-1.94561	4.65564	4.54099	0.0330924	0.520499	tr|F4JNR2|F4JNR2_ARATH	CRS1 / YhbY (CRM) domain-containing protein
TraesCS3A02G418300	-1.88415	4.77311	4.54084	0.0330953	0.520499	tr|A0A097PS10|A0A097PS10_BRADI	AT1G65230-like protein
TraesCS7B02G174500	-4.11657	2.91933	4.53851	0.0331405	0.520743	tr|F4JDC3|F4JDC3_ARATH	Evolutionarily conserved C-terminal region 2
TraesCS5D02G177200	-3.9059	2.76864	4.53832	0.0331441	0.520743	tr|P93062|P93062_BRANA	Enoyl reductase
TraesCS4B02G149300	2.54925	3.94012	4.53267	0.0332537	0.522203	tr|A0A1E5UNI3|A0A1E5UNI3_9POAL	Protein ELF4-LIKE 4	GO:0042753
TraesCS3B02G310300	-1.62407	5.04993	4.53073	0.0332915	0.522529	tr|A0A061GU76|A0A061GU76_THECC	6-phosphogluconate dehydrogenase family protein	GO:0055114
[truncated: 29,318 more rows]

## Sheet: Sheet 2
# GO enrichment for DEGs of 3' RNA-seq
# The columns 'Annotated', 'Significant', 'Expected', and 'elimFisher' were outputed by topGO package. The values in the column 'elimFisher' represents the p-value of the enrichment test.
GO	Term	Annotated	Significant	Expected	elimFisher
GO:0010215	cellulose microfibril organization	7	2	0.08	0.0023
GO:0016049	cell growth	7	2	0.08	0.0023
GO:0015976	carbon utilization	10	2	0.11	0.0049
GO:0009733	response to auxin	34	3	0.37	0.0057
GO:0006559	L-phenylalanine catabolic process	18	2	0.19	0.0158
GO:1902222	erythrose 4-phosphate/phosphoenolpyruvate family amino acid catabolic process	18	2	0.19	0.0158
GO:0071554	cell wall organization or biogenesis	60	5	0.65	0.0186
GO:0006097	glyoxylate cycle	2	1	0.02	0.0215
GO:0046487	glyoxylate metabolic process	2	1	0.02	0.0215
GO:0006544	glycine metabolic process	22	2	0.24	0.0232
GO:0006558	L-phenylalanine metabolic process	28	2	0.3	0.0364
GO:1902221	erythrose 4-phosphate/phosphoenolpyruvate family amino acid metabolic process	28	2	0.3	0.0364
GO:0009074	aromatic amino acid family catabolic process	29	2	0.31	0.0388
GO:0042546	cell wall biogenesis	42	4	0.45	0.0531
GO:0006436	tryptophanyl-tRNA aminoacylation	6	1	0.06	0.063
GO:0009611	response to wounding	6	1	0.06	0.063
GO:1901605	alpha-amino acid metabolic process	262	6	2.83	0.0642
GO:2001141	regulation of RNA biosynthetic process	1009	16	10.89	0.0761
GO:0006355	regulation of transcription, DNA-templated	1009	16	10.89	0.0761
GO:1903506	regulation of nucleic acid-templated transcription	1009	16	10.89	0.0761
GO:0044036	cell wall macromolecule metabolic process	43	2	0.46	0.0783
GO:0019439	aromatic compound catabolic process	94	3	1.01	0.0812
GO:1901361	organic cyclic compound catabolic process	95	3	1.03	0.0832
GO:0051252	regulation of RNA metabolic process	1024	16	11.05	0.0843
GO:0010556	regulation of macromolecule biosynthetic process	1036	16	11.18	0.0912
GO:0031326	regulation of cellular biosynthetic process	1036	16	11.18	0.0912
GO:0009889	regulation of biosynthetic process	1036	16	11.18	0.0912
GO:0019219	regulation of nucleobase-containing compound metabolic process	1038	16	11.2	0.0923
GO:0006308	DNA catabolic process	9	1	0.1	0.093
GO:0009072	aromatic amino acid family metabolic process	100	3	1.08	0.0936
GO:1901606	alpha-amino acid catabolic process	51	2	0.55	0.1047
GO:0006563	L-serine metabolic process	51	2	0.55	0.1047
GO:0050794	regulation of cellular process	1632	23	17.61	0.1058
GO:0015979	photosynthesis	167	4	1.8	0.1066
GO:0009063	cellular amino acid catabolic process	53	2	0.57	0.1116
GO:0006542	glutamine biosynthetic process	11	1	0.12	0.1125
GO:0010468	regulation of gene expression	1073	16	11.58	0.1147
GO:0006520	cellular amino acid metabolic process	527	9	5.69	0.116
GO:0051171	regulation of nitrogen compound metabolic process	1083	16	11.69	0.1216
GO:0080090	regulation of primary metabolic process	1083	16	11.69	0.1216
GO:0031323	regulation of cellular metabolic process	1083	16	11.69	0.1216
GO:0007205	protein kinase C-activating G protein-coupled receptor signaling pathway	13	1	0.14	0.1316
GO:0060255	regulation of macromolecule metabolic process	1117	16	12.05	0.1471
GO:0050789	regulation of biological process	1704	23	18.39	0.1485
GO:0046348	amino sugar catabolic process	15	1	0.16	0.1503
GO:0016998	cell wall macromolecule catabolic process	15	1	0.16	0.1503
GO:0006026	aminoglycan catabolic process	15	1	0.16	0.1503
GO:0006040	amino sugar metabolic process	15	1	0.16	0.1503
GO:0006030	chitin metabolic process	15	1	0.16	0.1503
GO:0006032	chitin catabolic process	15	1	0.16	0.1503
GO:0048268	clathrin coat assembly	15	1	0.16	0.1503
GO:1901071	glucosamine-containing compound metabolic process	15	1	0.16	0.1503
GO:1901072	glucosamine-containing compound catabolic process	15	1	0.16	0.1503
GO:0016054	organic acid catabolic process	64	2	0.69	0.1516
GO:0046395	carboxylic acid catabolic process	64	2	0.69	0.1516
GO:0019222	regulation of metabolic process	1129	16	12.18	0.1568
GO:0009069	serine family amino acid metabolic process	66	2	0.71	0.1592
GO:0006541	glutamine metabolic process	16	1	0.17	0.1594
GO:0010411	xyloglucan metabolic process	18	1	0.19	0.1775
GO:0065007	biological regulation	1758	23	18.97	0.1863
GO:0006022	aminoglycan metabolic process	19	1	0.21	0.1864
GO:0006821	chloride transport	20	1	0.22	0.1952
GO:0045454	cell redox homeostasis	212	4	2.29	0.1959
GO:0097659	nucleic acid-templated transcription	1179	16	12.72	0.2006
GO:0006351	transcription, DNA-templated	1179	16	12.72	0.2006
GO:0032774	RNA biosynthetic process	1179	16	12.72	0.2006
GO:0005991	trehalose metabolic process	22	1	0.24	0.2125
GO:0005992	trehalose biosynthetic process	22	1	0.24	0.2125
GO:0009082	branched-chain amino acid biosynthetic process	22	1	0.24	0.2125
GO:0044262	cellular carbohydrate metabolic process	150	3	1.62	0.2202
GO:0044282	small molecule catabolic process	84	2	0.91	0.2295
GO:0019725	cellular homeostasis	227	4	2.45	0.2298
GO:0046351	disaccharide biosynthetic process	25	1	0.27	0.2378
GO:0006338	chromatin remodeling	89	2	0.96	0.2495
GO:0042592	homeostatic process	237	4	2.56	0.2532
GO:0010410	hemicellulose metabolic process	27	1	0.29	0.2541
GO:0009312	oligosaccharide biosynthetic process	27	1	0.29	0.2541
GO:0010383	cell wall polysaccharide metabolic process	27	1	0.29	0.2541
GO:0006325	chromatin organization	91	2	0.98	0.2575
GO:0007186	G protein-coupled receptor signaling pathway	29	1	0.31	0.2702
GO:0009081	branched-chain amino acid metabolic process	29	1	0.31	0.2702
GO:0019752	carboxylic acid metabolic process	846	11	9.13	0.3046
GO:0005975	carbohydrate metabolic process	682	9	7.36	0.3155
GO:0006081	cellular aldehyde metabolic process	35	1	0.38	0.3163
GO:0043436	oxoacid metabolic process	855	11	9.23	0.3167
GO:0006082	organic acid metabolic process	858	11	9.26	0.3208
GO:0006260	DNA replication	36	1	0.39	0.3237
GO:0006108	malate metabolic process	36	1	0.39	0.3237
GO:0006468	protein phosphorylation	1303	16	14.06	0.3301
GO:0065008	regulation of biological quality	269	4	2.9	0.3305
GO:0001522	pseudouridine synthesis	40	1	0.43	0.3525
GO:0005984	disaccharide metabolic process	40	1	0.43	0.3525
GO:1901136	carbohydrate derivative catabolic process	41	1	0.44	0.3595
GO:0009084	glutamine family amino acid biosynthetic process	42	1	0.45	0.3665
GO:0009311	oligosaccharide metabolic process	42	1	0.45	0.3665
GO:0051276	chromosome organization	120	2	1.29	0.3724
GO:0015698	inorganic anion transport	47	1	0.51	0.4
GO:0009067	aspartate family amino acid biosynthetic process	50	1	0.54	0.4193
GO:0034654	nucleobase-containing compound biosynthetic process	1383	16	14.92	0.4231
GO:0034655	nucleobase-containing compound catabolic process	51	1	0.55	0.4256
GO:0009066	aspartate family amino acid metabolic process	55	1	0.59	0.4501
GO:0009064	glutamine family amino acid metabolic process	60	1	0.65	0.4793
GO:0006259	DNA metabolic process	152	2	1.64	0.4903
GO:0016310	phosphorylation	1448	16	15.62	0.4999
GO:0000160	phosphorelay signal transduction system	64	1	0.69	0.5015
GO:0008299	isoprenoid biosynthetic process	71	1	0.77	0.5382
GO:1901607	alpha-amino acid biosynthetic process	167	2	1.8	0.5407
GO:1901565	organonitrogen compound catabolic process	358	4	3.86	0.5429
GO:0006810	transport	1863	20	20.1	0.5478
GO:0006720	isoprenoid metabolic process	74	1	0.8	0.553
GO:0046700	heterocycle catabolic process	74	1	0.8	0.553
GO:0051234	establishment of localization	1874	20	20.22	0.5592
GO:0044270	cellular nitrogen compound catabolic process	76	1	0.82	0.5627
GO:0065003	protein-containing complex assembly	174	2	1.88	0.563
GO:0043648	dicarboxylic acid metabolic process	77	1	0.83	0.5674
GO:0006820	anion transport	77	1	0.83	0.5674
GO:0044085	cellular component biogenesis	383	6	4.13	0.5697
GO:0090304	nucleic acid metabolic process	1887	20	20.36	0.5726
GO:0051179	localization	1888	20	20.37	0.5737
GO:0044042	glucan metabolic process	79	1	0.85	0.5768
GO:0006073	cellular glucan metabolic process	79	1	0.85	0.5768
GO:0031497	chromatin assembly	81	1	0.87	0.5859
GO:0034728	nucleosome organization	81	1	0.87	0.5859
GO:0006334	nucleosome assembly	81	1	0.87	0.5859
GO:0006950	response to stress	385	4	4.15	0.6008
GO:0071824	protein-DNA complex subunit organization	86	1	0.93	0.608
GO:0065004	protein-DNA complex assembly	86	1	0.93	0.608
GO:0044264	cellular polysaccharide metabolic process	88	1	0.95	0.6164
GO:0008652	cellular amino acid biosynthetic process	192	2	2.07	0.6168
GO:0019438	aromatic compound biosynthetic process	1552	16	16.75	0.6178
GO:0016070	RNA metabolic process	1746	18	18.84	0.6218
GO:0016567	protein ubiquitination	92	1	0.99	0.6328
GO:0043933	protein-containing complex organization	198	2	2.14	0.6336
GO:0044248	cellular catabolic process	403	4	4.35	0.6369
GO:0018130	heterocycle biosynthetic process	1575	16	16.99	0.6422
GO:0034637	cellular carbohydrate biosynthetic process	96	1	1.04	0.6486
GO:0009057	macromolecule catabolic process	310	3	3.34	0.6545
GO:0005976	polysaccharide metabolic process	98	1	1.06	0.6562
GO:0009451	RNA modification	99	1	1.07	0.6599
GO:0032446	protein modification by small protein conjugation	102	1	1.1	0.6709
GO:0071840	cellular component organization or biogenesis	540	7	5.83	0.6744
GO:0016051	carbohydrate biosynthetic process	106	1	1.14	0.685
GO:0016053	organic acid biosynthetic process	327	3	3.53	0.6898
GO:1901362	organic cyclic compound biosynthetic process	1627	16	17.55	0.6946
GO:0007165	signal transduction	330	3	3.56	0.6957
GO:0023052	signaling	330	3	3.56	0.6957
GO:0050896	response to stimulus	795	10	8.58	0.701
GO:1901575	organic substance catabolic process	547	5	5.9	0.7093
GO:0022607	cellular component assembly	239	4	2.58	0.7101
GO:0009056	catabolic process	570	5	6.15	0.7428
GO:0006464	cellular protein modification process	1785	17	19.26	0.7491
GO:0036211	protein modification process	1785	17	19.26	0.7491
GO:0006996	organelle organization	248	2	2.68	0.7519
GO:0043412	macromolecule modification	1891	18	20.4	0.7556
GO:0006508	proteolysis	688	6	7.42	0.7598
GO:0007154	cell communication	367	3	3.96	0.7622
GO:0044265	cellular macromolecule catabolic process	254	2	2.74	0.7636
GO:0006418	tRNA aminoacylation for protein translation	137	1	1.48	0.7757
GO:0043038	amino acid activation	140	1	1.51	0.783
GO:0043039	tRNA aminoacylation	140	1	1.51	0.783
GO:0016043	cellular component organization	396	5	4.27	0.7872
GO:0046394	carboxylic acid biosynthetic process	294	2	3.17	0.8303
GO:0044283	small molecule biosynthetic process	420	3	4.53	0.8365
GO:0035556	intracellular signal transduction	168	1	1.81	0.8405
GO:0070647	protein modification by small protein conjugation or removal	170	1	1.83	0.844
GO:0006725	cellular aromatic compound metabolic process	2525	23	27.24	0.8495
GO:0044281	small molecule metabolic process	1321	11	14.25	0.8573
GO:0051716	cellular response to stimulus	441	3	4.76	0.86
GO:0006629	lipid metabolic process	569	4	6.14	0.8686
GO:0006139	nucleobase-containing compound metabolic process	2279	20	24.59	0.8768
GO:1901360	organic cyclic compound metabolic process	2593	23	27.98	0.8829
GO:0006399	tRNA metabolic process	213	1	2.3	0.9029
GO:0055085	transmembrane transport	738	5	7.96	0.9068
GO:0006796	phosphate-containing compound metabolic process	1937	16	20.9	0.907
GO:0006793	phosphorus metabolic process	1940	16	20.93	0.9082
GO:0009059	macromolecule biosynthetic process	2295	19	24.76	0.9248
GO:0043170	macromolecule metabolic process	5268	49	56.84	0.934
GO:0030163	protein catabolic process	248	1	2.68	0.9341
GO:0008152	metabolic process	8619	86	92.99	0.9343
GO:0044238	primary metabolic process	7044	68	76	0.9393
GO:0032787	monocarboxylic acid metabolic process	257	1	2.77	0.9403
GO:0006811	ion transport	423	2	4.56	0.946
GO:0034660	ncRNA metabolic process	271	1	2.92	0.9489
GO:0030001	metal ion transport	274	1	2.96	0.9506
GO:0046483	heterocycle metabolic process	2502	20	27	0.9532
GO:0008610	lipid biosynthetic process	286	1	3.09	0.9568
GO:0006812	cation transport	317	1	3.42	0.9694
GO:0019538	protein metabolic process	3444	28	37.16	0.9737
GO:0044271	cellular nitrogen compound biosynthetic process	2534	19	27.34	0.9765
GO:0006807	nitrogen compound metabolic process	6207	56	66.97	0.9802
GO:0044255	cellular lipid metabolic process	358	1	3.86	0.9806
GO:0010467	gene expression	2576	19	27.79	0.9813
GO:1901564	organonitrogen compound metabolic process	4429	37	47.79	0.9827
GO:0071704	organic substance metabolic process	7440	69	80.27	0.9849
GO:0015031	protein transport	392	1	4.23	0.9868
GO:0045184	establishment of protein localization	403	1	4.35	0.9883
GO:0044249	cellular biosynthetic process	3201	24	34.54	0.9889
GO:0008104	protein localization	414	1	4.47	0.9897
GO:0044260	cellular macromolecule metabolic process	3214	24	34.68	0.9897
GO:1901576	organic substance biosynthetic process	3253	24	35.1	0.9917
GO:1901135	carbohydrate derivative metabolic process	447	1	4.82	0.9929
GO:0033036	macromolecule localization	473	1	5.1	0.9947
GO:0071705	nitrogen compound transport	480	1	5.18	0.9951
GO:0044267	cellular protein metabolic process	2917	20	31.47	0.9952
GO:0009058	biosynthetic process	3371	24	36.37	0.9958
GO:0044237	cellular metabolic process	6669	57	71.96	0.9973
GO:0071702	organic substance transport	553	1	5.97	0.9979
GO:0006412	translation	957	3	10.33	0.9985
GO:0043043	peptide biosynthetic process	967	3	10.43	0.9986
GO:0043604	amide biosynthetic process	984	3	10.62	0.9988
GO:0034641	cellular nitrogen compound metabolic process	3385	22	36.52	0.9991
GO:0006518	peptide metabolic process	1009	3	10.89	0.9991
GO:0043603	cellular amide metabolic process	1051	3	11.34	0.9994
GO:0034645	cellular macromolecule biosynthetic process	1117	3	12.05	0.9997
GO:1901566	organonitrogen compound biosynthetic process	1664	6	17.95	0.9999
GO:0009987	cellular process	8824	74	95.21	1
GO:0008150	biological_process	11678	126	126	1
GO:0071555	cell wall organization	10	2	0.11	1
GO:0071668	plant-type cell wall assembly	7	2	0.08	1
GO:0071669	plant-type cell wall organization or biogenesis	7	2	0.08	1
GO:0009832	plant-type cell wall biogenesis	7	2	0.08	1
GO:0009664	plant-type cell wall organization	7	2	0.08	1
GO:0042221	response to chemical	118	3	1.27	1
GO:0010033	response to organic substance	90	3	0.97	1
GO:0045229	external encapsulating structure organization	10	2	0.11	1
GO:0040007	growth	7	2	0.08	1
GO:0030198	extracellular matrix organization	7	2	0.08	1
GO:0009725	response to hormone	87	3	0.94	1
GO:0070726	cell wall assembly	7	2	0.08	1
GO:0009719	response to endogenous stimulus	87	3	0.94	1
GO:0043062	extracellular structure organization	7	2	0.08	1
GO:0000003	reproduction	53	0	0.57	1
GO:0000018	regulation of DNA recombination	4	0	0.04	1
GO:0000041	transition metal ion transport	24	0	0.26	1
GO:0000045	autophagosome assembly	3	0	0.03	1
GO:0000070	mitotic sister chromatid segregation	7	0	0.08	1
GO:0000075	cell cycle checkpoint signaling	6	0	0.06	1
GO:0000077	DNA damage checkpoint signaling	2	0	0.02	1
GO:0000079	regulation of cyclin-dependent protein serine/threonine kinase activity	20	0	0.22	1
GO:0000096	sulfur amino acid metabolic process	59	0	0.64	1
GO:0000097	sulfur amino acid biosynthetic process	54	0	0.58	1
GO:0000103	sulfate assimilation	8	0	0.09	1
GO:0000105	histidine biosynthetic process	19	0	0.21	1
GO:0000154	rRNA modification	8	0	0.09	1
GO:0000162	tryptophan biosynthetic process	10	0	0.11	1
GO:0000184	nuclear-transcribed mRNA catabolic process, nonsense-mediated decay	4	0	0.04	1
GO:0000226	microtubule cytoskeleton organization	19	0	0.21	1
GO:0000245	spliceosomal complex assembly	4	0	0.04	1
GO:0000255	allantoin metabolic process	3	0	0.03	1
GO:0000256	allantoin catabolic process	3	0	0.03	1
GO:0000266	mitochondrial fission	6	0	0.06	1
GO:0000270	peptidoglycan metabolic process	1	0	0.01	1
GO:0000271	polysaccharide biosynthetic process	68	0	0.73	1
GO:0000272	polysaccharide catabolic process	11	0	0.12	1
GO:0000278	mitotic cell cycle	8	0	0.09	1
GO:0000280	nuclear division	8	0	0.09	1
GO:0000288	nuclear-transcribed mRNA catabolic process, deadenylation-dependent decay	5	0	0.05	1
GO:0000290	deadenylation-dependent decapping of nuclear-transcribed mRNA	5	0	0.05	1
GO:0000291	nuclear-transcribed mRNA catabolic process, exonucleolytic	2	0	0.02	1
GO:0000302	response to reactive oxygen species	7	0	0.08	1
GO:0000303	response to superoxide	7	0	0.08	1
GO:0000305	response to oxygen radical	7	0	0.08	1
GO:0000350	generation of catalytic spliceosome for second transesterification step	1	0	0.01	1
GO:0000375	RNA splicing, via transesterification reactions	49	0	0.53	1
GO:0000377	RNA splicing, via transesterification reactions with bulged adenosine as nucleophile	49	0	0.53	1
GO:0000387	spliceosomal snRNP assembly	3	0	0.03	1
GO:0000393	spliceosomal conformational changes to generate catalytic conformation	1	0	0.01	1
GO:0000394	RNA splicing, via endonucleolytic cleavage and ligation	5	0	0.05	1
GO:0000398	mRNA splicing, via spliceosome	49	0	0.53	1
GO:0000413	protein peptidyl-prolyl isomerization	57	0	0.62	1
GO:0000462	maturation of SSU-rRNA from tricistronic rRNA transcript (SSU-rRNA, 5.8S rRNA, LSU-rRNA)	3	0	0.03	1
GO:0000469	cleavage involved in rRNA processing	6	0	0.06	1
GO:0000723	telomere maintenance	5	0	0.05	1
GO:0000724	double-strand break repair via homologous recombination	1	0	0.01	1
GO:0000725	recombinational repair	1	0	0.01	1
GO:0000819	sister chromatid segregation	7	0	0.08	1
GO:0000902	cell morphogenesis	1	0	0.01	1
GO:0000910	cytokinesis	3	0	0.03	1
GO:0000917	division septum assembly	3	0	0.03	1
GO:0000956	nuclear-transcribed mRNA catabolic process	14	0	0.15	1
GO:0001101	response to acid chemical	16	0	0.17	1
GO:0001510	RNA methylation	26	0	0.28	1
GO:0001678	cellular glucose homeostasis	9	0	0.1	1
GO:0001932	regulation of protein phosphorylation	20	0	0.22	1
GO:0002097	tRNA wobble base modification	10	0	0.11	1
GO:0002098	tRNA wobble uridine modification	9	0	0.1	1
GO:0002100	tRNA wobble adenosine to inosine editing	1	0	0.01	1
GO:0002143	tRNA wobble position uridine thiolation	2	0	0.02	1
GO:0002181	cytoplasmic translation	2	0	0.02	1
GO:0002182	cytoplasmic translational elongation	2	0	0.02	1
GO:0002376	immune system process	1	0	0.01	1
GO:0002682	regulation of immune system process	1	0	0.01	1
GO:0002831	regulation of response to biotic stimulus	2	0	0.02	1
GO:0002949	tRNA threonylcarbamoyladenosine modification	3	0	0.03	1
GO:0003006	developmental process involved in reproduction	12	0	0.13	1
GO:0003333	amino acid transmembrane transport	31	0	0.33	1
GO:0005977	glycogen metabolic process	10	0	0.11	1
GO:0005978	glycogen biosynthetic process	10	0	0.11	1
GO:0005985	sucrose metabolic process	18	0	0.19	1
GO:0005986	sucrose biosynthetic process	3	0	0.03	1
GO:0005996	monosaccharide metabolic process	102	0	1.1	1
GO:0006000	fructose metabolic process	6	0	0.06	1
GO:0006002	fructose 6-phosphate metabolic process	19	0	0.21	1
GO:0006003	fructose 2,6-bisphosphate metabolic process	6	0	0.06	1
GO:0006006	glucose metabolic process	41	0	0.44	1
GO:0006007	glucose catabolic process	3	0	0.03	1
GO:0006011	UDP-glucose metabolic process	3	0	0.03	1
GO:0006012	galactose metabolic process	18	0	0.19	1
GO:0006013	mannose metabolic process	6	0	0.06	1
GO:0006014	D-ribose metabolic process	16	0	0.17	1
GO:0006020	inositol metabolic process	6	0	0.06	1
GO:0006021	inositol biosynthetic process	3	0	0.03	1
GO:0006023	aminoglycan biosynthetic process	4	0	0.04	1
GO:0006024	glycosaminoglycan biosynthetic process	4	0	0.04	1
GO:0006029	proteoglycan metabolic process	3	0	0.03	1
GO:0006066	alcohol metabolic process	58	0	0.63	1
GO:0006067	ethanol metabolic process	3	0	0.03	1
GO:0006069	ethanol oxidation	3	0	0.03	1
GO:0006071	glycerol metabolic process	2	0	0.02	1
GO:0006072	glycerol-3-phosphate metabolic process	9	0	0.1	1
GO:0006074	(1->3)-beta-D-glucan metabolic process	21	0	0.23	1
GO:0006075	(1->3)-beta-D-glucan biosynthetic process	21	0	0.23	1
GO:0006083	acetate metabolic process	6	0	0.06	1
GO:0006084	acetyl-CoA metabolic process	14	0	0.15	1
GO:0006085	acetyl-CoA biosynthetic process	12	0	0.13	1
GO:0006086	acetyl-CoA biosynthetic process from pyruvate	6	0	0.06	1
GO:0006089	lactate metabolic process	6	0	0.06	1
GO:0006090	pyruvate metabolic process	114	0	1.23	1
GO:0006091	generation of precursor metabolites and energy	262	0	2.83	1
GO:0006094	gluconeogenesis	8	0	0.09	1
GO:0006096	glycolytic process	93	0	1	1
GO:0006098	pentose-phosphate shunt	31	0	0.33	1
GO:0006099	tricarboxylic acid cycle	50	0	0.54	1
GO:0006101	citrate metabolic process	3	0	0.03	1
GO:0006102	isocitrate metabolic process	9	0	0.1	1
GO:0006106	fumarate metabolic process	3	0	0.03	1
GO:0006112	energy reserve metabolic process	10	0	0.11	1
GO:0006119	oxidative phosphorylation	9	0	0.1	1
GO:0006122	mitochondrial electron transport, ubiquinol to cytochrome c	6	0	0.06	1
GO:0006144	purine nucleobase metabolic process	14	0	0.15	1
GO:0006152	purine nucleoside catabolic process	6	0	0.06	1
GO:0006163	purine nucleotide metabolic process	234	0	2.52	1
GO:0006164	purine nucleotide biosynthetic process	120	0	1.29	1
GO:0006165	nucleoside diphosphate phosphorylation	104	0	1.12	1
GO:0006166	purine ribonucleoside salvage	4	0	0.04	1
GO:0006168	adenine salvage	6	0	0.06	1
GO:0006177	GMP biosynthetic process	3	0	0.03	1
GO:0006183	GTP biosynthetic process	11	0	0.12	1
GO:0006188	IMP biosynthetic process	17	0	0.18	1
GO:0006189	'de novo' IMP biosynthetic process	9	0	0.1	1
GO:0006206	pyrimidine nucleobase metabolic process	16	0	0.17	1
GO:0006207	'de novo' pyrimidine nucleobase biosynthetic process	13	0	0.14	1
GO:0006213	pyrimidine nucleoside metabolic process	3	0	0.03	1
GO:0006216	cytidine catabolic process	3	0	0.03	1
GO:0006220	pyrimidine nucleotide metabolic process	40	0	0.43	1
GO:0006221	pyrimidine nucleotide biosynthetic process	40	0	0.43	1
GO:0006222	UMP biosynthetic process	3	0	0.03	1
GO:0006223	uracil salvage	3	0	0.03	1
GO:0006228	UTP biosynthetic process	11	0	0.12	1
GO:0006231	dTMP biosynthetic process	2	0	0.02	1
GO:0006233	dTDP biosynthetic process	3	0	0.03	1
GO:0006241	CTP biosynthetic process	11	0	0.12	1
GO:0006261	DNA-templated DNA replication	4	0	0.04	1
GO:0006265	DNA topological change	10	0	0.11	1
GO:0006266	DNA ligation	2	0	0.02	1
GO:0006275	regulation of DNA replication	4	0	0.04	1
GO:0006281	DNA repair	98	0	1.06	1
GO:0006282	regulation of DNA repair	3	0	0.03	1
GO:0006284	base-excision repair	13	0	0.14	1
GO:0006289	nucleotide-excision repair	25	0	0.27	1
GO:0006298	mismatch repair	8	0	0.09	1
GO:0006302	double-strand break repair	5	0	0.05	1
GO:0006303	double-strand break repair via nonhomologous end joining	3	0	0.03	1
GO:0006304	DNA modification	7	0	0.08	1
GO:0006305	DNA alkylation	7	0	0.08	1
GO:0006306	DNA methylation	7	0	0.08	1
GO:0006310	DNA recombination	20	0	0.22	1
GO:0006352	DNA-templated transcription, initiation	76	0	0.82	1
GO:0006353	DNA-templated transcription, termination	4	0	0.04	1
GO:0006354	DNA-templated transcription, elongation	19	0	0.21	1
GO:0006357	regulation of transcription by RNA polymerase II	45	0	0.49	1
GO:0006359	regulation of transcription by RNA polymerase III	2	0	0.02	1
GO:0006364	rRNA processing	61	0	0.66	1
GO:0006366	transcription by RNA polymerase II	85	0	0.92	1
GO:0006367	transcription initiation from RNA polymerase II promoter	30	0	0.32	1
GO:0006368	transcription elongation from RNA polymerase II promoter	10	0	0.11	1
GO:0006370	7-methylguanosine mRNA capping	12	0	0.13	1
GO:0006376	mRNA splice site selection	4	0	0.04	1
GO:0006378	mRNA polyadenylation	8	0	0.09	1
GO:0006379	mRNA cleavage	1	0	0.01	1
GO:0006382	adenosine to inosine editing	1	0	0.01	1
GO:0006383	transcription by RNA polymerase III	7	0	0.08	1
GO:0006388	tRNA splicing, via endonucleolytic cleavage and ligation	5	0	0.05	1
GO:0006396	RNA processing	357	0	3.85	1
GO:0006397	mRNA processing	117	0	1.26	1
GO:0006400	tRNA modification	40	0	0.43	1
GO:0006401	RNA catabolic process	27	0	0.29	1
GO:0006402	mRNA catabolic process	16	0	0.17	1
GO:0006403	RNA localization	8	0	0.09	1
GO:0006405	RNA export from nucleus	8	0	0.09	1
GO:0006406	mRNA export from nucleus	8	0	0.09	1
GO:0006413	translational initiation	62	0	0.67	1
GO:0006414	translational elongation	73	0	0.79	1
GO:0006415	translational termination	24	0	0.26	1
GO:0006417	regulation of translation	27	0	0.29	1
GO:0006419	alanyl-tRNA aminoacylation	12	0	0.13	1
GO:0006420	arginyl-tRNA aminoacylation	6	0	0.06	1
GO:0006421	asparaginyl-tRNA aminoacylation	6	0	0.06	1
GO:0006422	aspartyl-tRNA aminoacylation	3	0	0.03	1
GO:0006423	cysteinyl-tRNA aminoacylation	5	0	0.05	1
GO:0006424	glutamyl-tRNA aminoacylation	8	0	0.09	1
GO:0006425	glutaminyl-tRNA aminoacylation	4	0	0.04	1
GO:0006426	glycyl-tRNA aminoacylation	6	0	0.06	1
GO:0006427	histidyl-tRNA aminoacylation	3	0	0.03	1
GO:0006428	isoleucyl-tRNA aminoacylation	5	0	0.05	1
GO:0006429	leucyl-tRNA aminoacylation	11	0	0.12	1
GO:0006430	lysyl-tRNA aminoacylation	5	0	0.05	1
GO:0006431	methionyl-tRNA aminoacylation	8	0	0.09	1
GO:0006432	phenylalanyl-tRNA aminoacylation	9	0	0.1	1
GO:0006433	prolyl-tRNA aminoacylation	8	0	0.09	1
GO:0006434	seryl-tRNA aminoacylation	8	0	0.09	1
GO:0006435	threonyl-tRNA aminoacylation	6	0	0.06	1
GO:0006437	tyrosyl-tRNA aminoacylation	2	0	0.02	1
GO:0006438	valyl-tRNA aminoacylation	8	0	0.09	1
GO:0006446	regulation of translational initiation	3	0	0.03	1
GO:0006448	regulation of translational elongation	13	0	0.14	1
GO:0006449	regulation of translational termination	8	0	0.09	1
GO:0006450	regulation of translational fidelity	3	0	0.03	1
GO:0006452	translational frameshifting	8	0	0.09	1
GO:0006457	protein folding	233	0	2.51	1
GO:0006465	signal peptide processing	24	0	0.26	1
GO:0006470	protein dephosphorylation	43	0	0.46	1
GO:0006473	protein acetylation	14	0	0.15	1
GO:0006475	internal protein amino acid acetylation	14	0	0.15	1
GO:0006476	protein deacetylation	11	0	0.12	1
GO:0006479	protein methylation	39	0	0.42	1
GO:0006480	N-terminal protein amino acid methylation	1	0	0.01	1
GO:0006481	C-terminal protein methylation	2	0	0.02	1
GO:0006482	protein demethylation	1	0	0.01	1
GO:0006486	protein glycosylation	60	0	0.65	1
GO:0006487	protein N-linked glycosylation	11	0	0.12	1
GO:0006497	protein lipidation	28	0	0.3	1
GO:0006498	N-terminal protein lipidation	3	0	0.03	1
GO:0006499	N-terminal protein myristoylation	3	0	0.03	1
GO:0006505	GPI anchor metabolic process	25	0	0.27	1
GO:0006506	GPI anchor biosynthetic process	25	0	0.27	1
GO:0006511	ubiquitin-dependent protein catabolic process	167	0	1.8	1
GO:0006515	protein quality control for misfolded or incompletely synthesized proteins	4	0	0.04	1
GO:0006525	arginine metabolic process	26	0	0.28	1
GO:0006526	arginine biosynthetic process	20	0	0.22	1
GO:0006527	arginine catabolic process	3	0	0.03	1
GO:0006528	asparagine metabolic process	6	0	0.06	1
GO:0006529	asparagine biosynthetic process	6	0	0.06	1
GO:0006534	cysteine metabolic process	34	0	0.37	1
GO:0006535	cysteine biosynthetic process from serine	32	0	0.35	1
GO:0006536	glutamate metabolic process	12	0	0.13	1
GO:0006537	glutamate biosynthetic process	5	0	0.05	1
GO:0006545	glycine biosynthetic process	2	0	0.02	1
GO:0006546	glycine catabolic process	11	0	0.12	1
GO:0006547	histidine metabolic process	19	0	0.21	1
GO:0006549	isoleucine metabolic process	5	0	0.05	1
GO:0006551	leucine metabolic process	5	0	0.05	1
GO:0006553	lysine metabolic process	21	0	0.23	1
GO:0006555	methionine metabolic process	25	0	0.27	1
GO:0006556	S-adenosylmethionine biosynthetic process	12	0	0.13	1
GO:0006560	proline metabolic process	9	0	0.1	1
GO:0006561	proline biosynthetic process	9	0	0.1	1
GO:0006564	L-serine biosynthetic process	10	0	0.11	1
GO:0006566	threonine metabolic process	5	0	0.05	1
GO:0006568	tryptophan metabolic process	31	0	0.33	1
GO:0006569	tryptophan catabolic process	11	0	0.12	1
GO:0006570	tyrosine metabolic process	6	0	0.06	1
GO:0006571	tyrosine biosynthetic process	3	0	0.03	1
GO:0006575	cellular modified amino acid metabolic process	63	0	0.68	1
GO:0006576	cellular biogenic amine metabolic process	58	0	0.63	1
GO:0006586	indolalkylamine metabolic process	31	0	0.33	1
GO:0006591	ornithine metabolic process	6	0	0.06	1
GO:0006595	polyamine metabolic process	23	0	0.25	1
GO:0006596	polyamine biosynthetic process	14	0	0.15	1
GO:0006597	spermine biosynthetic process	6	0	0.06	1
GO:0006605	protein targeting	54	0	0.58	1
GO:0006606	protein import into nucleus	13	0	0.14	1
GO:0006612	protein targeting to membrane	28	0	0.3	1
GO:0006613	cotranslational protein targeting to membrane	28	0	0.3	1
GO:0006614	SRP-dependent cotranslational protein targeting to membrane	28	0	0.3	1
GO:0006621	protein retention in ER lumen	11	0	0.12	1
GO:0006625	protein targeting to peroxisome	2	0	0.02	1
GO:0006626	protein targeting to mitochondrion	14	0	0.15	1
GO:0006631	fatty acid metabolic process	116	0	1.25	1
GO:0006633	fatty acid biosynthetic process	90	0	0.97	1
GO:0006635	fatty acid beta-oxidation	11	0	0.12	1
GO:0006637	acyl-CoA metabolic process	14	0	0.15	1
GO:0006638	neutral lipid metabolic process	3	0	0.03	1
GO:0006639	acylglycerol metabolic process	3	0	0.03	1
GO:0006641	triglyceride metabolic process	3	0	0.03	1
GO:0006643	membrane lipid metabolic process	48	0	0.52	1
GO:0006644	phospholipid metabolic process	137	0	1.48	1
GO:0006650	glycerophospholipid metabolic process	104	0	1.12	1
GO:0006656	phosphatidylcholine biosynthetic process	6	0	0.06	1
GO:0006658	phosphatidylserine metabolic process	3	0	0.03	1
GO:0006659	phosphatidylserine biosynthetic process	3	0	0.03	1
GO:0006661	phosphatidylinositol biosynthetic process	43	0	0.46	1
GO:0006662	glycerol ether metabolic process	18	0	0.19	1
GO:0006664	glycolipid metabolic process	41	0	0.44	1
GO:0006665	sphingolipid metabolic process	18	0	0.19	1
GO:0006672	ceramide metabolic process	18	0	0.19	1
GO:0006677	glycosylceramide metabolic process	11	0	0.12	1
GO:0006678	glucosylceramide metabolic process	11	0	0.12	1
GO:0006680	glucosylceramide catabolic process	11	0	0.12	1
GO:0006687	glycosphingolipid metabolic process	11	0	0.12	1
GO:0006694	steroid biosynthetic process	18	0	0.19	1
GO:0006714	sesquiterpenoid metabolic process	3	0	0.03	1
GO:0006721	terpenoid metabolic process	24	0	0.26	1
GO:0006729	tetrahydrobiopterin biosynthetic process	7	0	0.08	1
GO:0006730	one-carbon metabolic process	8	0	0.09	1
GO:0006739	NADP metabolic process	35	0	0.38	1
GO:0006740	NADPH regeneration	31	0	0.33	1
GO:0006741	NADP biosynthetic process	4	0	0.04	1
GO:0006743	ubiquinone metabolic process	12	0	0.13	1
GO:0006744	ubiquinone biosynthetic process	12	0	0.13	1
GO:0006749	glutathione metabolic process	27	0	0.29	1
GO:0006750	glutathione biosynthetic process	9	0	0.1	1
GO:0006751	glutathione catabolic process	12	0	0.13	1
GO:0006753	nucleoside phosphate metabolic process	300	0	3.24	1
GO:0006754	ATP biosynthetic process	52	0	0.56	1
GO:0006757	ATP generation from ADP	93	0	1	1
GO:0006760	folic acid-containing compound metabolic process	23	0	0.25	1
GO:0006766	vitamin metabolic process	61	0	0.66	1
GO:0006767	water-soluble vitamin metabolic process	58	0	0.63	1
GO:0006768	biotin metabolic process	3	0	0.03	1
GO:0006771	riboflavin metabolic process	21	0	0.23	1
GO:0006772	thiamine metabolic process	11	0	0.12	1
GO:0006775	fat-soluble vitamin metabolic process	3	0	0.03	1
GO:0006777	Mo-molybdopterin cofactor biosynthetic process	14	0	0.15	1
GO:0006778	porphyrin-containing compound metabolic process	56	0	0.6	1
GO:0006779	porphyrin-containing compound biosynthetic process	47	0	0.51	1
GO:0006783	heme biosynthetic process	12	0	0.13	1
GO:0006784	heme A biosynthetic process	2	0	0.02	1
GO:0006787	porphyrin-containing compound catabolic process	9	0	0.1	1
GO:0006788	heme oxidation	6	0	0.06	1
GO:0006790	sulfur compound metabolic process	190	0	2.05	1
GO:0006801	superoxide metabolic process	25	0	0.27	1
GO:0006808	regulation of nitrogen utilization	3	0	0.03	1
GO:0006809	nitric oxide biosynthetic process	3	0	0.03	1
GO:0006813	potassium ion transport	58	0	0.63	1
GO:0006814	sodium ion transport	24	0	0.26	1
GO:0006816	calcium ion transport	26	0	0.28	1
GO:0006817	phosphate ion transport	6	0	0.06	1
GO:0006825	copper ion transport	3	0	0.03	1
GO:0006826	iron ion transport	3	0	0.03	1
GO:0006829	zinc ion transport	17	0	0.18	1
GO:0006835	dicarboxylic acid transport	5	0	0.05	1
GO:0006839	mitochondrial transport	21	0	0.23	1
GO:0006848	pyruvate transport	13	0	0.14	1
GO:0006850	mitochondrial pyruvate transmembrane transport	13	0	0.14	1
GO:0006855	xenobiotic transmembrane transport	45	0	0.49	1
GO:0006857	oligopeptide transport	37	0	0.4	1
GO:0006865	amino acid transport	31	0	0.33	1
GO:0006869	lipid transport	51	0	0.55	1
GO:0006873	cellular ion homeostasis	6	0	0.06	1
GO:0006875	cellular metal ion homeostasis	6	0	0.06	1
GO:0006879	cellular iron ion homeostasis	6	0	0.06	1
GO:0006885	regulation of pH	10	0	0.11	1
GO:0006886	intracellular protein transport	319	0	3.44	1
GO:0006887	exocytosis	49	0	0.53	1
GO:0006888	endoplasmic reticulum to Golgi vesicle-mediated transport	33	0	0.36	1
GO:0006890	retrograde vesicle-mediated transport, Golgi to endoplasmic reticulum	12	0	0.13	1
GO:0006891	intra-Golgi vesicle-mediated transport	5	0	0.05	1
GO:0006897	endocytosis	6	0	0.06	1
GO:0006904	vesicle docking involved in exocytosis	10	0	0.11	1
GO:0006906	vesicle fusion	3	0	0.03	1
GO:0006913	nucleocytoplasmic transport	26	0	0.28	1
GO:0006914	autophagy	21	0	0.23	1
GO:0006928	movement of cell or subcellular component	24	0	0.26	1
GO:0006952	defense response	39	0	0.42	1
GO:0006955	immune response	1	0	0.01	1
GO:0006974	cellular response to DNA damage stimulus	100	0	1.08	1
GO:0006979	response to oxidative stress	90	0	0.97	1
GO:0007005	mitochondrion organization	28	0	0.3	1
GO:0007006	mitochondrial membrane organization	5	0	0.05	1
GO:0007008	outer mitochondrial membrane organization	5	0	0.05	1
GO:0007010	cytoskeleton organization	49	0	0.53	1
GO:0007015	actin filament organization	16	0	0.17	1
GO:0007017	microtubule-based process	82	0	0.88	1
GO:0007018	microtubule-based movement	24	0	0.26	1
GO:0007020	microtubule nucleation	8	0	0.09	1
GO:0007021	tubulin complex assembly	3	0	0.03	1
GO:0007023	post-chaperonin tubulin folding pathway	3	0	0.03	1
GO:0007029	endoplasmic reticulum organization	4	0	0.04	1
GO:0007030	Golgi organization	8	0	0.09	1
GO:0007031	peroxisome organization	17	0	0.18	1
GO:0007033	vacuole organization	6	0	0.06	1
GO:0007034	vacuolar transport	25	0	0.27	1
GO:0007049	cell cycle	59	0	0.64	1
GO:0007051	spindle organization	7	0	0.08	1
GO:0007059	chromosome segregation	10	0	0.11	1
GO:0007076	mitotic chromosome condensation	1	0	0.01	1
GO:0007088	regulation of mitotic nuclear division	4	0	0.04	1
GO:0007091	metaphase/anaphase transition of mitotic cell cycle	6	0	0.06	1
GO:0007093	mitotic cell cycle checkpoint signaling	4	0	0.04	1

## Sheet: Sheet 3
# Differentially Expressed Genes of conventional RNA-seq
# The gene expression of the conventional RNA-seq quantified with HISAT2 were tested by edgeR for detecting differentially expressed genes between mild cold treatment and control.
# The column 'Gene ID' indicates IWGSC gene ID. The columns 'logFC', 'logCPM', 'F', 'PValue' are outputed by edgeR. The values in the column 'FDR' was calculated based on the column 'PValue'.
# The columns 'symbol' and 'desc' are gene symbol and gene description defined by IWGSC. The column 'GOBP' is GO term assigned the gene.
Gene ID	logFC	logCPM	F	PValue	FDR	symbol	desc	GOBP
TraesCS4D02G134900	-6.99935	6.01793	254.829	2.29962e-57	1.40102e-52	tr|A0A142F4Z8|A0A142F4Z8_WHEAT	Ribulose bisphosphate carboxylase/oxygenase activase
TraesCS4B02G140200	-6.17842	5.03964	225.512	5.67802e-51	1.72964e-46	tr|A0A142F4Z8|A0A142F4Z8_WHEAT/tr|A0A142F4Z8|A0A142F4Z8_WHEAT	Ribulose bisphosphate carboxylase/oxygenase activase/Ribulose bisphosphate carboxylase/oxygenase activase
TraesCS1A02G431400	11.9599	3.08151	190.504	2.46739e-43	5.01077e-39	tr|B6TQA1|B6TQA1_MAIZE	Pathogen-related protein
TraesCS4A02G177600	-5.6057	5.48587	187.403	1.17259e-42	1.78597e-38	tr|A0A142F4Z8|A0A142F4Z8_WHEAT	Ribulose bisphosphate carboxylase/oxygenase activase
TraesCS1B02G073900	7.01463	3.34354	181.965	1.80463e-41	2.19891e-37	tr|A2Q5G7|A2Q5G7_MEDTR	Heavy metal transport/detoxification protein
TraesCS2B02G079100	-5.47897	5.27603	177.958	1.35282e-40	1.37365e-36	tr|A0A1D5U6W5|A0A1D5U6W5_WHEAT/tr|A0A1D5U6W5|A0A1D5U6W5_WHEAT	Ribulose bisphosphate carboxylase small chain/Ribulose bisphosphate carboxylase small chain
TraesCS6D02G009600	6.7133	3.39823	171.458	3.55415e-39	3.09333e-35	tr|A0A1D6BEP6|A0A1D6BEP6_WHEAT	Bidirectional sugar transporter SWEET
TraesCS2B02G079200	-5.37417	4.88073	166.55	4.19577e-38	3.19529e-34	tr|A0A0U2V4D5|A0A0U2V4D5_WHEAT	Ribulose bisphosphate carboxylase small chain
TraesCS6A02G009000	6.34836	3.29494	155.894	8.93003e-36	6.04504e-32	tr|W5GG13|W5GG13_WHEAT	Bidirectional sugar transporter SWEET
TraesCS1D02G052700	6.03006	3.90035	151.041	1.02668e-34	6.25495e-31	tr|W5ALR7|W5ALR7_WHEAT	Bidirectional sugar transporter SWEET
TraesCS2A02G066700	-5.06059	4.49812	149.378	2.37131e-34	1.31336e-30	tr|A0A1D5TMY6|A0A1D5TMY6_WHEAT	Ribulose bisphosphate carboxylase small chain
TraesCS2D02G378800	9.57338	3.15055	148.952	2.93807e-34	1.49166e-30	tr|A0A061DNM9|A0A061DNM9_THECC/tr|A0A061DNM9|A0A061DNM9_THECC	NAC domain protein,/NAC domain protein,	GO:0006355
TraesCS2B02G418600	-4.61537	5.2051	148.351	3.97568e-34	1.86319e-30	tr|Q712G4|Q712G4_ORYSA	Cytochrome P450	GO:0055114
TraesCS2A02G066800	-4.80615	6.73129	145.651	1.54763e-33	6.73486e-30	tr|A0A0U2V4D5|A0A0U2V4D5_WHEAT	Ribulose bisphosphate carboxylase small chain
TraesCS6B02G005800	5.42098	3.88636	143.698	4.13624e-33	1.67998e-29	sp|Q28824|MYLK_BOVIN	Myosin light chain kinase, smooth muscle
TraesCS2B02G078900	-4.9214	3.79352	127.702	1.30409e-29	4.96566e-26	tr|A0A1D5U6W5|A0A1D5U6W5_WHEAT/tr|A0A1D5U6W5|A0A1D5U6W5_WHEAT/tr|A0A1D5U6W5|A0A1D5U6W5_WHEAT	Ribulose bisphosphate carboxylase small chain/Ribulose bisphosphate carboxylase small chain/Ribulose bisphosphate carboxylase small chain
TraesCS2D02G065100	-4.42921	4.34961	123.891	8.89821e-29	3.18891e-25	tr|A0A1D5UUR6|A0A1D5UUR6_WHEAT/tr|Q9FEE4|Q9FEE4_WHEAT	Ribulose bisphosphate carboxylase small chain/Ribulose bisphosphate carboxylase small chain
TraesCS1A02G271000	5.05385	3.56572	123.676	9.9167e-29	3.35647e-25	AT5G17210.1	transmembrane protein, putative (DUF1218)
TraesCS2A02G066900	-4.18688	4.73639	122.557	1.74378e-28	5.59147e-25	tr|A0A1D5TMY6|A0A1D5TMY6_WHEAT	Ribulose bisphosphate carboxylase small chain
TraesCS3D02G403300	5.60041	2.8474	121.957	2.3587e-28	7.18507e-25	tr|A0A1D5WFL2|A0A1D5WFL2_WHEAT	Bidirectional sugar transporter SWEET
TraesCS2A02G427200	11.1565	2.49139	120.089	6.04759e-28	1.75449e-24	tr|A0A193H6V8|A0A193H6V8_AEGBI	Cold-responsive protein WCOR15
TraesCS2B02G510500	-4.0737	4.11726	117.204	2.59054e-27	7.1739e-24	tr|A0A103XJP0|A0A103XJP0_CYNCS	Pollen Ole e 1 allergen/extensin
TraesCS6D02G004500	5.72712	2.7729	113.495	1.68122e-26	4.45334e-23	tr|A0A0B2RA84|A0A0B2RA84_GLYSO	Cell surface glycoprotein 1
TraesCS4B02G060100	-5.30848	2.94179	113.266	1.88695e-26	4.79003e-23	tr|A0A199VYQ3|A0A199VYQ3_ANACO	Thioredoxin-like protein AAED1, chloroplastic
TraesCS1A02G094900	4.7968	3.73832	111.268	5.16978e-26	1.25986e-22	tr|M8ANW0|M8ANW0_AEGTA	Phenylalanine ammonia-lyase	GO:0006559
TraesCS4D02G285800	4.12957	4.18276	110.289	8.4707e-26	1.98488e-22	tr|G7JS51|G7JS51_MEDTR	SAUR-like auxin-responsive family protein	GO:0009733
TraesCS3B02G163900	4.25957	3.55248	106.16	6.80245e-25	1.53493e-21	tr|A0A068FIL6|A0A068FIL6_ARATH	Cellulose synthase
TraesCS7A02G508800	3.70453	5.15955	104.971	1.23911e-24	2.69613e-21	tr|A0A191XX62|A0A191XX62_WHEAT	WRKY transcription factor	GO:0006355
TraesCS1A02G110000	4.37594	3.26007	103.581	2.49928e-24	5.25056e-21	tr|C6ZRQ0|C6ZRQ0_SOYBN	Kinase-like protein	GO:0006468
TraesCS2D02G065200	-3.71391	5.60094	101.955	5.68036e-24	1.15357e-20	tr|A0A1D5UUR8|A0A1D5UUR8_WHEAT	Ribulose bisphosphate carboxylase small chain
TraesCS2B02G187500	3.9271	3.82601	101.131	8.61092e-24	1.6923e-20	tr|A7X9Y5|A7X9Y5_WHEAT	Transcription factor WRKY	GO:0006355
TraesCS2D02G065300	-3.71333	5.90588	99.8356	1.6559e-23	3.15262e-20	tr|A0A1D5UUS0|A0A1D5UUS0_WHEAT	Ribulose bisphosphate carboxylase small chain
TraesCS4A02G043400	5.78761	2.35444	99.1536	2.33661e-23	4.31381e-20	tr|A7YF68|A7YF68_MAIZE/tr|A7YF68|A7YF68_MAIZE/tr|A7YF68|A7YF68_MAIZE	Sulfate transporter/Sulfate transporter/Sulfate transporter	GO:0055085,GO:0008272
TraesCS7A02G404200	-4.57297	3.23281	98.6101	3.07447e-23	5.50908e-20	tr|G7JCI1|G7JCI1_MEDTR	DUF1680 domain protein	GO:0046373
TraesCS6B02G258600	4.43261	3.59989	97.3168	5.90763e-23	1.02833e-19	tr|F2CX23|F2CX23_HORVV	Phenylalanine ammonia-lyase	GO:0006559
TraesCS2A02G196400	4.05321	4.06113	97.2071	6.24428e-23	1.05674e-19	tr|M8BAP7|M8BAP7_AEGTA	Phenylalanine ammonia-lyase	GO:0006559
TraesCS3A02G494800	6.00325	2.29486	97.067	6.7019e-23	1.10353e-19	tr|Q5QPZ5|Q5QPZ5_WHEAT	Glycosyltransferase
TraesCS3A02G381000	-3.62694	5.06678	96.0853	1.1004e-22	1.76423e-19	tr|A0A022QKS7|A0A022QKS7_ERYGU	Chlorophyll a-b binding protein, chloroplastic
TraesCS1D02G273800	3.71357	3.83418	94.8896	2.01301e-22	3.14463e-19	tr|D7MEU0|D7MEU0_ARALL/tr|D7MEU0|D7MEU0_ARALL	Kinase family protein/Kinase family protein	GO:0006468
TraesCS7D02G157300	3.44894	4.80584	94.5554	2.38326e-22	3.62995e-19	tr|B9RT88|B9RT88_RICCO	Ring finger protein, putative
TraesCS5D02G465300	-4.58426	2.80926	93.6529	3.75994e-22	5.58709e-19	tr|B6SSK1|B6SSK1_MAIZE	Lactoylglutathione lyase
TraesCS3A02G204800	3.53492	5.73444	93.3081	4.47556e-22	6.49212e-19	AT4G09820.1	basic helix-loop-helix (bHLH) DNA-binding superfamily protein
TraesCS7D02G217800	6.56359	2.19498	92.6182	6.34206e-22	8.98567e-19	tr|E2CU82|E2CU82_9ORYZ	Glycosyltransferase	GO:0008152
TraesCS7D02G055600	3.85412	3.4484	91.5255	1.10165e-21	1.52539e-18	tr|A0A1D1XW49|A0A1D1XW49_9ARAE	BON1-associated protein 2
TraesCS5D02G140600	3.56911	4.8575	91.4393	1.15066e-21	1.55785e-18	tr|Q5Z6I7|Q5Z6I7_ORYSJ	Embryogenesis transmembrane protein-like
TraesCS2B02G401300	3.49387	4.31918	90.9104	1.50325e-21	1.99095e-18	tr|A0A1I9W089|A0A1I9W089_POPTO	CC-NBS-LRR family disease resistance protein
TraesCS2D02G484500	-3.44294	5.43967	90.8209	1.57286e-21	2.03882e-18	tr|A0A061EQC5|A0A061EQC5_THECC	Pollen Ole e 1 allergen and extensin family protein, putative
TraesCS4A02G099000	4.87349	3.21992	89.6175	2.88964e-21	3.66767e-18	tr|G8A0X6|G8A0X6_MEDTR	Cysteine-rich receptor-kinase-like protein
TraesCS3D02G374200	-3.63122	5.67971	89.4919	3.07897e-21	3.82823e-18	tr|A0A1E5WKM0|A0A1E5WKM0_9POAL	Photosystem II 22 kDa protein, chloroplastic
TraesCS7A02G216000	3.547	4.04732	89.3827	3.25369e-21	3.96456e-18	tr|E2CU82|E2CU82_9ORYZ	Glycosyltransferase	GO:0008152
TraesCS3A02G408200	6.35968	2.31672	89.0988	3.75575e-21	4.48658e-18	tr|A0A1D5VCJ6|A0A1D5VCJ6_WHEAT/tr|A0A1D5VCJ8|A0A1D5VCJ8_WHEAT	Bidirectional sugar transporter SWEET/Bidirectional sugar transporter SWEET
TraesCS2D02G344200	3.6026	4.03703	88.8999	4.15305e-21	4.86578e-18	tr|A0A1D6RP42|A0A1D6RP42_WHEAT	Malate synthase	GO:0006097
TraesCS2D02G223000	4.20251	3.10823	88.5585	4.93524e-21	5.6731e-18	tr|B6SVD4|B6SVD4_MAIZE	Protein kinase	GO:0006468
TraesCS5D02G204700	3.76871	4.10927	88.4032	5.33848e-21	6.023e-18	tr|A0A0K9NVV7|A0A0K9NVV7_ZOSMR	U-box domain-containing protein	GO:0016567
TraesCS2D02G168600	3.41017	4.25	88.3306	5.53793e-21	6.13442e-18	tr|A7X9Y5|A7X9Y5_WHEAT	Transcription factor WRKY	GO:0006355
TraesCS3D02G517400	5.88967	2.08665	87.7031	7.60545e-21	8.27419e-18	tr|A0A059Q2X1|A0A059Q2X1_9POAL	Abscisic stress ripening protein	GO:0006950
TraesCS2B02G364000	4.43339	3.2564	86.8164	1.19075e-20	1.27273e-17	tr|M0Y6K0|M0Y6K0_HORVV	Malate synthase	GO:0006097
TraesCS2D02G224200	7.14352	4.80226	86.0901	1.7192e-20	1.80587e-17	tr|A0A1D5UYC3|A0A1D5UYC3_WHEAT	Isocitrate lyase	GO:0019752,GO:0008152
TraesCS2A02G196700	3.46886	4.78618	85.6156	2.1854e-20	2.25666e-17	tr|M8BAP7|M8BAP7_AEGTA	Phenylalanine ammonia-lyase	GO:0006559
TraesCS2D02G204700	3.54697	4.24105	85.2283	2.65834e-20	2.69927e-17	tr|M8BAP7|M8BAP7_AEGTA	Phenylalanine ammonia-lyase	GO:0006559
TraesCS6A02G001200	5.03147	2.55381	85.1444	2.77348e-20	2.77003e-17	tr|A0A151TQ32|A0A151TQ32_CAJCA	Zinc finger protein 512B family
TraesCS6D02G346300	3.55586	3.86792	84.7776	3.33879e-20	3.28084e-17	tr|Q5ZA82|Q5ZA82_ORYSJ	Embryogenesis transmembrane protein-like
TraesCS2B02G510700	-3.90795	3.03964	84.406	4.02927e-20	3.89649e-17	tr|A0A061EQC5|A0A061EQC5_THECC	Pollen Ole e 1 allergen and extensin family protein, putative
TraesCS5A02G454900	-3.97463	2.98052	84.2115	4.44581e-20	4.23213e-17	tr|B6SSK1|B6SSK1_MAIZE	Lactoylglutathione lyase
TraesCS3D02G113200	5.34521	2.14233	84.1641	4.55365e-20	4.2681e-17	tr|A3FBG1|A3FBG1_WHEAT	WRKY transcription factor	GO:0006355
TraesCS5D02G449400	3.76727	3.25081	83.7735	5.54837e-20	5.12165e-17	tr|M8BZS1|M8BZS1_AEGTA	Auxin-responsive protein
TraesCS7D02G497400	3.26775	5.82511	83.0685	7.92599e-20	7.20721e-17	tr|A0A191XX62|A0A191XX62_WHEAT/tr|A0A191XX62|A0A191XX62_WHEAT	WRKY transcription factor/WRKY transcription factor	GO:0006355
TraesCS4A02G017000	3.52774	3.99432	82.7939	9.10698e-20	8.15932e-17	tr|G7JS51|G7JS51_MEDTR	SAUR-like auxin-responsive family protein	GO:0009733
TraesCS4A02G279100	4.75186	2.90047	82.4853	1.06461e-19	9.40001e-17	tr|M7ZNF9|M7ZNF9_TRIUA	Germin-like protein 1-1
TraesCS2A02G484500	-4.24678	2.62572	82.3741	1.12618e-19	9.80162e-17	tr|A0A061EQC5|A0A061EQC5_THECC	Pollen Ole e 1 allergen and extensin family protein, putative
TraesCS1B02G364200	3.43112	3.95942	81.0775	2.17039e-19	1.86237e-16	tr|A0A151RR80|A0A151RR80_CAJCA/tr|A0A151RR80|A0A151RR80_CAJCA	Chaperone protein dnaJ/Chaperone protein dnaJ
TraesCS2A02G067000	-4.50293	2.6267	80.6694	2.66818e-19	2.25772e-16	tr|A0A1D5TMY7|A0A1D5TMY7_WHEAT	Ribulose bisphosphate carboxylase small chain
TraesCS4A02G269300	3.25489	4.46935	80.5638	2.81471e-19	2.34908e-16	tr|A0A061EIJ4|A0A061EIJ4_THECC	Regulator of Vps4 activity in the MVB pathway protein, putative	GO:0015031
TraesCS2A02G379900	-3.38579	4.00313	80.4276	3.01549e-19	2.48265e-16	tr|Q08IH3|Q08IH3_HORVU	Aquaporin	GO:0006810
TraesCS2D02G434500	-3.16963	4.54132	80.2664	3.27181e-19	2.65776e-16	tr|W8E036|W8E036_JATCU	Ascorbate peroxidase	GO:0006979,GO:0055114
TraesCS6D02G012100	10.4741	1.33379	80.0045	3.7356e-19	2.99458e-16	tr|W5H186|W5H186_WHEAT	Bidirectional sugar transporter SWEET
TraesCS1D02G199000	3.35989	4.35841	79.9522	3.83581e-19	3.03497e-16	tr|A0A199VZ18|A0A199VZ18_ANACO	Lysine-specific demethylase
TraesCS2A02G161500	3.10618	4.78739	79.5485	4.7054e-19	3.67528e-16	tr|A0A191XX48|A0A191XX48_WHEAT	WRKY transcription factor	GO:0006355
TraesCS3D02G387600	-3.08	4.9959	78.6313	7.48551e-19	5.77275e-16	tr|A0A072UYW5|A0A072UYW5_MEDTR	Nucleic acid-binding, OB-fold-like protein
TraesCS4A02G279200	4.36802	2.66514	78.3421	8.66538e-19	6.54231e-16	tr|C7S8D5|C7S8D5_SOYBN	Germin-like protein 1
TraesCS6A02G412900	-3.10558	5.22879	78.3347	8.69816e-19	6.54231e-16	tr|A0A076L4U3|A0A076L4U3_CICAR	Peroxidase	GO:0006979,GO:0055114
TraesCS4A02G429000	5.26895	1.9866	78.2106	9.26204e-19	6.88147e-16	tr|A0A1D1XW49|A0A1D1XW49_9ARAE	BON1-associated protein 2
TraesCS2B02G079300	-3.34114	6.14984	77.9537	1.05486e-18	7.74295e-16	tr|W5BKP3|W5BKP3_WHEAT/tr|W5BKP3|W5BKP3_WHEAT	Ribulose bisphosphate carboxylase small chain/Ribulose bisphosphate carboxylase small chain
TraesCS5B02G132500	3.34094	4.11789	77.0282	1.68538e-18	1.22238e-15	tr|Q5Z6I7|Q5Z6I7_ORYSJ	Embryogenesis transmembrane protein-like
TraesCS7A02G060800	5.17417	2.14448	76.9766	1.72993e-18	1.23993e-15	tr|A0A1D1XW49|A0A1D1XW49_9ARAE	BON1-associated protein 2
TraesCS1D02G430700	4.58024	4.39313	76.4299	2.28166e-18	1.61637e-15	tr|M8ANI3|M8ANI3_TRIUA	Glucan endo-1,3-beta-glucosidase 3	GO:0005975
TraesCS3A02G399600	-3.38966	3.45042	76.2907	2.44835e-18	1.71452e-15	tr|M8BRS4|M8BRS4_AEGTA/tr|M8BRS4|M8BRS4_AEGTA	Trigger factor/Trigger factor	GO:0015031,GO:0006457
TraesCS2D02G218700	3.93832	3.91236	76.1455	2.6352e-18	1.8244e-15	tr|M8C6I0|M8C6I0_AEGTA	Phenylalanine ammonia-lyase	GO:0006559
TraesCS2A02G583400	3.10385	5.45921	76.1125	2.67957e-18	1.83427e-15	tr|A0A061F1P4|A0A061F1P4_THECC	Late embryogenesis abundant (LEA) hydroxyproline-rich glycoprotein family, putative
TraesCS5A02G205500	3.80847	3.15735	75.4541	3.74008e-18	2.53179e-15	tr|B6SS10|B6SS10_MAIZE	Receptor kinase	GO:0006468
TraesCS5D02G238700	3.1263	5.75661	75.3505	3.94144e-18	2.63877e-15	tr|E1A8G8|E1A8G8_ARATH	Calcium-binding protein
TraesCS6B02G412100	-4.05775	8.68815	75.2693	4.10688e-18	2.71964e-15	tr|A9PH94|A9PH94_POPTR	Photosystem II 10 kDa polypeptide family protein	GO:0015979
TraesCS1D02G091600	3.78409	3.00795	75.1861	4.28379e-18	2.80629e-15	tr|U5GAR5|U5GAR5_POPTR	Kinase family protein	GO:0006468
TraesCS2A02G345500	3.27707	4.20016	74.6489	5.62321e-18	3.64456e-15	tr|A0A1D5TH25|A0A1D5TH25_WHEAT	Malate synthase	GO:0006097
TraesCS3B02G524700	3.63777	4.0079	74.0047	7.79322e-18	4.99783e-15	tr|Q8W4V0|Q8W4V0_ORYSA	Endo-1,3-beta-glucanase	GO:0005975
TraesCS3A02G384400	3.32832	3.54249	73.7221	8.9925e-18	5.70687e-15	tr|Q5TKI8|Q5TKI8_ORYSJ	Myb transcription factor
TraesCS2D02G464200	-3.00555	4.9827	73.0272	1.27874e-17	8.03156e-15	tr|Q8S9E9|Q8S9E9_WHEAT	Cytochrome P450	GO:0055114
TraesCS4B02G287100	3.61099	3.45281	72.7418	1.4777e-17	9.18646e-15	tr|G7JS51|G7JS51_MEDTR	SAUR-like auxin-responsive family protein	GO:0009733
TraesCS3B02G526700	3.85809	3.37981	72.3001	1.84837e-17	1.13747e-14	tr|Q8W4V0|Q8W4V0_ORYSA	Endo-1,3-beta-glucanase	GO:0005975
TraesCS5B02G227700	2.98324	5.26759	72.267	1.87965e-17	1.14516e-14	tr|B9GTZ1|B9GTZ1_POPTR	Calcium-binding family protein
TraesCS6A02G312400	3.27921	4.57558	71.9498	2.20746e-17	1.33156e-14	tr|F2DIY1|F2DIY1_HORVV/tr|A0A1D6ABE7|A0A1D6ABE7_WHEAT	Endoglucanase/Endoglucanase	GO:0005975
TraesCS2B02G529400	2.9483	5.26896	71.6752	2.53703e-17	1.51535e-14	tr|G8XUN9|G8XUN9_WHEAT	C2 domain-containing protein
TraesCS1D02G223400	3.43544	3.29916	71.4345	2.86622e-17	1.69535e-14	tr|A0A0K9Q4G1|A0A0K9Q4G1_ZOSMR	Alpha/beta hydrolase related protein
TraesCS2B02G224300	3.21254	4.98288	71.3584	2.97881e-17	1.74501e-14	tr|M8BAP7|M8BAP7_AEGTA	Phenylalanine ammonia-lyase	GO:0006559
TraesCS1A02G270900	3.2607	4.91308	71.0005	3.57129e-17	2.07217e-14	AT5G17210.1	transmembrane protein, putative (DUF1218)
TraesCS6B02G308500	3.78366	3.01964	70.6945	4.17055e-17	2.39704e-14	AT5G02420.1	cyclin-dependent kinase inhibitor SMR3-like protein
TraesCS1B02G136800	3.18318	4.13282	70.5659	4.45139e-17	2.53454e-14	AT1G08060.3	ATP-dependent helicase family protein
TraesCS6D02G358900	-4.37762	9.87707	70.0366	5.82136e-17	3.26402e-14	tr|A9PH94|A9PH94_POPTR	Photosystem II 10 kDa polypeptide family protein	GO:0015979
TraesCS1A02G211500	3.18451	4.34042	70.0304	5.8397e-17	3.26402e-14	tr|A0A0D3AJS2|A0A0D3AJS2_BRAOL	Hexosyltransferase
TraesCS1D02G057500	5.44693	1.70466	69.8034	6.55212e-17	3.62892e-14	tr|A2Q5G7|A2Q5G7_MEDTR	Heavy metal transport/detoxification protein	GO:0030001
TraesCS2B02G181800	4.97859	1.92116	69.6453	7.0988e-17	3.89628e-14	tr|B9MTS7|B9MTS7_POPTR	Calcium-binding family protein
TraesCS7A02G450500	3.5712	4.93752	69.3969	8.05149e-17	4.37972e-14	tr|B9SY45|B9SY45_RICCO/tr|B9SY45|B9SY45_RICCO	Beta-glucosidase, putative/Beta-glucosidase, putative	GO:0005975
TraesCS6B02G286300	-3.14325	3.61836	68.9347	1.01778e-16	5.48734e-14	tr|A0A199VL68|A0A199VL68_ANACO	Thylakoid lumenal protein, chloroplastic
TraesCS7D02G358000	3.14661	5.07811	68.387	1.34358e-16	7.18037e-14	AT2G32210.1	cysteine-rich/transmembrane domain A-like protein
TraesCS7B02G418400	2.82154	4.83981	67.6183	1.98415e-16	1.05115e-13	tr|A0A191XX62|A0A191XX62_WHEAT	WRKY transcription factor	GO:0006355
TraesCS4D02G007400	-5.72075	1.98	67.5299	2.07512e-16	1.08987e-13	tr|B9SKP2|B9SKP2_RICCO	Receptor protein kinase, putative	GO:0006468
TraesCS1D02G309200	-2.88927	4.2037	67.496	2.11111e-16	1.09929e-13	tr|N1R4U9|N1R4U9_AEGTA	Tubulin beta chain	GO:0007017
TraesCS6B02G041100	2.81752	5.09667	67.0103	2.70094e-16	1.39451e-13	tr|Q8RY52|Q8RY52_PINSY	Germin-like protein
TraesCS7A02G528000	2.99632	4.1903	66.6805	3.19285e-16	1.63463e-13	tr|G7KD30|G7KD30_MEDTR	Eukaryotic aspartyl protease family protein	GO:0006508
TraesCS7D02G197300	3.01717	4.21727	66.6603	3.22569e-16	1.63768e-13	tr|B6U4D1|B6U4D1_MAIZE	Metalloendoproteinase 1	GO:0006508
TraesCS6A02G374400	-3.81788	7.76128	66.4808	3.53325e-16	1.779e-13	tr|A9PHU8|A9PHU8_POPTR/tr|A9PH94|A9PH94_POPTR	Photosystem II 10 kDa polypeptide family protein/Photosystem II 10 kDa polypeptide family protein	GO:0015979
TraesCS5A02G426500	2.92436	5.53504	66.083	4.32319e-16	2.1589e-13	tr|O82107|O82107_MAIZE	Calcium-dependent protein kinase	GO:0006468
TraesCS3D02G253700	3.64791	2.79802	65.8466	4.87423e-16	2.41429e-13	tr|A0A0K9PZ13|A0A0K9PZ13_ZOSMR/tr|A0A060D780|A0A060D780_MAIZE	Basic helix-loop-helix (BHLH) family transcription factor/BHLH transcription factor
TraesCS2D02G088400	3.01522	3.93757	65.6797	5.30493e-16	2.60643e-13	tr|E7CWB5|E7CWB5_WHEAT	Lectin receptor kinase	GO:0006468
TraesCS7B02G061100	2.87907	4.34674	65.5845	5.56742e-16	2.71352e-13	tr|B9RT88|B9RT88_RICCO	Ring finger protein, putative
TraesCS3B02G416400	4.02221	2.33562	64.9962	7.50417e-16	3.62526e-13	tr|Q5TKI8|Q5TKI8_ORYSJ	Myb transcription factor
TraesCS6B02G143000	3.25785	3.95589	64.9824	7.55709e-16	3.62526e-13	tr|Q9LNV0|Q9LNV0_ARATH	Calcium-dependent lipid-binding domain protein
TraesCS2D02G596400	2.9636	6.41169	64.9595	7.64529e-16	3.63892e-13	tr|A0A061F1P4|A0A061F1P4_THECC	Late embryogenesis abundant (LEA) hydroxyproline-rich glycoprotein family, putative
TraesCS6B02G293500	3.00296	4.34863	64.6821	8.80112e-16	4.15659e-13	tr|A0A1D6AN36|A0A1D6AN36_WHEAT	Xyloglucan endotransglucosylase/hydrolase	GO:0042546,GO:0005975,GO:0010411,GO:0006073
TraesCS6B02G398100	3.01096	4.01538	64.4285	1.00102e-15	4.69123e-13	tr|Q5ZA71|Q5ZA71_ORYSJ	Embryogenesis transmembrane protein-like
TraesCS5B02G464100	-2.81979	4.1488	64.2612	1.0897e-15	5.06786e-13	tr|B6SSK1|B6SSK1_MAIZE/tr|B6SSK1|B6SSK1_MAIZE	Lactoylglutathione lyase/Lactoylglutathione lyase
TraesCS1A02G218100	2.78266	4.51041	64.1664	1.14343e-15	5.27408e-13	tr|B9SZQ5|B9SZQ5_RICCO	Ethylene-responsive transcription factor, putative	GO:0006355
TraesCS2B02G603100	2.80544	5.50104	64.1528	1.15136e-15	5.27408e-13	tr|A0A061F1P4|A0A061F1P4_THECC	Late embryogenesis abundant (LEA) hydroxyproline-rich glycoprotein family, putative
TraesCS7A02G411400	3.05192	4.09942	64.0921	1.18736e-15	5.39842e-13	tr|B6TY42|B6TY42_MAIZE	Glycosyltransferase
TraesCS7B02G418500	2.81004	4.35335	63.8638	1.33327e-15	6.01689e-13	tr|A0A191XX62|A0A191XX62_WHEAT/tr|A0A191XX62|A0A191XX62_WHEAT	WRKY transcription factor/WRKY transcription factor	GO:0006355
TraesCS6A02G270400	-4.88481	1.71912	63.6007	1.52372e-15	6.82582e-13	tr|A0A1D6DH48|A0A1D6DH48_WHEAT	Glycosyltransferase	GO:0008152
TraesCS5D02G434500	3.0108	5.90849	63.4426	1.65105e-15	7.34225e-13	AT5G21222.4/tr|O82107|O82107_MAIZE	protein kinase family protein/Calcium-dependent protein kinase	GO:0006468
TraesCS3D02G508500	2.97342	3.87203	63.3867	1.69863e-15	7.49906e-13	tr|B9V0R9|B9V0R9_ORYPU	Expressed protein-RZ53
TraesCS5A02G185600	2.95049	6.39796	63.3374	1.74164e-15	7.63363e-13	tr|A0A191XX46|A0A191XX46_WHEAT	WRKY transcription factor	GO:0006355
TraesCS5B02G197400	3.77068	2.70135	63.2818	1.79148e-15	7.796e-13	tr|A0A0K9NVV7|A0A0K9NVV7_ZOSMR	U-box domain-containing protein	GO:0016567
TraesCS5D02G455400	3.42311	3.13997	62.6134	2.51534e-15	1.08684e-12	tr|A0A061E7B5|A0A061E7B5_THECC/tr|A0A061E7B5|A0A061E7B5_THECC	Actin cross-linking protein, putative/Actin cross-linking protein, putative
TraesCS5A02G262800	2.80438	5.47171	62.5583	2.58674e-15	1.10982e-12	tr|B6T088|B6T088_MAIZE	PRAS-rich protein
TraesCS2A02G046100	-2.94909	3.92025	62.3362	2.8956e-15	1.23365e-12	tr|N1QQR5|N1QQR5_AEGTA	Cyclopropane-fatty-acyl-phospholipid synthase	GO:0055114
TraesCS7D02G516400	3.56743	2.74474	62.2122	3.08369e-15	1.30466e-12	tr|G7KD30|G7KD30_MEDTR	Eukaryotic aspartyl protease family protein	GO:0006508
TraesCS6D02G199500	3.48998	3.03944	62.1577	3.17033e-15	1.32754e-12	tr|B9IQS7|B9IQS7_POPTR	Chitinase family protein	GO:0006032,GO:0005975,GO:0016998
TraesCS3D02G136800	-2.70667	5.19854	62.1508	3.18136e-15	1.32754e-12	tr|A0A0K9NTE2|A0A0K9NTE2_ZOSMR	Mitochondrial carrier family	GO:0055085
TraesCS2B02G603200	2.75029	4.50637	61.9793	3.47083e-15	1.43848e-12	AT2G35460.1	Late embryogenesis abundant (LEA) hydroxyproline-rich glycoprotein family
TraesCS3B02G023300	3.87445	2.49766	61.6378	4.12827e-15	1.6994e-12	tr|A0A061DQ59|A0A061DQ59_THECC	Ring finger protein, putative
TraesCS6B02G312200	2.81122	6.1519	61.504	4.41843e-15	1.80663e-12	tr|M8BIP8|M8BIP8_AEGTA	Aspartic proteinase nepenthesin-2
TraesCS2A02G033600	2.92246	4.0431	61.4834	4.46491e-15	1.81347e-12	tr|Q9SQL3|Q9SQL3_POAPR	Chitinase	GO:0006032,GO:0005975,GO:0016998
TraesCS2B02G045300	2.74929	5.83098	61.3402	4.80164e-15	1.93732e-12	tr|A0A059Q2R4|A0A059Q2R4_9POAL	Disease resistance protein
TraesCS6D02G104000	2.73113	4.76436	61.1282	5.34759e-15	2.1434e-12	tr|Q9LNV0|Q9LNV0_ARATH	Calcium-dependent lipid-binding domain protein
TraesCS3A02G206400	2.83965	6.62125	61.078	5.4859e-15	2.18447e-12	tr|B1B5J2|B1B5J2_ORYSJ	Calmodulin-binding protein
TraesCS2A02G379800	-2.82952	6.28908	60.954	5.84247e-15	2.31134e-12	tr|Q08IH3|Q08IH3_HORVU	Aquaporin	GO:0006810
TraesCS7B02G445000	3.08949	3.31772	60.838	6.19688e-15	2.43573e-12	tr|G7KD30|G7KD30_MEDTR	Eukaryotic aspartyl protease family protein	GO:0006508
TraesCS4A02G034500	3.8126	3.03477	60.7917	6.34447e-15	2.47776e-12	tr|A0A1D1Z530|A0A1D1Z530_9ARAE	3-hydroxybenzoate 6-hydroxylase	GO:0055114
TraesCS6B02G039500	-2.69338	4.70606	60.7229	6.5701e-15	2.54953e-12	tr|W9QIB6|W9QIB6_9ROSA	Allene oxide synthase	GO:0055114
TraesCS4D02G063500	9.50811	0.874532	60.6371	6.86275e-15	2.64624e-12	tr|A0A1D1XC91|A0A1D1XC91_9ARAE	Alkyl hydroperoxide reductase subunit C
TraesCS3B02G432600	-2.84462	3.85034	60.4321	7.61616e-15	2.91828e-12	tr|M8BRS4|M8BRS4_AEGTA	Trigger factor	GO:0015031,GO:0006457
TraesCS7A02G195800	2.71204	4.58775	60.3534	7.92685e-15	3.01835e-12	tr|B6U4D1|B6U4D1_MAIZE	Metalloendoproteinase 1	GO:0006508
TraesCS6A02G168900	2.9193	3.94197	60.2917	8.17932e-15	3.09513e-12	tr|W0TR82|W0TR82_ACAMN	Receptor-like protein kinase	GO:0006468
TraesCS1B02G446400	2.66081	4.62048	60.2712	8.26496e-15	3.10824e-12	tr|B6SJJ2|B6SJJ2_MAIZE	Calmodulin
TraesCS6B02G151500	2.79547	5.3762	59.9652	9.65491e-15	3.60868e-12	tr|A0A061F1P4|A0A061F1P4_THECC	Late embryogenesis abundant (LEA) hydroxyproline-rich glycoprotein family, putative
TraesCS2A02G161700	2.85741	4.0367	59.9099	9.93001e-15	3.68888e-12	AT5G63930.1	Leucine-rich repeat protein kinase family protein
TraesCS2D02G512000	-3.01752	3.65593	59.2942	1.35775e-14	5.01331e-12	tr|Q2HTR7|Q2HTR7_MEDTR	Isoaspartyl peptidase/L-asparaginase
TraesCS6B02G258400	3.62403	2.52647	59.2533	1.38624e-14	5.08767e-12	tr|M7ZLJ9|M7ZLJ9_TRIUA/tr|F2DQ23|F2DQ23_HORVV/tr|F2DQ23|F2DQ23_HORVV	Phenylalanine ammonia-lyase/Phenylalanine ammonia-lyase/Phenylalanine ammonia-lyase	GO:0006559
TraesCS6D02G113500	2.68021	5.05602	58.9919	1.58325e-14	5.77591e-12	tr|A0A061F1P4|A0A061F1P4_THECC	Late embryogenesis abundant (LEA) hydroxyproline-rich glycoprotein family, putative
TraesCS3A02G111200	9.45852	0.80256	58.9758	1.59626e-14	5.78872e-12	tr|A3FBG1|A3FBG1_WHEAT	WRKY transcription factor	GO:0006355
TraesCS3A02G393900	-2.60601	4.98089	58.8022	1.74346e-14	6.28513e-12	tr|A0A072UYW5|A0A072UYW5_MEDTR	Nucleic acid-binding, OB-fold-like protein
TraesCS6B02G127100	2.70777	4.88059	58.7588	1.78232e-14	6.38743e-12	tr|G7K1D1|G7K1D1_MEDTR	DUF1645 family protein
TraesCS2D02G423500	-2.82996	4.47335	58.5192	2.01318e-14	7.17259e-12	tr|D4IIJ1|D4IIJ1_HELAN/tr|D4IIJ1|D4IIJ1_HELAN/tr|D4IIJ1|D4IIJ1_HELAN	Kaurene synthase/Kaurene synthase/Kaurene synthase	GO:0008152
TraesCS5B02G211000	4.19278	3.1326	58.2772	2.27673e-14	8.06439e-12	tr|G7JS78|G7JS78_MEDTR	Jasmonate zim-domain protein
TraesCS5A02G425600	2.72434	5.39852	58.2586	2.29834e-14	8.09387e-12	tr|B9SDJ9|B9SDJ9_RICCO	Syntaxin, putative	GO:0006886,GO:0016192
TraesCS6D02G082300	2.75699	5.76344	58.1575	2.41955e-14	8.47178e-12	tr|Q5ZC21|Q5ZC21_ORYSJ/tr|Q5ZC21|Q5ZC21_ORYSJ	Esterase/lipase/thioesterase-like protein/Esterase/lipase/thioesterase-like protein
TraesCS7A02G537200	3.08125	3.63461	57.9986	2.62302e-14	9.08831e-12	AT4G35880.1	Eukaryotic aspartyl protease family protein	GO:0006508
TraesCS4D02G124700	3.07929	3.43896	57.9968	2.62547e-14	9.08831e-12	AT2G27080.2	Late embryogenesis abundant (LEA) hydroxyproline-rich glycoprotein family
TraesCS7D02G207300	2.76075	3.95245	57.8385	2.84548e-14	9.79424e-12	tr|A0A1J3E0W1|A0A1J3E0W1_NOCCA/tr|A0A1J3E0W1|A0A1J3E0W1_NOCCA	Sn1-specific diacylglycerol lipase alpha/Sn1-specific diacylglycerol lipase alpha	GO:0006629,GO:0016042
TraesCS3B02G238500	2.78005	6.62388	57.7822	2.92809e-14	1.0022e-11	tr|B1B5J2|B1B5J2_ORYSJ	Calmodulin-binding protein
TraesCS5B02G436500	2.67205	4.06953	57.477	3.4195e-14	1.16385e-11	tr|A0A1D5YXD9|A0A1D5YXD9_WHEAT	Glycosyltransferase	GO:0008152
TraesCS1D02G292700	3.0309	3.36396	56.9975	4.36359e-14	1.47693e-11	tr|K7UPF2|K7UPF2_MAIZE	WRKY transcription factor	GO:0006355
TraesCS1B02G210400	2.70262	4.44859	56.767	4.90622e-14	1.65142e-11	tr|A0A199VZ18|A0A199VZ18_ANACO	Lysine-specific demethylase
TraesCS2B02G360300	3.10926	3.64968	56.6787	5.13167e-14	1.71781e-11	tr|Q9AVM3|Q9AVM3_WHEAT	Cytochrome P450	GO:0055114
TraesCS3A02G131200	2.7168	3.84306	56.5382	5.51164e-14	1.83492e-11	tr|A0A061GZL6|A0A061GZL6_THECC	Alpha/beta-Hydrolases superfamily protein	GO:0008152
TraesCS7A02G352100	9.40573	0.816391	56.5197	5.56374e-14	1.8422e-11	tr|B9RT88|B9RT88_RICCO	Ring finger protein, putative
TraesCS6D02G282000	-3.68408	2.56001	56.4441	5.78192e-14	1.90409e-11	tr|A0A1D6B4P3|A0A1D6B4P3_WHEAT	Peptidylprolyl isomerase
TraesCS1B02G234900	3.21103	3.20831	56.171	6.64351e-14	2.17607e-11	tr|A0A061FLN1|A0A061FLN1_THECC	Alpha/beta hydrolase related protein
TraesCS2A02G438200	2.58945	4.43164	55.6646	8.59538e-14	2.80035e-11	tr|A0A1D5T8G7|A0A1D5T8G7_WHEAT	Ubiquinol oxidase	GO:0055114
TraesCS4B02G220000	3.07559	3.71763	55.5696	9.02058e-14	2.92324e-11	tr|A0A1J6I6W9|A0A1J6I6W9_NICAT	Ankyrin repeat-containing protein
TraesCS2B02G317500	-2.69544	6.58717	55.4908	9.38976e-14	3.02678e-11	AT1G63860.2/AT1G63860.2	Disease resistance protein (TIR-NBS-LRR class) family/Disease resistance protein (TIR-NBS-LRR class) family
TraesCS5D02G441800	3.35024	2.64893	55.3689	9.99066e-14	3.19875e-11	tr|Q852L7|Q852L7_ORYSJ	Acetyltransferase, GNAT family protein, expressed
TraesCS2D02G376100	-2.74923	5.9662	55.3615	1.00282e-13	3.19875e-11	tr|Q08IH3|Q08IH3_HORVU	Aquaporin	GO:0006810
TraesCS5D02G526200	4.19084	3.6792	55.3287	1.01968e-13	3.2217e-11	tr|C0LGV8|C0LGV8_ARATH	Leucine-rich repeat receptor-like protein kinase
TraesCS5B02G312000	-2.78551	3.66702	55.327	1.02059e-13	3.2217e-11	tr|A0JBZ5|A0JBZ5_LOLPR	CRT-binding factor	GO:0006355
TraesCS7D02G497800	3.62472	2.39402	55.2829	1.04373e-13	3.27773e-11	tr|A0A191XX62|A0A191XX62_WHEAT	WRKY transcription factor	GO:0006355
TraesCS2B02G224000	3.65623	3.17706	55.0979	1.14672e-13	3.58269e-11	tr|M8BAP7|M8BAP7_AEGTA	Phenylalanine ammonia-lyase	GO:0006559
TraesCS6A02G266100	2.84418	4.12086	55.0079	1.20045e-13	3.73143e-11	tr|A0A1D6A692|A0A1D6A692_WHEAT	Xyloglucan endotransglucosylase/hydrolase	GO:0042546,GO:0005975,GO:0010411,GO:0006073
TraesCS7B02G444800	2.62438	5.02632	54.974	1.22135e-13	3.77712e-11	tr|G7KD30|G7KD30_MEDTR	Eukaryotic aspartyl protease family protein	GO:0006508
TraesCS5A02G175200	-3.12776	2.87293	54.9453	1.23932e-13	3.81334e-11	tr|M7Z213|M7Z213_TRIUA/tr|M7Z213|M7Z213_TRIUA	Protein FLUORESCENT IN BLUE LIGHT, chloroplastic/Protein FLUORESCENT IN BLUE LIGHT, chloroplastic
TraesCS1D02G418000	4.67806	1.60344	54.9287	1.24985e-13	3.82641e-11	tr|A0A191XX51|A0A191XX51_WHEAT	WRKY transcription factor	GO:0006355
TraesCS7B02G101500	3.97655	2.05044	54.7272	1.38476e-13	4.21826e-11	tr|B6U4D1|B6U4D1_MAIZE	Metalloendoproteinase 1	GO:0006508
TraesCS5B02G202900	3.49102	2.49651	54.6647	1.42951e-13	4.33292e-11	tr|B6SS10|B6SS10_MAIZE	Receptor kinase	GO:0006468
TraesCS4A02G017400	2.78595	6.81463	54.5445	1.51964e-13	4.58328e-11	tr|W5DZY9|W5DZY9_WHEAT	Patatin	GO:0006629,GO:0008152
TraesCS2B02G182000	2.62487	4.04279	54.5237	1.53584e-13	4.60932e-11	tr|B9MTS7|B9MTS7_POPTR	Calcium-binding family protein
TraesCS5A02G103200	3.48716	2.48991	54.4861	1.56554e-13	4.67545e-11	AT2G45500.5	AAA-type ATPase family protein
TraesCS3D02G518200	3.46909	2.48229	54.4131	1.62475e-13	4.80774e-11	tr|A0A1D6D7R5|A0A1D6D7R5_WHEAT	Peroxidase	GO:0006979,GO:0055114
TraesCS1A02G342000	9.35684	0.598357	54.406	1.63061e-13	4.80774e-11	tr|W4ZNA8|W4ZNA8_WHEAT	Peroxidase	GO:0006979,GO:0055114
TraesCS5B02G261200	2.52193	5.24075	54.4025	1.63352e-13	4.80774e-11	tr|B6T088|B6T088_MAIZE	PRAS-rich protein
TraesCS3A02G252900	2.89045	3.85778	53.7377	2.29119e-13	6.71097e-11	tr|A0A0K9PZ13|A0A0K9PZ13_ZOSMR	Basic helix-loop-helix (BHLH) family transcription factor
TraesCS4D02G254500	2.73257	5.9204	53.6848	2.35375e-13	6.86123e-11	tr|A0A061DHF3|A0A061DHF3_THECC	Phosphatase 2C family protein
TraesCS2B02G298200	2.71988	4.01902	53.6316	2.41841e-13	7.01615e-11	sp|Q30QC1|ARGC_SULDN/tr|G4WRA9|G4WRA9_9FABA	N-acetyl-gamma-glutamyl-phosphate reductase/Nodulation receptor kinase
TraesCS1B02G074100	4.43192	1.78344	53.4902	2.59885e-13	7.48399e-11	tr|A0A061F5E9|A0A061F5E9_THECC	Heavy metal transport/detoxification superfamily protein, putative
TraesCS2B02G177300	-2.96742	4.878	53.4861	2.60424e-13	7.48399e-11	tr|Q6T485|Q6T485_WHEAT	Cytochrome P450	GO:0055114
TraesCS1A02G195700	2.64616	5.00195	53.2851	2.88487e-13	8.25154e-11	tr|A0A199VZ18|A0A199VZ18_ANACO	Lysine-specific demethylase
TraesCS3A02G350400	3.01213	2.95287	53.2741	2.90105e-13	8.25905e-11	tr|G7K771|G7K771_MEDTR	Trichome birefringence-like protein
TraesCS5B02G332500	-2.86535	3.96921	53.231	2.96546e-13	8.40314e-11	tr|Q8W1A6|Q8W1A6_PETHY	Aquaporin-like protein	GO:0006810
TraesCS5D02G270400	2.62837	5.8463	53.1339	3.11564e-13	8.78785e-11	AT2G33240.8	myosin XI D
TraesCS6B02G424200	-3.90908	2.0089	52.9778	3.37348e-13	9.47124e-11	sp|Q8NEW0|ZNT7_HUMAN	Zinc transporter 7
TraesCS2D02G460700	3.32975	3.41163	52.9549	3.41295e-13	9.53809e-11	tr|Q40033|Q40033_HORVU	BLT14.2 protein
TraesCS7A02G156900	2.69598	4.00593	52.8148	3.66534e-13	1.01967e-10	tr|B9RT88|B9RT88_RICCO	Ring finger protein, putative
TraesCS3A02G446000	2.96617	3.72155	52.7939	3.70459e-13	1.0259e-10	tr|Q2EZ11|Q2EZ11_ORYSI	Leucine-rich repeat receptor kinase-like protein
TraesCS3A02G378400	2.84733	3.32839	52.6734	3.93886e-13	1.08584e-10	sp|B2J955|IF2_NOSP7	Translation initiation factor IF-2
TraesCS6A02G283500	2.57433	5.82902	52.5887	4.1124e-13	1.12858e-10	tr|A0A061GQ82|A0A061GQ82_THECC	Eukaryotic aspartyl protease family protein, putative
TraesCS3B02G284800	3.45293	2.55152	52.4844	4.33669e-13	1.18479e-10	tr|A0A0K9PZ13|A0A0K9PZ13_ZOSMR	Basic helix-loop-helix (BHLH) family transcription factor
TraesCS3D02G326900	-2.47536	4.96015	52.3653	4.60789e-13	1.25326e-10	tr|R7W179|R7W179_AEGTA	Tubulin beta chain	GO:0007017
TraesCS2B02G398300	6.5895	2.30613	52.3414	4.6643e-13	1.26297e-10	tr|A0A096UMG0|A0A096UMG0_WHEAT/tr|M7ZY45|M7ZY45_TRIUA	Phenylalanine ammonia-lyase/Phenylalanine ammonia-lyase	GO:0006559
TraesCS6A02G078400	3.02391	2.90792	52.3158	4.72568e-13	1.27393e-10	tr|B9GHT3|B9GHT3_POPTR	Plant basic secretory family protein
TraesCS2B02G507200	2.52749	5.0963	52.2375	4.91791e-13	1.31841e-10	sp|Q6NS38|ALKB2_HUMAN	DNA oxidative demethylase ALKBH2
TraesCS6D02G158400	2.61663	3.89296	52.2304	4.93571e-13	1.31841e-10	tr|W0TR82|W0TR82_ACAMN	Receptor-like protein kinase	GO:0006468
TraesCS6B02G047900	2.64909	3.79931	52.2225	4.95562e-13	1.31841e-10	tr|A0A061E0T1|A0A061E0T1_THECC	Alpha/beta-Hydrolases superfamily protein, putative	GO:0008152
TraesCS1B02G411100	3.17993	4.38305	52.1908	5.03603e-13	1.33398e-10	tr|A4ZYX4|A4ZYX4_MAIZE	1-deoxy-D-xylulose 5-phosphate synthase	GO:0016114,GO:0008152
TraesCS5B02G169100	2.6145	3.89916	52.0374	5.44524e-13	1.43613e-10	tr|A2Q5G7|A2Q5G7_MEDTR	Heavy metal transport/detoxification protein
TraesCS2A02G499800	3.13461	2.71006	51.7634	6.26069e-13	1.64408e-10	tr|A0A0K9PJ90|A0A0K9PJ90_ZOSMR	Amino acid permease
TraesCS6B02G331700	-3.38169	2.54144	51.6028	6.79442e-13	1.77658e-10	tr|A0A1D6ARG9|A0A1D6ARG9_WHEAT	Peptidylprolyl isomerase
TraesCS3B02G549500	4.30922	1.80463	51.5606	6.94205e-13	1.80742e-10	sp|Q3YWM3|HSLO_SHISS	33 kDa chaperonin
TraesCS4D02G045400	-2.98224	3.25144	51.4455	7.36134e-13	1.90844e-10	tr|A0A0F7GY02|A0A0F7GY02_9ASPA	Photosynthetic NDH subcomplex L 2	GO:0015979
TraesCS3D02G080100	2.52954	5.76739	51.3403	7.76648e-13	2.00494e-10	sp|A9VJ02|ADDA_BACWK	ATP-dependent helicase/nuclease subunit A
TraesCS2A02G583500	2.52682	6.42655	51.2155	8.27637e-13	2.12755e-10	AT2G35460.1	Late embryogenesis abundant (LEA) hydroxyproline-rich glycoprotein family
TraesCS6D02G297800	-2.63219	3.6627	51.1713	8.46466e-13	2.16681e-10	AT3G06450.4	HCO3- transporter family
TraesCS6B02G266600	2.83979	3.14706	51.0411	9.04509e-13	2.3057e-10	tr|A0A0K9NM69|A0A0K9NM69_ZOSMR	RING finger protein
TraesCS7A02G558500	6.34132	1.41235	50.9312	9.56602e-13	2.42833e-10	tr|Q94F70|Q94F70_WHEAT	Thaumatin-like protein
TraesCS2A02G381100	3.16654	4.11826	50.8975	9.73169e-13	2.46014e-10	tr|A0A096UMG0|A0A096UMG0_WHEAT	Phenylalanine ammonia-lyase	GO:0006559
TraesCS2D02G536100	4.2214	1.81797	50.6021	1.13123e-12	2.84041e-10	tr|E5GC99|E5GC99_CUCME	Invertase inhibitor
TraesCS7B02G262800	3.19745	2.98859	50.5992	1.13292e-12	2.84041e-10	AT2G32210.1	cysteine-rich/transmembrane domain A-like protein
TraesCS3B02G524800	4.27495	2.55279	50.489	1.19837e-12	2.9922e-10	tr|Q9XEN5|Q9XEN5_WHEAT	Beta-1,3-glucanase	GO:0005975
TraesCS6A02G027900	-2.45023	5.40782	50.3619	1.27851e-12	3.17927e-10	tr|W9QIB6|W9QIB6_9ROSA	Allene oxide synthase	GO:0055114
TraesCS3B02G379200	2.57663	6.79315	50.2161	1.37712e-12	3.41056e-10	tr|A0A191XX54|A0A191XX54_WHEAT/tr|A0A191XX54|A0A191XX54_WHEAT	WRKY transcription factor/WRKY transcription factor	GO:0006355
TraesCS2D02G512100	-2.62234	4.46115	50.1647	1.41367e-12	3.4869e-10	tr|Q2HTR7|Q2HTR7_MEDTR	Isoaspartyl peptidase/L-asparaginase
TraesCS3B02G413700	-2.67184	6.95501	50.1445	1.42833e-12	3.50886e-10	tr|A0A1E5WKM0|A0A1E5WKM0_9POAL	Photosystem II 22 kDa protein, chloroplastic
TraesCS2D02G204400	2.81193	5.44437	50.0171	1.52409e-12	3.72906e-10	tr|M8BAP7|M8BAP7_AEGTA	Phenylalanine ammonia-lyase	GO:0006559
TraesCS6D02G346400	2.43645	5.12378	49.9953	1.54112e-12	3.75564e-10	tr|Q5ZA82|Q5ZA82_ORYSJ	Embryogenesis transmembrane protein-like
TraesCS1A02G070400	2.52176	6.70168	49.9781	1.55471e-12	3.77366e-10	tr|A3FBG4|A3FBG4_WHEAT/tr|A3FBG4|A3FBG4_WHEAT	WRKY transcription factor/WRKY transcription factor	GO:0006355
TraesCS7D02G516100	3.12807	2.76412	49.8358	1.67164e-12	4.04138e-10	tr|G7KD30|G7KD30_MEDTR	Eukaryotic aspartyl protease family protein	GO:0006508
TraesCS5B02G261300	2.48275	5.8484	49.7681	1.73036e-12	4.16682e-10	tr|B6T088|B6T088_MAIZE	PRAS-rich protein
TraesCS4D02G188600	2.57439	5.63794	49.5496	1.93416e-12	4.63924e-10	tr|B9RZK6|B9RZK6_RICCO	Protein COBRA, putative	GO:0010215,GO:0016049
TraesCS3B02G408500	2.53444	4.69636	49.4019	2.08542e-12	4.98243e-10	AT2G35980.1	Late embryogenesis abundant (LEA) hydroxyproline-rich glycoprotein family
TraesCS7D02G029700	2.57111	6.17583	49.1409	2.38216e-12	5.66918e-10	tr|L0ATQ4|L0ATQ4_POPTO	Cellulose synthase-like protein	GO:0030244
TraesCS3B02G425900	-2.42243	4.23678	49.1068	2.42402e-12	5.74634e-10	tr|A0A072UYW5|A0A072UYW5_MEDTR	Nucleic acid-binding, OB-fold-like protein
TraesCS2B02G129600	3.57258	2.61788	49.0739	2.46493e-12	5.82068e-10	tr|F8V2Y4|F8V2Y4_9ERIC/tr|F8V2Y4|F8V2Y4_9ERIC	UDP-glucuronate decarboxylase/UDP-glucuronate decarboxylase
TraesCS6A02G258800	3.09642	2.64345	49.0197	2.53401e-12	5.96069e-10	tr|A0A0K9NM69|A0A0K9NM69_ZOSMR	RING finger protein
TraesCS7D02G068500	3.42057	2.51352	48.8042	2.8284e-12	6.6276e-10	tr|Q9FQZ0|Q9FQZ0_TOBAC	Avr9/Cf-9 rapidly elicited protein 65
TraesCS6B02G450200	-2.43779	6.06755	48.7819	2.86074e-12	6.67768e-10	tr|A0A023T7Y7|A0A023T7Y7_LEYCH	Aquaporin	GO:0006810
TraesCS5A02G028700	9.13345	0.461433	48.7645	2.88611e-12	6.7112e-10	tr|A0A061FQW5|A0A061FQW5_THECC	RING/U-box superfamily protein
TraesCS1D02G103500	2.81206	6.62349	48.716	2.95836e-12	6.8336e-10	tr|M8ANW0|M8ANW0_AEGTA	Phenylalanine ammonia-lyase	GO:0006559
TraesCS2A02G503800	3.3992	2.68208	48.7142	2.96118e-12	6.8336e-10	tr|S4X2P3|S4X2P3_GOSBA	Receptor-like kinase	GO:0006468
TraesCS3B02G213600	4.91083	1.62547	48.6536	3.05414e-12	7.02152e-10	tr|M7YGT6|M7YGT6_TRIUA	Tonoplast dicarboxylate transporter	GO:0055085,GO:0006814
TraesCS3B02G153900	-2.34496	4.92028	48.6237	3.10107e-12	7.10261e-10	tr|A0A0K9NTE2|A0A0K9NTE2_ZOSMR	Mitochondrial carrier family	GO:0055085
TraesCS6B02G210400	2.61239	3.53997	48.497	3.30796e-12	7.5481e-10	AT3G15760.1	cytochrome P450 family protein
TraesCS5B02G428400	2.66139	5.92363	48.4768	3.34222e-12	7.59782e-10	tr|O82107|O82107_MAIZE/tr|O82107|O82107_MAIZE	Calcium-dependent protein kinase/Calcium-dependent protein kinase	GO:0006468
TraesCS3D02G209200	2.56497	7.51989	48.4641	3.36386e-12	7.61857e-10	tr|B1B5J2|B1B5J2_ORYSJ/tr|B1B5J2|B1B5J2_ORYSJ	Calmodulin-binding protein/Calmodulin-binding protein
TraesCS5B02G336000	2.42565	5.35246	48.4429	3.40051e-12	7.67306e-10	tr|G7I8D2|G7I8D2_MEDTR	Syringolide-induced protein 14-1-1
TraesCS5B02G485200	2.55688	5.07108	48.3827	3.5064e-12	7.8828e-10	tr|R4WM32|R4WM32_9POAL	Cytochrome P450	GO:0055114
TraesCS7D02G404500	2.3672	5.31299	48.3488	3.5676e-12	7.9909e-10	tr|B6TY42|B6TY42_MAIZE	Glycosyltransferase
TraesCS5B02G427600	2.39049	4.79746	48.2942	3.66842e-12	8.18662e-10	tr|B9SDJ9|B9SDJ9_RICCO	Syntaxin, putative	GO:0006886,GO:0016192
TraesCS5A02G337000	2.43537	4.98245	48.2083	3.83263e-12	8.52187e-10	tr|G7I8D2|G7I8D2_MEDTR	Syringolide-induced protein 14-1-1
TraesCS2A02G384100	2.79486	3.6396	48.1663	3.91564e-12	8.67478e-10	AT5G38350.1	Disease resistance protein (NBS-LRR class) family
TraesCS1B02G119600	2.56324	4.41739	48.1335	3.9816e-12	8.78894e-10	tr|Q5Z8K4|Q5Z8K4_ORYSJ	Kinase-like	GO:0006468
TraesCS4A02G116100	3.08222	2.81779	48.0839	4.08372e-12	8.98182e-10	tr|A0A1J3JYE5|A0A1J3JYE5_NOCCA/tr|A0A1J3JYE5|A0A1J3JYE5_NOCCA	Xyloglucan 6-xylosyltransferase 1/Xyloglucan 6-xylosyltransferase 1
TraesCS2D02G597200	2.46739	5.94864	48.0264	4.20529e-12	9.21594e-10	tr|B9MYV0|B9MYV0_POPTR	CCR4-NOT transcription complex family protein
TraesCS6B02G295600	4.61946	1.99788	48.0137	4.23247e-12	9.24226e-10	tr|W9SG60|W9SG60_9ROSA	Peptide transporter	GO:0006810
TraesCS7D02G272400	-2.52803	3.74263	47.8713	4.55144e-12	9.90329e-10	tr|Q69JE8|Q69JE8_ORYSJ	MYB transcription factor
TraesCS4A02G405900	2.37706	4.77603	47.7894	4.74551e-12	1.02888e-09	tr|A0A1J3GMW2|A0A1J3GMW2_NOCCA	UPF0503 protein, chloroplastic
TraesCS1D02G073100	2.38601	4.51238	47.7738	4.78335e-12	1.03117e-09	tr|A0A0K9P5Z4|A0A0K9P5Z4_ZOSMR	Kinase family protein	GO:0006468
TraesCS6D02G291400	2.44212	4.09615	47.7711	4.78993e-12	1.03117e-09	tr|A0A1D6A5T9|A0A1D6A5T9_WHEAT	Formin-like protein
TraesCS6A02G310400	2.41134	5.35504	47.7084	4.94578e-12	1.06097e-09	tr|A0A061FTS5|A0A061FTS5_THECC	CDP-diacylglycerol--glycerol-3-phosphate 3-phosphatidyltransferase, putative
TraesCS6B02G398200	2.50126	3.90411	47.6035	5.21746e-12	1.11533e-09	tr|Q5ZA82|Q5ZA82_ORYSJ	Embryogenesis transmembrane protein-like
TraesCS3A02G344400	2.82218	3.12469	47.5081	5.47769e-12	1.16686e-09	tr|B9MUF4|B9MUF4_POPTR/tr|B9MUF4|B9MUF4_POPTR	Kinase family protein/Kinase family protein	GO:0006468
TraesCS6B02G396700	2.33978	5.15676	47.454	5.63093e-12	1.19533e-09	tr|Q5ZA82|Q5ZA82_ORYSJ	Embryogenesis transmembrane protein-like
TraesCS6B02G396800	2.4137	5.51614	47.4305	5.6988e-12	1.20553e-09	tr|Q5ZA82|Q5ZA82_ORYSJ	Embryogenesis transmembrane protein-like
TraesCS2A02G145800	5.01743	2.45871	47.4023	5.78153e-12	1.21501e-09	tr|I6PD12|I6PD12_9MAGN	4-coumarate-CoA ligase	GO:0008152
TraesCS7B02G378300	6.64696	1.60495	47.4016	5.78349e-12	1.21501e-09	tr|B9SUC9|B9SUC9_RICCO	Receptor-kinase, putative	GO:0006468
TraesCS3A02G266800	2.43508	4.10872	47.3944	5.80495e-12	1.21533e-09	tr|A0A1E5V0Q9|A0A1E5V0Q9_9POAL/tr|A0A1E5V0Q9|A0A1E5V0Q9_9POAL	O-acyltransferase WSD1/O-acyltransferase WSD1	GO:0045017
TraesCS7B02G415900	2.74104	3.39924	47.3159	6.04193e-12	1.26061e-09	tr|B6SVB5|B6SVB5_MAIZE	Protein kinase	GO:0006468
TraesCS3B02G337900	2.72954	3.5629	47.2229	6.33571e-12	1.31493e-09	tr|M8C214|M8C214_AEGTA/tr|M8C214|M8C214_AEGTA	Transmembrane protein 56/Transmembrane protein 56
TraesCS2A02G024800	3.06726	3.02586	47.2199	6.34543e-12	1.31493e-09	tr|A0A0B0P713|A0A0B0P713_GOSAR/tr|A0A0B0MV36|A0A0B0MV36_GOSAR	Vesicle-associated 1-1-like protein/Vesicle-associated 1-1-like protein
TraesCS4A02G125300	-3.63466	2.23686	47.1932	6.43241e-12	1.32843e-09	tr|W5DZ91|W5DZ91_WHEAT	Hexosyltransferase
TraesCS5A02G471700	2.53602	3.64048	47.1755	6.4908e-12	1.33596e-09	tr|G7KW17|G7KW17_MEDTR	LURP-one-like protein
TraesCS6B02G468600	-3.21165	2.6047	47.1642	6.52819e-12	1.33914e-09	tr|K7PRK8|K7PRK8_MAIZE/tr|K7PRK8|K7PRK8_MAIZE	Callose synthase/Callose synthase
TraesCS3D02G476500	2.95448	3.62546	47.1177	6.68495e-12	1.36669e-09	tr|Q8W4V0|Q8W4V0_ORYSA/tr|Q8W4V0|Q8W4V0_ORYSA	Endo-1,3-beta-glucanase/Endo-1,3-beta-glucanase	GO:0005975
TraesCS2A02G507500	2.59349	3.63166	47.0989	6.74948e-12	1.37527e-09	tr|M7ZPL3|M7ZPL3_TRIUA	Nuclease S1	GO:0006308
TraesCS3D02G041800	2.54233	5.9425	47.0688	6.85388e-12	1.39189e-09	tr|Q943R3|Q943R3_ORYSJ	Calmodulin-binding protein-like	GO:0006950
TraesCS5B02G109300	-4.35768	1.3956	47.0561	6.89837e-12	1.39627e-09	tr|B8QUH1|B8QUH1_GOSHI	Calcium-dependent protein kinase	GO:0006468
TraesCS4D02G228500	-2.32611	4.34358	46.9261	7.37149e-12	1.48709e-09	AT1G09530.6	phytochrome interacting factor 3
TraesCS1B02G231500	2.38876	5.38809	46.8386	7.70795e-12	1.54835e-09	tr|B9SZQ5|B9SZQ5_RICCO	Ethylene-responsive transcription factor, putative	GO:0006355
TraesCS6D02G248500	2.45585	5.69174	46.834	7.726e-12	1.54835e-09	tr|A0A1D6B874|A0A1D6B874_WHEAT	Xyloglucan endotransglucosylase/hydrolase	GO:0042546,GO:0005975,GO:0010411,GO:0006073
TraesCS4A02G130800	-3.54896	1.99196	46.7449	8.08532e-12	1.61505e-09	tr|B6TFB6|B6TFB6_MAIZE/sp|Q10M12|40C1_ORYSJ/sp|Q10M12|40C1_ORYSJ	Stress responsive protein/Ricin B-like lectin R40C1/Ricin B-like lectin R40C1
TraesCS4A02G050000	2.57932	5.36355	46.7155	8.20779e-12	1.63415e-09	tr|A0A061E245|A0A061E245_THECC	Phosphatase 2C family protein
TraesCS5D02G329100	2.41597	5.87424	46.6677	8.41048e-12	1.66906e-09	tr|B9MTV7|B9MTV7_POPTR	Kinase family protein	GO:0006468
TraesCS3B02G282400	4.02009	2.28902	46.6553	8.46394e-12	1.67421e-09	tr|A0A1E5WFH9|A0A1E5WFH9_9POAL	Germin-like protein 1-1
TraesCS6D02G157900	2.64468	3.3388	46.5762	8.81258e-12	1.73753e-09	tr|W0TR82|W0TR82_ACAMN	Receptor-like protein kinase	GO:0006468
TraesCS6A02G181500	2.81369	2.92491	46.3894	9.69367e-12	1.90509e-09	AT1G48090.6	calcium-dependent lipid-binding family protein
TraesCS6A02G009100	9.36435	0.314086	46.3554	9.86354e-12	1.93224e-09	tr|W5GC93|W5GC93_WHEAT	Bidirectional sugar transporter SWEET
TraesCS6D02G260100	2.44564	3.98656	46.2669	1.0319e-11	2.01499e-09	AT5G65690.2	phosphoenolpyruvate carboxykinase 2
TraesCS2B02G499700	4.81597	1.30021	46.2588	1.03622e-11	2.01696e-09	sp|Q8NHZ7|MB3L2_HUMAN	Methyl-CpG-binding domain protein 3-like 2
TraesCS5D02G417300	4.23281	1.59359	46.1852	1.07588e-11	2.08749e-09	tr|A0A1D5ZKG5|A0A1D5ZKG5_WHEAT	Kinesin-like protein	GO:0007018
TraesCS3D02G353700	3.10213	2.9349	46.1317	1.10565e-11	2.13842e-09	tr|A0A0K9PV75|A0A0K9PV75_ZOSMR	Calcium-dependent lipid-binding domain-containing protein
TraesCS2D02G162300	2.29889	4.46568	46.0374	1.16017e-11	2.23678e-09	tr|B9RLX5|B9RLX5_RICCO	Calmodulin, putative
TraesCS3A02G445900	6.58641	1.38891	46.0235	1.16844e-11	2.24561e-09	sp|P93194|RPK1_IPONI	Receptor-like protein kinase	GO:0006468
TraesCS4B02G254700	2.54418	5.96233	45.9903	1.18837e-11	2.27674e-09	tr|A0A061DHF3|A0A061DHF3_THECC	Phosphatase 2C family protein
TraesCS2A02G406900	-2.7983	3.05048	45.9424	1.2178e-11	2.32561e-09	tr|M8CBY1|M8CBY1_AEGTA	Prolyl endopeptidase	GO:0006508
TraesCS5D02G190700	2.57189	5.73442	45.9365	1.22152e-11	2.32561e-09	tr|A0A191XX46|A0A191XX46_WHEAT	WRKY transcription factor	GO:0006355
TraesCS4B02G112500	2.39084	4.19909	45.9284	1.22656e-11	2.32793e-09	tr|G7IBZ7|G7IBZ7_MEDTR	Plant/F1M20-13 protein
TraesCS2B02G459100	2.39611	3.93375	45.8327	1.28799e-11	2.42733e-09	tr|A0A1D5T8G7|A0A1D5T8G7_WHEAT	Ubiquinol oxidase	GO:0055114
TraesCS7D02G531600	2.73556	3.52113	45.8302	1.28963e-11	2.42733e-09	sp|Q9CL12|GLPE_PASMU	Thiosulfate sulfurtransferase GlpE
TraesCS1B02G434100	-5.14192	0.96481	45.8283	1.29088e-11	2.42733e-09	tr|R7WBB0|R7WBB0_AEGTA/tr|R7WBB0|R7WBB0_AEGTA	Subtilisin-like protease/Subtilisin-like protease	GO:0006508
TraesCS2D02G380500	2.38392	4.45513	45.8037	1.30718e-11	2.45042e-09	tr|A0A1I9W089|A0A1I9W089_POPTO	CC-NBS-LRR family disease resistance protein
TraesCS3D02G146400	2.79716	2.96443	45.7773	1.32487e-11	2.47596e-09	tr|G7JV20|G7JV20_MEDTR	Transmembrane protein, putative
TraesCS2B02G058200	-2.72393	3.01711	45.6841	1.38948e-11	2.58877e-09	tr|N1QQR5|N1QQR5_AEGTA	Cyclopropane-fatty-acyl-phospholipid synthase	GO:0055114
TraesCS5A02G448900	2.61254	3.35112	45.6529	1.41178e-11	2.62229e-09	tr|A0A061E7B5|A0A061E7B5_THECC	Actin cross-linking protein, putative
TraesCS4A02G117100	2.39932	5.16752	45.5269	1.5056e-11	2.78805e-09	tr|B9RZK6|B9RZK6_RICCO	Protein COBRA, putative	GO:0010215,GO:0016049
TraesCS1A02G221700	2.63152	3.38818	45.4713	1.54892e-11	2.85958e-09	tr|A0A061FLN1|A0A061FLN1_THECC	Alpha/beta hydrolase related protein
TraesCS6B02G063800	-2.65219	3.13249	45.4625	1.55588e-11	2.86377e-09	tr|A0A1D6AZU5|A0A1D6AZU5_WHEAT	Peroxidase	GO:0006979,GO:0055114
TraesCS4D02G303600	2.35419	5.8227	45.35	1.64791e-11	3.02401e-09	tr|A0A1J3IWF3|A0A1J3IWF3_NOCCA	UPF0503 protein, chloroplastic
TraesCS5A02G322300	2.29875	5.12408	45.1676	1.80876e-11	3.30922e-09	tr|B9MTV7|B9MTV7_POPTR	Kinase family protein	GO:0006468
TraesCS3A02G138400	3.54173	1.98299	45.1405	1.83398e-11	3.34531e-09	tr|M7YZZ7|M7YZZ7_TRIUA	Subtilisin-like protease	GO:0006508
TraesCS7A02G009100	2.62909	5.04664	44.9744	1.99626e-11	3.63044e-09	tr|M8CKY5|M8CKY5_AEGTA	Beta-fructofuranosidase 1	GO:0005975
TraesCS4A02G446500	2.2709	4.58169	44.9636	2.00732e-11	3.6397e-09	tr|F4JK83|F4JK83_ARATH	Calcium-dependent lipid-binding domain-containing protein
TraesCS2D02G596300	2.47176	7.02503	44.9191	2.05345e-11	3.71229e-09	AT2G35460.1	Late embryogenesis abundant (LEA) hydroxyproline-rich glycoprotein family
TraesCS2B02G457600	-3.55107	2.19354	44.8703	2.10526e-11	3.79471e-09	tr|W8E036|W8E036_JATCU	Ascorbate peroxidase	GO:0006979,GO:0055114
TraesCS2B02G008700	-2.30489	4.18879	44.8467	2.13078e-11	3.82938e-09	tr|B9SZK5|B9SZK5_RICCO	Receptor-kinase, putative	GO:0006468
TraesCS3A02G501200	3.08064	2.4796	44.8389	2.13934e-11	3.8323e-09	tr|E0CW49|E0CW49_9ORYZ	Expressed protein-RZ53
TraesCS2D02G500600	-2.38484	7.2718	44.8337	2.14499e-11	3.8323e-09	tr|M8B3I4|M8B3I4_AEGTA	Glutamine synthetase	GO:0006807,GO:0006542
TraesCS4B02G186300	3.90111	1.75693	44.8169	2.16347e-11	3.85401e-09	tr|Q10MM6|Q10MM6_ORYSJ	Long cell-linked locus protein, putative, expressed
TraesCS1D02G408300	-2.5231	3.60509	44.7018	2.29448e-11	4.06807e-09	tr|I6XY81|I6XY81_PINMU	Dehydrin 3 protein
TraesCS3B02G307300	2.84451	2.75756	44.6996	2.29699e-11	4.06807e-09	tr|A0A061F8J1|A0A061F8J1_THECC	VQ motif-containing protein
TraesCS2A02G024900	2.72912	3.67256	44.6802	2.31993e-11	4.09679e-09	AT1G65790.1	receptor kinase 1	GO:0006468
TraesCS7D02G535300	2.40592	4.07635	44.6355	2.37348e-11	4.17925e-09	tr|A0A059ZXJ7|A0A059ZXJ7_BOENI	NAC domain-containing protein	GO:0006355
TraesCS2D02G142200	-4.49435	1.33278	44.4054	2.66953e-11	4.68699e-09	tr|A0A1D5UCB0|A0A1D5UCB0_WHEAT	Protein DETOXIFICATION
TraesCS1D02G394500	4.48238	1.65729	44.3804	2.70381e-11	4.73353e-09	tr|A0A061FVF1|A0A061FVF1_THECC	Core-2/I-branching beta-1,6-N-acetylglucosaminyltransferase family protein, putative
TraesCS3D02G024200	4.00383	1.92497	44.3637	2.72691e-11	4.74737e-09	tr|A0A061DQ59|A0A061DQ59_THECC	Ring finger protein, putative
TraesCS2A02G358400	5.6498	0.857551	44.3635	2.7273e-11	4.74737e-09	tr|X5IDT0|X5IDT0_ORYSJ/tr|X5IDT0|X5IDT0_ORYSJ	Zinc finger ring-type protein/Zinc finger ring-type protein
TraesCS1A02G122500	2.38576	6.49619	44.338	2.76296e-11	4.79574e-09	tr|M8A4V3|M8A4V3_TRIUA	Malic enzyme	GO:0006108,GO:0055114
TraesCS6A02G405700	-2.27701	5.5568	44.3254	2.78092e-11	4.8132e-09	tr|A0A023T7Y7|A0A023T7Y7_LEYCH	Aquaporin	GO:0006810
TraesCS6A02G054500	3.23716	2.94521	44.2125	2.94592e-11	5.08434e-09	sp|P93194|RPK1_IPONI	Receptor-like protein kinase	GO:0006468
TraesCS5D02G516900	2.58033	3.32262	44.1603	3.02558e-11	5.20708e-09	tr|B6TTK3|B6TTK3_MAIZE	Harpin-induced protein
TraesCS3A02G273600	2.33391	3.94452	44.1155	3.09553e-11	5.31244e-09	tr|A0A061F8J1|A0A061F8J1_THECC	VQ motif-containing protein
TraesCS7D02G094900	-3.53049	1.92144	44.1065	3.10994e-11	5.32218e-09	tr|M8BW17|M8BW17_AEGTA	GDSL esterase/lipase
TraesCS6D02G238300	-2.49707	3.38441	44.0709	3.16689e-11	5.40447e-09	AT5G62140.1	ATP-dependent Clp protease ATP-binding subunit
TraesCS6A02G351500	-8.95971	-0.0255747	44.0609	3.18324e-11	5.40642e-09	tr|A0A103XJP0|A0A103XJP0_CYNCS	Pollen Ole e 1 allergen/extensin
TraesCS7A02G349400	2.45192	3.6281	44.0593	3.18578e-11	5.40642e-09	tr|B6TWZ5|B6TWZ5_MAIZE	VQ motif family protein
TraesCS6D02G264000	2.36593	5.96025	44.0018	3.28067e-11	5.55199e-09	tr|M8BIP8|M8BIP8_AEGTA/tr|A0A061GQ82|A0A061GQ82_THECC	Aspartic proteinase nepenthesin-2/Eukaryotic aspartyl protease family protein, putative
TraesCS6A02G141500	2.33552	5.65777	43.96	3.35156e-11	5.65624e-09	tr|W5GDZ8|W5GDZ8_WHEAT/tr|W5GDZ8|W5GDZ8_WHEAT	4-hydroxyphenylpyruvate dioxygenase/4-hydroxyphenylpyruvate dioxygenase	GO:0055114,GO:0009072
TraesCS6D02G130600	3.84156	1.70907	43.8987	3.45824e-11	5.82016e-09	tr|Q6H4V6|Q6H4V6_ORYSJ	Auxin responsive protein-like	GO:0009733
TraesCS3B02G236900	2.28501	5.99967	43.7722	3.6891e-11	6.19159e-09	AT4G09820.1	basic helix-loop-helix (bHLH) DNA-binding superfamily protein
TraesCS1B02G109400	3.19528	2.38921	43.7297	3.77016e-11	6.31026e-09	tr|U5GAR5|U5GAR5_POPTR	Kinase family protein	GO:0006468
TraesCS4D02G203800	-2.47006	3.53747	43.4942	4.25213e-11	7.09745e-09	tr|A0A061EZD3|A0A061EZD3_THECC	Plant protein 1589 of Uncharacterized protein function
TraesCS2B02G244600	4.07938	5.08443	43.4057	4.44882e-11	7.39701e-09	tr|W5BKI6|W5BKI6_WHEAT	Isocitrate lyase	GO:0019752,GO:0008152
TraesCS7A02G530500	-6.9427	0.880304	43.4026	4.45588e-11	7.39701e-09	tr|A0A061GSJ9|A0A061GSJ9_THECC	F-box family protein, putative
TraesCS3A02G333300	-2.45449	3.84541	43.3825	4.50185e-11	7.45301e-09	tr|R7W179|R7W179_AEGTA	Tubulin beta chain	GO:0007017
TraesCS1B02G096300	7.19568	0.353202	43.299	4.69833e-11	7.75721e-09	tr|W5AA37|W5AA37_WHEAT	Peroxidase	GO:0006979,GO:0055114
TraesCS6A02G327900	2.32661	4.16067	43.2238	4.88236e-11	8.03927e-09	tr|G7JBY8|G7JBY8_MEDTR	Chaperone dnaJ-like protein
TraesCS5B02G135100	2.19779	4.79956	43.1341	5.11139e-11	8.3937e-09	tr|A0A072VJB4|A0A072VJB4_MEDTR	Calcium-binding EF-hand protein
TraesCS1D02G034600	2.21413	4.94745	43.1124	5.16847e-11	8.46462e-09	tr|K7VCJ3|K7VCJ3_MAIZE	Glycosyltransferase
TraesCS3A02G083000	-2.65246	2.97091	43.1071	5.18251e-11	8.46487e-09	tr|A0A1E5V448|A0A1E5V448_9POAL/tr|A0A1E5V448|A0A1E5V448_9POAL	Thylakoid lumenal 17.9 kDa protein, chloroplastic/Thylakoid lumenal 17.9 kDa protein, chloroplastic
TraesCS3D02G225100	4.8802	1.14295	42.967	5.56716e-11	9.06881e-09	AT1G67890.3	PAS domain-containing protein tyrosine kinase family protein
TraesCS5A02G229000	2.22742	5.57187	42.8929	5.78195e-11	9.39314e-09	tr|E1A8G8|E1A8G8_ARATH	Calcium-binding protein
TraesCS4B02G187300	2.36484	4.58445	42.8878	5.79709e-11	9.39314e-09	tr|B9RZK6|B9RZK6_RICCO	Protein COBRA, putative	GO:0010215,GO:0016049
TraesCS2B02G447600	7.48871	0.853485	42.8084	6.03728e-11	9.75637e-09	tr|A0A193H6V8|A0A193H6V8_AEGBI	Cold-responsive protein WCOR15
TraesCS5B02G183700	2.38463	4.20638	42.7882	6.10003e-11	9.8317e-09	tr|A0A191XX46|A0A191XX46_WHEAT	WRKY transcription factor	GO:0006355
TraesCS7D02G180700	3.33037	2.17336	42.773	6.14733e-11	9.88179e-09	tr|A0A1D6D3Q5|A0A1D6D3Q5_WHEAT	Glycosyltransferase	GO:0008152
TraesCS6A02G255400	-3.18862	2.41744	42.7339	6.27164e-11	1.00551e-08	tr|A0A072UK41|A0A072UK41_MEDTR	BHLH transcription factor-like protein
TraesCS2A02G542700	2.29023	5.93946	42.6801	6.44642e-11	1.03082e-08	tr|B9SYX3|B9SYX3_RICCO	Ethylene-responsive transcription factor, putative	GO:0006355
TraesCS2B02G582800	2.29163	3.95939	42.6445	6.56485e-11	1.04701e-08	tr|A0A0B0NS93|A0A0B0NS93_GOSAR	Protein BPS1, chloroplastic-like protein
TraesCS6D02G316600	2.3972	5.55985	42.6365	6.59179e-11	1.04856e-08	tr|U5GAR5|U5GAR5_POPTR	Kinase family protein	GO:0006468
TraesCS6D02G216500	-2.52326	3.3098	42.5411	6.92116e-11	1.09809e-08	tr|A0A0K9PHT2|A0A0K9PHT2_ZOSMR	GRAM domain-containing protein / ABA-responsive
TraesCS2D02G386700	2.32798	3.96293	42.5104	7.03057e-11	1.11255e-08	tr|A0A1D5UK85|A0A1D5UK85_WHEAT	Aldehyde dehydrogenase	GO:0055114,GO:0006081,GO:0008152
TraesCS2B02G487400	-2.32559	3.98049	42.492	7.09716e-11	1.12017e-08	tr|A0A097PDI8|A0A097PDI8_TRITD	Photosystem I P700 chlorophyll a apoprotein A2	GO:0015979
TraesCS4A02G019800	2.36044	3.86727	42.4174	7.37328e-11	1.15889e-08	tr|G7KKZ0|G7KKZ0_MEDTR	DUF1997 family protein
TraesCS3B02G565600	3.06202	2.58475	42.4154	7.38051e-11	1.15889e-08	tr|E0CW49|E0CW49_9ORYZ	Expressed protein-RZ53
TraesCS6B02G298300	-2.55142	3.07506	42.3631	7.58063e-11	1.18725e-08	tr|B9H741|B9H741_POPTR	Methyltransferase-related family protein	GO:0008152
TraesCS7A02G507700	3.66503	2.08692	42.2074	8.20899e-11	1.28237e-08	tr|B6SVB5|B6SVB5_MAIZE	Protein kinase	GO:0006468
TraesCS3D02G210600	2.26779	6.56782	42.19	8.28245e-11	1.29054e-08	AT1G63650.3	basic helix-loop-helix (bHLH) DNA-binding superfamily protein
TraesCS6B02G340400	2.26361	5.89949	42.1282	8.54801e-11	1.32852e-08	tr|A0A061FTS5|A0A061FTS5_THECC	CDP-diacylglycerol--glycerol-3-phosphate 3-phosphatidyltransferase, putative
TraesCS5A02G514800	2.23006	4.65196	42.1193	8.58703e-11	1.33119e-08	tr|Q8GZ10|Q8GZ10_ARATH	Alpha/beta hydrolase related protein
TraesCS7A02G528200	3.07661	2.42806	42.0827	8.74957e-11	1.35294e-08	tr|G7KD30|G7KD30_MEDTR	Eukaryotic aspartyl protease family protein	GO:0006508
TraesCS3A02G354800	2.22212	5.54444	42.057	8.86525e-11	1.36736e-08	tr|R7WE07|R7WE07_AEGTA	Ankyrin repeat-containing protein
TraesCS3D02G475100	7.1689	1.17375	41.9949	9.15126e-11	1.40791e-08	tr|Q9XEN5|Q9XEN5_WHEAT	Beta-1,3-glucanase	GO:0005975
TraesCS6D02G033100	2.4099	3.70828	41.9838	9.20325e-11	1.41136e-08	tr|A9RQ32|A9RQ32_PHYPA	Germin-like protein
TraesCS2B02G482700	3.30604	2.15918	41.9802	9.22003e-11	1.41136e-08	tr|Q40032|Q40032_HORVU	BLT14.1 protein
TraesCS5B02G183800	2.30357	6.29048	41.9583	9.32404e-11	1.4237e-08	tr|A0MAV0|A0MAV0_WHEAT	WRKY transcription factor	GO:0006355
TraesCS2D02G111400	2.38326	3.67687	41.9525	9.35163e-11	1.42435e-08	tr|F8V2Y4|F8V2Y4_9ERIC/tr|F8V2Y4|F8V2Y4_9ERIC	UDP-glucuronate decarboxylase/UDP-glucuronate decarboxylase
TraesCS2B02G603600	2.34716	6.17926	41.827	9.97145e-11	1.51496e-08	tr|B9MYV0|B9MYV0_POPTR	CCR4-NOT transcription complex family protein
TraesCS3B02G441800	2.27318	4.7504	41.771	1.02617e-10	1.55518e-08	tr|A0A077RF08|A0A077RF08_WHEAT	Bidirectional sugar transporter SWEET
TraesCS7D02G441100	2.61835	2.98573	41.6904	1.06932e-10	1.61354e-08	tr|B9HHI8|B9HHI8_POPTR	Protease inhibitor/seed storage/lipid transfer family protein
TraesCS4B02G227600	-2.46128	3.27908	41.6892	1.06997e-10	1.61354e-08	AT1G09530.6	phytochrome interacting factor 3
TraesCS2A02G437700	-2.19499	5.59235	41.6653	1.08312e-10	1.62934e-08	tr|W8E036|W8E036_JATCU	Ascorbate peroxidase	GO:0006979,GO:0055114
TraesCS4A02G268800	2.44969	3.39588	41.6535	1.08972e-10	1.63523e-08	tr|A0A097PRG3|A0A097PRG3_GINBI	Accelerated cell death 11	GO:0046836
TraesCS3D02G475000	2.50262	5.03335	41.632	1.10177e-10	1.64924e-08	tr|Q9XEN5|Q9XEN5_WHEAT	Beta-1,3-glucanase	GO:0005975
TraesCS1D02G156600	6.94856	0.66589	41.5501	1.14886e-10	1.71553e-08	AT1G43020.1	electron protein, putative (Protein of unknown function, DUF547)	GO:0035556,GO:0045454
TraesCS1D02G271100	2.56538	5.91108	41.5354	1.15758e-10	1.72278e-08	AT5G17210.1	transmembrane protein, putative (DUF1218)
TraesCS6D02G141700	2.30581	4.54382	41.5323	1.15938e-10	1.72278e-08	tr|G9JWF9|G9JWF9_9POAL	4-coumarate CoA ligase	GO:0008152
TraesCS5B02G036600	-2.34167	3.8465	41.4063	1.23659e-10	1.83304e-08	tr|R7WD41|R7WD41_AEGTA/tr|R7WD41|R7WD41_AEGTA	Subtilisin-like protease/Subtilisin-like protease	GO:0006508
TraesCS2A02G476000	4.14894	1.67823	41.3287	1.28664e-10	1.90261e-08	sp|A5GF86|IF2_GEOUR	Translation initiation factor IF-2
TraesCS2B02G398200	3.26637	2.65491	41.2899	1.31246e-10	1.93609e-08	tr|A0A096UMG0|A0A096UMG0_WHEAT	Phenylalanine ammonia-lyase	GO:0006559
TraesCS6D02G002300	2.27929	3.92262	41.2534	1.33722e-10	1.96784e-08	sp|P93194|RPK1_IPONI	Receptor-like protein kinase	GO:0006468
TraesCS2A02G427100	5.96797	1.19452	41.2315	1.35228e-10	1.98521e-08	tr|A0A193H6V8|A0A193H6V8_AEGBI	Cold-responsive protein WCOR15
TraesCS4B02G237600	5.66498	2.22628	41.1693	1.39597e-10	2.04443e-08	tr|T1WRJ1|T1WRJ1_WHEAT	Allene oxide synthase	GO:0055114
TraesCS6D02G010100	-2.46182	3.23823	41.1456	1.41303e-10	2.0635e-08	tr|F2DI84|F2DI84_HORVV	Lipoxygenase	GO:0055114
TraesCS6B02G027100	-2.1494	4.79337	41.1418	1.41577e-10	2.0635e-08	tr|Q67UH1|Q67UH1_ORYSJ	Mitochondrial transcription termination factor-like	GO:0006355
TraesCS1D02G040500	2.427	7.83997	40.9663	1.54881e-10	2.25202e-08	sp|Q08298|RD22_ARATH	BURP domain protein RD22
TraesCS1B02G182400	-2.16492	5.24773	40.9139	1.59087e-10	2.30768e-08	tr|Q7XD45|Q7XD45_ORYSJ	Chloroplast inner envelope protein, putative, expressed
TraesCS3A02G501700	3.17777	2.23215	40.9074	1.59614e-10	2.30981e-08	tr|E0CW49|E0CW49_9ORYZ	Expressed protein-RZ53
TraesCS3B02G392100	2.16184	4.64892	40.8868	1.6131e-10	2.32883e-08	tr|A0A0K9PV75|A0A0K9PV75_ZOSMR	Calcium-dependent lipid-binding domain-containing protein
TraesCS6B02G227900	-3.54343	1.9237	40.8751	1.62272e-10	2.33718e-08	tr|A0A0F7GY02|A0A0F7GY02_9ASPA	Photosynthetic NDH subcomplex L 2	GO:0015979
TraesCS7B02G472600	2.60918	2.99541	40.784	1.70017e-10	2.44295e-08	tr|A0A059ZXJ7|A0A059ZXJ7_BOENI	NAC domain-containing protein	GO:0006355
TraesCS6D02G220500	-2.89238	2.49468	40.7222	1.75484e-10	2.51558e-08	tr|A0A199VL68|A0A199VL68_ANACO	Thylakoid lumenal protein, chloroplastic
TraesCS6B02G246800	2.5268	3.08456	40.6688	1.80348e-10	2.57923e-08	tr|B9IQS7|B9IQS7_POPTR	Chitinase family protein	GO:0006032,GO:0005975,GO:0016998
TraesCS5A02G551300	2.27452	3.78101	40.5937	1.87407e-10	2.67391e-08	tr|A0A072VGM2|A0A072VGM2_MEDTR	Peptidoglycan-binding LysM domain protein, putative
TraesCS6B02G367100	2.33222	5.69546	40.5643	1.90254e-10	2.70818e-08	tr|U5GAR5|U5GAR5_POPTR	Kinase family protein	GO:0006468
TraesCS1B02G074000	5.70639	0.595984	40.4655	2.00119e-10	2.84197e-08	tr|A2Q5G7|A2Q5G7_MEDTR	Heavy metal transport/detoxification protein
TraesCS5A02G311800	2.3593	3.85615	40.4555	2.01149e-10	2.84996e-08	tr|X2JRI3|X2JRI3_POPNI	Dehydration-responsive element binding factor	GO:0006355
TraesCS2B02G086900	-2.46975	3.08099	40.4023	2.06699e-10	2.92179e-08	tr|M8B0U2|M8B0U2_AEGTA	Thylakoid lumenal 15.0 kDa protein 2, chloroplastic
TraesCS3B02G123800	2.34445	3.70245	40.355	2.11761e-10	2.98641e-08	tr|M7ZDR3|M7ZDR3_TRIUA/tr|B6U8V8|B6U8V8_MAIZE	Regulatory protein NPR1/Regulatory protein NPR1
TraesCS3B02G483500	-2.25805	7.67918	40.3111	2.16577e-10	3.04729e-08	tr|B9SAQ1|B9SAQ1_RICCO/tr|B9SAQ1|B9SAQ1_RICCO/tr|B9SAQ1|B9SAQ1_RICCO	Beta-glucosidase, putative/Beta-glucosidase, putative/Beta-glucosidase, putative	GO:0005975
TraesCS7B02G105600	2.59758	3.38826	40.3049	2.17266e-10	3.04993e-08	tr|A0A0A0RAL4|A0A0A0RAL4_9ROSI	U-box domain-containing protein	GO:0016567
TraesCS7D02G162800	-2.54403	3.03187	40.2785	2.20215e-10	3.08423e-08	tr|A0A1E5V8Y1|A0A1E5V8Y1_9POAL	Pentatricopeptide repeat-containing protein
TraesCS3B02G374600	3.00311	2.35567	40.2608	2.22222e-10	3.10519e-08	tr|A0A1I9LNZ7|A0A1I9LNZ7_ARATH	Extra-large G-like protein, putative (DUF3133)
TraesCS6D02G122800	-2.21369	4.3319	40.251	2.23344e-10	3.11374e-08	tr|M8AW52|M8AW52_AEGTA	Quinone oxidoreductase-like protein	GO:0055114
TraesCS7B02G285400	3.95043	1.57714	40.2294	2.25828e-10	3.14117e-08	tr|Q8LMQ0|Q8LMQ0_ORYSJ	Heavy metal-associated domain containing protein, expressed	GO:0030001
TraesCS4D02G045300	2.16494	4.332	40.1776	2.31891e-10	3.21816e-08	tr|A0A097PRG3|A0A097PRG3_GINBI	Accelerated cell death 11	GO:0046836
TraesCS4D02G044400	2.1413	5.28023	40.1486	2.35355e-10	3.25881e-08	tr|A0A061ECG5|A0A061ECG5_THECC	Regulator of Vps4 activity in the MVB pathway protein, putative	GO:0015031
TraesCS4B02G045100	2.12069	5.04207	40.1203	2.38796e-10	3.29896e-08	tr|A0A061ECG5|A0A061ECG5_THECC	Regulator of Vps4 activity in the MVB pathway protein, putative	GO:0015031
TraesCS1B02G282600	4.09606	1.52437	40.1146	2.39488e-10	3.30103e-08	AT3G10340.1	phenylalanine ammonia-lyase 4
TraesCS2B02G528300	-2.28063	8.77974	40.1009	2.41183e-10	3.31689e-08	tr|C7DPL0|C7DPL0_WHEAT/tr|C7DPL0|C7DPL0_WHEAT	Glutamine synthetase/Glutamine synthetase	GO:0006807,GO:0006542
TraesCS2D02G543900	2.2555	5.7091	40.0806	2.43696e-10	3.34391e-08	tr|B9SYX3|B9SYX3_RICCO	Ethylene-responsive transcription factor, putative	GO:0006355
TraesCS1A02G026200	2.22092	5.60347	40.0092	2.52774e-10	3.46068e-08	tr|F1DT48|F1DT48_SETIT	NBS-LRR disease resistance protein-like protein
TraesCS5D02G407100	2.22283	3.96516	39.9922	2.54973e-10	3.48296e-08	tr|W9RY50|W9RY50_9ROSA	GDSL esterase/lipase	GO:0006629
TraesCS6B02G336800	-2.23053	3.92375	39.8158	2.79085e-10	3.80379e-08	tr|A0A0F7GXY6|A0A0F7GXY6_9ASPA	Photosynthetic NDH subcomplex B 4
TraesCS2B02G208900	3.2652	2.10072	39.78	2.84248e-10	3.86552e-08	tr|A0A0K9P920|A0A0K9P920_ZOSMR	Receptor kinase	GO:0006468
TraesCS3B02G354400	5.88504	0.516779	39.771	2.85553e-10	3.87462e-08	AT5G38350.1	Disease resistance protein (NBS-LRR class) family
TraesCS1D02G176000	-2.3595	3.40018	39.7453	2.8933e-10	3.91714e-08	sp|P47865|AQP1_BOVIN	Aquaporin-1	GO:0006810
TraesCS7A02G320800	2.22434	6.15108	39.7112	2.94425e-10	3.97728e-08	tr|A0A061G8I1|A0A061G8I1_THECC	Core-2/I-branching beta-1,6-N-acetylglucosaminyltransferase family protein
TraesCS6A02G305800	2.21965	4.36044	39.7018	2.95854e-10	3.98774e-08	tr|Q6YUW0|Q6YUW0_ORYSJ	Glutaredoxin-like	GO:0045454
TraesCS7D02G067400	2.1449	5.12138	39.6751	2.99924e-10	4.03369e-08	tr|D3GC10|D3GC10_JATCU	Avr9/Cf-9 rapidly elicited protein
TraesCS5D02G560100	2.28928	7.66495	39.6228	3.08073e-10	4.12586e-08	tr|A0A061FC67|A0A061FC67_THECC	Cytochrome P450	GO:0055114
TraesCS3D02G495200	3.71253	2.07765	39.6224	3.08132e-10	4.12586e-08	tr|A0A072UWV1|A0A072UWV1_MEDTR	DUF4228 domain protein
TraesCS1D02G392500	7.49875	1.0778	39.5478	3.20122e-10	4.277e-08	tr|A4ZYX4|A4ZYX4_MAIZE	1-deoxy-D-xylulose 5-phosphate synthase	GO:0016114,GO:0008152
TraesCS6B02G259000	-2.21098	3.93479	39.4321	3.39666e-10	4.52819e-08	tr|Q08IH3|Q08IH3_HORVU	Aquaporin	GO:0006810
TraesCS4D02G353900	2.18434	4.03236	39.3103	3.6152e-10	4.809e-08	AT2G28870.1	cyclin-dependent kinase inhibitor SMR1-like protein
TraesCS1B02G119700	2.43045	4.03395	39.2129	3.80027e-10	5.04417e-08	tr|Q5Z8K4|Q5Z8K4_ORYSJ	Kinase-like	GO:0006468
TraesCS1B02G088900	2.22128	6.96918	39.1924	3.84024e-10	5.07525e-08	tr|A0A191XX43|A0A191XX43_WHEAT/tr|A0A191XX43|A0A191XX43_WHEAT	WRKY transcription factor/WRKY transcription factor	GO:0006355
TraesCS3D02G219800	4.36044	1.82538	39.1924	3.84034e-10	5.07525e-08	AT1G55915.3	zinc ion binding protein
TraesCS6A02G099000	2.21898	5.837	39.0906	4.04583e-10	5.33525e-08	tr|G7K1D1|G7K1D1_MEDTR	DUF1645 family protein
TraesCS1D02G249200	-2.70169	2.59949	39.0776	4.07293e-10	5.35938e-08	tr|B4FHX7|B4FHX7_MAIZE	1,4-beta-D-glucanase
TraesCS3A02G258300	-2.10562	5.09852	39.0402	4.15176e-10	5.4415e-08	tr|G7ILW5|G7ILW5_MEDTR/tr|G7ILW5|G7ILW5_MEDTR/tr|G7ILW5|G7ILW5_MEDTR	ABC transporter B family-like protein/ABC transporter B family-like protein/ABC transporter B family-like protein	GO:0006810,GO:0055085
TraesCS1A02G070600	2.19492	3.95052	39.0395	4.1532e-10	5.4415e-08	tr|A0A0K9P5Z4|A0A0K9P5Z4_ZOSMR	Kinase family protein	GO:0006468
TraesCS6A02G308100	-2.31773	3.5846	38.9715	4.30048e-10	5.62238e-08	tr|A0A0F7GXY6|A0A0F7GXY6_9ASPA	Photosynthetic NDH subcomplex B 4
TraesCS7B02G445500	-2.08411	4.69651	38.9551	4.33677e-10	5.65767e-08	tr|M8BZ56|M8BZ56_AEGTA	Chaperone protein dnaJ
TraesCS5D02G341700	2.1907	4.88402	38.9399	4.37055e-10	5.68956e-08	tr|G7I8D2|G7I8D2_MEDTR	Syringolide-induced protein 14-1-1
TraesCS2A02G104600	2.40521	5.94855	38.8946	4.47311e-10	5.81065e-08	AT2G46380.2	extra-large G-like protein, putative (DUF3133)
TraesCS2B02G367500	2.35155	3.33296	38.8897	4.48432e-10	5.81283e-08	tr|Q9SCA1|Q9SCA1_LOTJA	Calcium-binding protein
TraesCS6A02G256900	5.40679	1.02329	38.8625	4.54737e-10	5.88204e-08	tr|C7ARI3|C7ARI3_CHRMO	Dehydration-responsive element-binding factor 1	GO:0006355
TraesCS2A02G016700	-2.47378	3.05035	38.814	4.66184e-10	6.01733e-08	AT3G14470.2	NB-ARC domain-containing disease resistance protein
TraesCS6D02G294800	2.12237	5.03275	38.7219	4.88704e-10	6.28167e-08	tr|A0A1E5UUV4|A0A1E5UUV4_9POAL	E3 ubiquitin-protein ligase
TraesCS7A02G127600	2.2025	5.9686	38.7218	4.88726e-10	6.28167e-08	tr|M4GQ75|M4GQ75_BAMEM	Caffeoyl-CoA O-methyltransferase
TraesCS4D02G031800	5.0482	0.928761	38.655	5.05737e-10	6.48663e-08	tr|C7S8D5|C7S8D5_SOYBN	Germin-like protein 1
TraesCS2D02G507800	2.10038	5.26186	38.6462	5.08013e-10	6.50213e-08	tr|M8C376|M8C376_AEGTA	Nuclease S1	GO:0006308
TraesCS5D02G034800	3.77524	1.55614	38.6148	5.16249e-10	6.5937e-08	tr|B6SZE5|B6SZE5_MAIZE	VQ motif family protein
TraesCS3B02G186100	-2.18092	4.55584	38.6079	5.18082e-10	6.60327e-08	tr|A0A097PDP0|A0A097PDP0_TRITD	Ribulose bisphosphate carboxylase large chain	GO:0015977
TraesCS3D02G475200	3.08714	2.77579	38.4542	5.60524e-10	7.12931e-08	tr|Q9XEN7|Q9XEN7_WHEAT	Beta-1,3-glucanase	GO:0005975
TraesCS4B02G265100	2.3469	6.3836	38.4005	5.76189e-10	7.31328e-08	tr|A0A199VXI9|A0A199VXI9_ANACO	Cytochrome b561 and DOMON domain-containing protein
TraesCS6A02G372100	-2.18679	6.78846	38.3636	5.8718e-10	7.43323e-08	tr|A0A0K9PHS0|A0A0K9PHS0_ZOSMR	Thioredoxin	GO:0045454
TraesCS6A02G123300	2.15328	4.52115	38.3606	5.8808e-10	7.43323e-08	tr|A0A061F1P4|A0A061F1P4_THECC	Late embryogenesis abundant (LEA) hydroxyproline-rich glycoprotein family, putative
TraesCS2D02G107100	2.11175	5.22673	38.3475	5.92042e-10	7.46781e-08	tr|J9V973|J9V973_WHEAT	Non-specific serine/threonine protein kinase	GO:0006468,GO:0007165
TraesCS2D02G461100	2.74465	2.56583	38.2862	6.10938e-10	7.69025e-08	tr|Q08165|Q08165_SECCE	Acclimation protein
TraesCS6A02G259200	2.4723	3.67812	38.1948	6.40243e-10	8.04251e-08	tr|G8HXZ8|G8HXZ8_WHEAT	RING finger protein
TraesCS6D02G396800	-5.24642	0.955799	38.16	6.51765e-10	8.1704e-08	AT5G38350.1	Disease resistance protein (NBS-LRR class) family
TraesCS2D02G065400	-2.80205	2.71503	38.1526	6.54241e-10	8.1846e-08	tr|A0A1D5UUS1|A0A1D5UUS1_WHEAT	Ribulose bisphosphate carboxylase small chain
TraesCS4B02G305400	2.1575	6.22888	38.079	6.79364e-10	8.48147e-08	tr|A0A1J3GMW2|A0A1J3GMW2_NOCCA	UPF0503 protein, chloroplastic
TraesCS7D02G329300	2.82848	2.54472	38.0569	6.8712e-10	8.56075e-08	tr|B6TWZ5|B6TWZ5_MAIZE	VQ motif family protein
TraesCS7A02G225600	-8.72333	-0.0749684	37.8056	7.81569e-10	9.71762e-08	tr|M7ZT23|M7ZT23_TRIUA	Epoxide hydrolase 2
TraesCS4B02G270800	2.50726	3.13369	37.7967	7.85149e-10	9.74225e-08	tr|A0A1D1Z530|A0A1D1Z530_9ARAE	3-hydroxybenzoate 6-hydroxylase	GO:0055114
TraesCS2A02G313000	-2.08032	4.69983	37.7704	7.95807e-10	9.85442e-08	AT4G10300.1	RmlC-like cupins superfamily protein
TraesCS3A02G512400	2.1463	4.58828	37.7248	8.14644e-10	1.00672e-07	tr|N1R2Y0|N1R2Y0_AEGTA	Histidine decarboxylase	GO:0019752
TraesCS3B02G239400	2.23686	7.0307	37.6587	8.42692e-10	1.03927e-07	AT5G12010.1	nuclease
TraesCS2B02G532100	2.28194	3.51309	37.6343	8.53297e-10	1.05023e-07	tr|S4X2P3|S4X2P3_GOSBA	Receptor-like kinase	GO:0006468
TraesCS6B02G344600	-2.34682	3.38468	37.565	8.84175e-10	1.08604e-07	tr|A0A061QRL8|A0A061QRL8_9CHLO	Protein curvature thylakoid chloroplastic-like
TraesCS5B02G236400	2.13241	4.26443	37.5595	8.86676e-10	1.08692e-07	tr|D4QAU8|D4QAU8_CARPA	Heat stress transcription factor	GO:0006355
TraesCS4D02G340800	2.0486	5.2357	37.5401	8.95516e-10	1.09555e-07	tr|Q8GZ10|Q8GZ10_ARATH	Alpha/beta hydrolase related protein
TraesCS2A02G535900	3.32335	1.9056	37.5112	9.08918e-10	1.10972e-07	AT1G35530.5	DEAD/DEAH box RNA helicase family protein
TraesCS5A02G205300	2.67292	2.67906	37.4716	9.27531e-10	1.13018e-07	AT1G55250.1	histone mono-ubiquitination 2
TraesCS2A02G087100	2.04619	4.47797	37.4307	9.47176e-10	1.15181e-07	tr|A0A072UWX1|A0A072UWX1_MEDTR	Protein phosphatase 2C-like protein
TraesCS1D02G276200	2.67767	2.69923	37.3666	9.78862e-10	1.18797e-07	tr|D7KI09|D7KI09_ARALL	Zinc finger protein
TraesCS6A02G028700	2.67723	2.84199	37.3537	9.85326e-10	1.19344e-07	tr|A9RQ32|A9RQ32_PHYPA	Germin-like protein
TraesCS1B02G281200	2.33553	5.71785	37.3343	9.95197e-10	1.203e-07	AT5G17210.1	transmembrane protein, putative (DUF1218)
TraesCS6D02G289800	2.15243	5.53366	37.258	1.03487e-09	1.24848e-07	tr|A0A061FTS5|A0A061FTS5_THECC	CDP-diacylglycerol--glycerol-3-phosphate 3-phosphatidyltransferase, putative
TraesCS4A02G132300	2.10576	5.66097	37.2274	1.05126e-09	1.26574e-07	tr|A0A0K1JSS9|A0A0K1JSS9_9FABA	Calcium binding protein
TraesCS5D02G243700	2.05334	4.40573	37.2055	1.06316e-09	1.27755e-07	tr|C1E2Y9|C1E2Y9_MICCC	Mitochondrial carrier family
TraesCS5A02G526000	3.01552	2.47156	37.1852	1.07427e-09	1.28817e-07	tr|A0A1D5YLZ9|A0A1D5YLZ9_WHEAT	Rhomboid-like protein
TraesCS3A02G502000	3.50239	1.73352	37.1816	1.07623e-09	1.28817e-07	tr|E0CW49|E0CW49_9ORYZ	Expressed protein-RZ53
TraesCS4B02G181900	5.5767	0.684166	37.1442	1.09708e-09	1.31056e-07	AT2G28290.5	P-loop containing nucleoside triphosphate hydrolases superfamily protein
TraesCS7D02G551400	4.19428	2.45776	37.1111	1.11588e-09	1.33041e-07	tr|Q94F70|Q94F70_WHEAT	Thaumatin-like protein
TraesCS5B02G474600	2.09199	4.08521	37.0384	1.15828e-09	1.37826e-07	tr|A0A165XS50|A0A165XS50_DAUCA	UDP-glycosyltransferase	GO:0008152
TraesCS1A02G115700	2.53936	4.12982	37.0271	1.16501e-09	1.38356e-07	tr|A0A151SH42|A0A151SH42_CAJCA	Metallothiol transferase fosB
TraesCS6B02G329500	8.77419	0.365602	37.0003	1.18114e-09	1.39999e-07	AT1G78960.5	lupeol synthase 2
TraesCS6B02G398500	-2.03003	4.46618	36.9084	1.23811e-09	1.46467e-07	tr|B9T2N5|B9T2N5_RICCO	Protein phosphatase 2c, putative
TraesCS1D02G175000	-2.0666	5.53532	36.8956	1.24625e-09	1.47144e-07	tr|Q7XD45|Q7XD45_ORYSJ/sp|P0C8S3|RL7_COXBU	Chloroplast inner envelope protein, putative, expressed/50S ribosomal protein L7/L12
TraesCS7D02G439800	2.06889	5.59454	36.8002	1.3088e-09	1.54231e-07	tr|B9I910|B9I910_POPTR	Calcium-binding family protein
TraesCS3D02G121600	2.1174	4.14061	36.7779	1.32382e-09	1.557e-07	tr|A0A1E5V1B3|A0A1E5V1B3_9POAL/tr|A0A1E5V1B3|A0A1E5V1B3_9POAL/tr|A0A1E5V1B3|A0A1E5V1B3_9POAL	3'-N-debenzoyl-2'-deoxytaxol N-benzoyltransferase/3'-N-debenzoyl-2'-deoxytaxol N-benzoyltransferase/3'-N-debenzoyl-2'-deoxytaxol N-benzoyltransferase
TraesCS3A02G037700	2.23397	6.7122	36.7651	1.33252e-09	1.56421e-07	tr|Q943R3|Q943R3_ORYSJ	Calmodulin-binding protein-like	GO:0006950
TraesCS2B02G482500	3.67812	2.18876	36.7378	1.35136e-09	1.58327e-07	tr|Q40033|Q40033_HORVU	BLT14.2 protein
TraesCS2B02G000700	-5.42794	0.534565	36.7169	1.36593e-09	1.59727e-07	tr|A0A1E5VE12|A0A1E5VE12_9POAL	3'-N-debenzoyl-2'-deoxytaxol N-benzoyltransferase
TraesCS4D02G136300	2.4833	2.81504	36.711	1.37005e-09	1.59803e-07	tr|B9HPF8|B9HPF8_POPTR	Scarecrow transcription factor family protein
TraesCS2D02G150400	5.20842	2.42957	36.7085	1.37182e-09	1.59803e-07	tr|I6PD12|I6PD12_9MAGN	4-coumarate-CoA ligase	GO:0008152
TraesCS5D02G195900	-2.44387	2.92449	36.6871	1.38697e-09	1.61259e-07	tr|M7YRD3|M7YRD3_TRIUA	Hypersensitive-induced response protein 1
TraesCS7D02G463700	8.80331	0.335456	36.6293	1.4287e-09	1.65795e-07	tr|B9SUC9|B9SUC9_RICCO	Receptor-kinase, putative	GO:0006468
TraesCS3B02G608500	-2.15395	6.60411	36.613	1.4407e-09	1.66869e-07	tr|D6BRE1|D6BRE1_JATCU	Aquaporin	GO:0006810
TraesCS2D02G031000	2.10974	5.40883	36.5141	1.51569e-09	1.75221e-07	tr|A0A1D5UX72|A0A1D5UX72_WHEAT	Glycosyltransferase	GO:0008152
TraesCS1A02G203200	2.26386	3.43008	36.4872	1.53674e-09	1.77051e-07	tr|A0A0K9PMR6|A0A0K9PMR6_ZOSMR	Expansin-like protein
TraesCS3D02G256700	-2.05595	4.53192	36.4849	1.53857e-09	1.77051e-07	tr|A0A0B2QQE4|A0A0B2QQE4_GLYSO/tr|A0A0B2QQE4|A0A0B2QQE4_GLYSO	Protein TIC 62, chloroplastic/Protein TIC 62, chloroplastic
TraesCS2B02G605800	2.05942	4.63261	36.4828	1.54023e-09	1.77051e-07	sp|P39062|ACSA_BACSU	Acetyl-coenzyme A synthetase	GO:0008152
TraesCS1D02G292000	-2.13397	4.08932	36.4639	1.55519e-09	1.78434e-07	tr|A0A0K9Q0P2|A0A0K9Q0P2_ZOSMR	Nodulin-like / Major Facilitator Superfamily protein
TraesCS4B02G158500	-2.03176	4.40321	36.4572	1.56054e-09	1.78711e-07	AT1G42430.2	inactive purple acid phosphatase-like protein
TraesCS7D02G516800	-2.23786	3.38373	36.4045	1.60336e-09	1.8327e-07	tr|M8BZ56|M8BZ56_AEGTA	Chaperone protein dnaJ
TraesCS6A02G312000	2.31333	3.23335	36.3731	1.62932e-09	1.85889e-07	tr|A0A1D6A5T9|A0A1D6A5T9_WHEAT/tr|A0A1D6A5T9|A0A1D6A5T9_WHEAT	Formin-like protein/Formin-like protein
TraesCS5D02G164600	2.07541	6.10566	36.3507	1.64823e-09	1.87695e-07	tr|F1DJU8|F1DJU8_MAIZE	MYB-RELATED transcription factor
[truncated: 60,389 more rows]

## Sheet: Sheet 4
# GO enrichment for DEGs of the conventional RNA-seq
[truncated: 602 more rows]

[truncated: 2 more sheets: Sheet 5, Sheet 6]
